# Supplementary material for: Amyloid-Beta Peptides Trigger Premature Functional and Gene Expression Alterations in Human-Induced Neurons
Source: Biomedicines. 2023 Sep 18;11(9):2564. doi: 10.3390/biomedicines11092564 (PMC10526858; doi:10.3390/biomedicines11092564)
Supplement: Supplementary file 1 [file biomedicines-11-02564-s001.zip]

Archive with 5 entries (5 files):
- SupTableS1_clusterMarkers.csv
- SupTableS2_DEGs.xlsx
- SupTableS3_GSEA.xlsx
- SupTableS4_syngo_ontologies.xlsx
- SupTableS5_CellChat_Interactions.xlsx
