# Supplementary material for: Amyloid-Beta Peptides Trigger Premature Functional and Gene Expression Alterations in Human-Induced Neurons
Source: Biomedicines. 2023 Sep 18;11(9):2564. doi: 10.3390/biomedicines11092564 (PMC10526858; doi:10.3390/biomedicines11092564)
Supplement: Supplementary file 1 [file biomedicines-11-02564-s001.zip › SupTableS1_clusterMarkers.csv]

p_val	avg_log2FC	pct.1	pct.2	p_val_adj	cluster	gene
8.53268040856481e-296	1.69756044252765	0.971	0.625	2.17293239284511e-291	1	CNTNAP2
2.80831896971431e-284	1.43239965454066	0.892	0.398	7.15166508827446e-280	1	KCND2
9.91067486571769e-275	1.17848016684926	0.984	0.569	2.52385246130367e-270	1	ANK3
1.04227748063101e-256	1.27878359408567	0.649	0.193	2.65426383217493e-252	1	CA10
1.15105622037356e-250	-1.94164559027767	0.29	0.76	2.93127977080331e-246	1	NFIA
1.17625311174213e-244	0.955530432361366	0.869	0.367	2.99544617436251e-240	1	GRIA2
3.15591385658384e-243	1.0341887799567	0.945	0.439	8.03685022717641e-239	1	MYT1L
3.33393121682555e-242	-2.46326553696261	0.235	0.706	8.49018923676793e-238	1	GLIS3
3.51243414702413e-237	1.44144117486571	0.926	0.603	8.94476479881165e-233	1	CSMD1
7.53348522033186e-227	1.40900188879723	0.883	0.464	1.91847734620971e-222	1	RALYL
3.81736718841514e-221	1.35507164493542	0.952	0.745	9.72130728201799e-217	1	TENM2
3.50327121625914e-218	0.97587089639231	0.758	0.289	8.92143047932553e-214	1	KCNB2
4.81193929313769e-218	0.946406781263935	0.802	0.326	1.22540846039045e-213	1	CNTN1
9.92363105895632e-212	0.872015882992992	0.966	0.638	2.52715188547382e-207	1	PTPRN2
4.22259549262589e-210	-1.58797216993589	0.529	0.832	1.07532616815211e-205	1	QKI
2.2212236672148e-204	0.887607638146006	0.878	0.454	5.65656819092922e-200	1	PCLO
3.47302268027608e-203	1.36107757911777	0.941	0.77	8.84439955759106e-199	1	ROBO1
3.50678309175103e-203	0.99603424059746	0.982	0.631	8.93037382145318e-199	1	NRXN1
2.01359733980894e-202	-2.33531661845895	0.517	0.816	5.12782698555745e-198	1	NEAT1
2.78888047182557e-202	0.813647445378906	0.859	0.372	7.10216300955098e-198	1	XKR4
3.43657575326433e-202	1.22417054496034	0.886	0.503	8.75158381326294e-198	1	NEGR1
2.14358932397204e-200	1.12643872644571	0.989	0.911	5.45886457242718e-196	1	PTPRD
7.69993452391305e-200	1.02834584032523	0.985	0.825	1.9608653258597e-195	1	FAM155A
3.81612923851496e-199	0.963440132655714	0.897	0.457	9.71815471880219e-195	1	FGF14
7.85047405996163e-199	1.58690159640077	0.778	0.385	1.99920172410983e-194	1	PCDH15
1.54883940816139e-196	-1.62189868994555	0.36	0.745	3.94427443682379e-192	1	ADGRV1
7.49670651073067e-194	1.27713085646225	0.631	0.242	1.90911128002267e-189	1	GRM5
8.42848846782848e-194	0.834443794773071	0.796	0.353	2.1463988732172e-189	1	CELF4
1.10354275712431e-190	0.789850671952798	0.881	0.478	2.81028198529276e-186	1	MAPT
4.82589617290118e-189	-1.36654099057259	0.255	0.7	1.22896271939101e-184	1	NFIB
6.40649099176163e-185	0.907543944719069	0.968	0.707	1.63147699596202e-180	1	NAV3
4.52187162657753e-184	1.24087307016894	0.892	0.639	1.15153982842423e-179	1	DPP10
1.33606588024971e-180	-1.45455969246001	0.352	0.722	3.40242537064391e-176	1	PTPRZ1
7.65095671429222e-177	1.12413101382766	0.959	0.792	1.94839263686166e-172	1	DLG2
1.80545369011693e-176	0.662038172166854	0.484	0.137	4.59776836725176e-172	1	GABRB2
7.96990361706439e-176	0.899226163354017	0.792	0.344	2.02961565512162e-171	1	CNTNAP5
2.80499554525089e-175	0.696329553101574	0.665	0.253	7.14320165553592e-171	1	CACNA1E
6.09672853215411e-174	-1.3803006390591	0.26	0.663	1.55259288799837e-169	1	PARD3B
2.26549564644282e-173	0.877406892290586	0.858	0.445	5.76931121323128e-169	1	SLC8A1
3.31205391046201e-173	0.719496182682956	0.839	0.414	8.43447648838256e-169	1	UNC79
1.05313059043132e-172	0.700026062486109	0.783	0.351	2.6819023615924e-168	1	SGIP1
7.92203360356068e-172	0.890989814673637	0.992	0.918	2.01742507748276e-167	1	NRG3
1.60627989174795e-171	-1.50726031373295	0.262	0.66	4.09055237232533e-167	1	PDE3A
4.9581675690849e-171	0.730589181716356	0.673	0.274	1.26264695314316e-166	1	PAK5
2.1818118689276e-170	1.19571396435836	0.824	0.46	5.55620210541103e-166	1	IL1RAPL1
1.67449037644929e-169	0.750262513042375	0.772	0.362	4.26425719266576e-165	1	ATP8A2
5.27872242469635e-168	0.778200491073551	0.592	0.209	1.34427945267317e-163	1	DSCAML1
1.0647109153318e-166	0.729755665432417	0.706	0.3	2.71139281698396e-162	1	SCN2A
3.48117350382515e-165	0.738096658357176	0.844	0.405	8.86515644484112e-161	1	HECW1
4.72831018735894e-165	0.866298127232922	0.699	0.313	1.20411147231283e-160	1	CALN1
1.19266671093347e-164	0.794539227145956	0.927	0.56	3.03724504606317e-160	1	PPFIA2
6.38722041850142e-164	1.15543482434644	0.807	0.437	1.62656955177557e-159	1	NKAIN2
8.79366522150212e-164	1.06250591001558	0.854	0.526	2.23939478530773e-159	1	CSMD3
1.85877590455415e-162	-1.34118521318795	0.139	0.561	4.7335587185376e-158	1	PDZRN3
4.37413978875075e-162	-1.37556533606811	0.311	0.683	1.11391843860327e-157	1	SIPA1L1
1.47820968682154e-158	0.890940933029503	0.951	0.661	3.76440878845973e-154	1	CCSER1
2.28173665303405e-157	1.28538669959139	0.643	0.277	5.81067056061651e-153	1	SGCZ
3.09327455002702e-157	-1.56343711663494	0.399	0.723	7.87733296909881e-153	1	SOX5
2.62297856503479e-156	0.940786129157056	0.874	0.542	6.6796772137176e-152	1	RUNX1T1
9.414144599123e-156	1.03760398461373	0.616	0.248	2.39740606361266e-151	1	LUZP2
4.45251948577637e-155	0.72149709304505	0.786	0.395	1.13387861224781e-150	1	SCN3A
1.42764484597229e-154	1.05700779860237	0.739	0.375	3.63564036475303e-150	1	FAM19A2
9.43491319175671e-153	-1.21100868268743	0.185	0.582	2.40269499341276e-148	1	NHSL1
1.43231794184298e-152	-0.910089950534694	0.971	0.988	3.64754087069733e-148	1	MIR99AHG
5.35792705536319e-150	-1.01583120123345	0.335	0.704	1.36444970391879e-145	1	TCF4
8.21623300726033e-150	-1.23692549287506	0.225	0.614	2.09234589762892e-145	1	PAX3
1.28129113439525e-148	-1.02884878499463	0.227	0.62	3.26293600285094e-144	1	PLEKHG1
1.3240217128884e-148	-1.51413386625799	0.719	0.884	3.37175369404161e-144	1	SDK1
4.90053066367538e-148	1.25797225581121	0.62	0.273	1.24796913881157e-143	1	MGAT4C
3.58866179415185e-147	0.683456076708742	0.919	0.597	9.13888612498709e-143	1	TANC2
6.68722619947929e-146	-1.24162573294118	0.348	0.681	1.7029690239594e-141	1	FNDC3B
1.52204084070019e-145	0.772433022532611	0.866	0.513	3.8760292049271e-141	1	PHACTR1
2.55645043528345e-145	0.798557810875916	0.642	0.291	6.51025667849284e-141	1	LINC01322
6.51767360735632e-144	0.77535616499659	0.655	0.285	1.65979076084936e-139	1	PLPPR1
2.52645641609712e-142	0.873445973897064	0.778	0.427	6.43387390923292e-138	1	LRFN5
2.15043196352351e-141	-0.917303156248201	0.642	0.86	5.47629003830898e-137	1	MSI2
6.38728940743268e-141	0.690196514619063	0.932	0.651	1.62658712049681e-136	1	BASP1
4.79827835951866e-139	0.577056662304414	0.664	0.284	1.22192956703502e-134	1	MIR124-2HG
3.97857223752663e-138	0.734878853089703	0.876	0.543	1.01318320600853e-133	1	RIMS1
6.22205702972394e-138	-1.20804594583066	0.563	0.807	1.5845090431895e-133	1	ZBTB20
1.15646675224269e-137	0.816175932936755	0.636	0.279	2.94505823126123e-133	1	RYR2
1.39565286053869e-137	-0.855778862202355	0.088	0.479	3.55416957464782e-133	1	GLI3
2.02672935822747e-136	0.675235684311359	0.964	0.709	5.16126898366207e-132	1	NCAM1
7.70237947579923e-136	0.966522874216871	0.687	0.366	1.96148795730703e-131	1	CDH8
1.52292908239108e-135	0.872259600601013	0.86	0.511	3.87829120121713e-131	1	GRIK2
3.02994063119132e-135	0.56504165061549	0.641	0.272	7.71604681139181e-131	1	KSR2
1.48567383403844e-134	0.861311326119545	0.786	0.421	3.78341698576229e-130	1	GRIA4
6.08636091059688e-134	-0.94162325549464	0.204	0.579	1.5499526694926e-129	1	GAB1
7.43977095332727e-134	0.735976901346035	0.902	0.551	1.89461207097432e-129	1	DSCAM
4.44264200923518e-132	0.820896678610011	0.482	0.17	1.13136321407183e-127	1	KLHL1
3.17457586938679e-131	0.831534412798421	0.934	0.72	8.0843749089804e-127	1	MACROD2
2.70418885967446e-130	0.646687548801703	0.916	0.595	6.88648735004697e-126	1	DCC
4.40184698640118e-130	0.658500023168414	0.835	0.473	1.12097435355692e-125	1	GABRB3
2.01167188215315e-129	1.24455854495132	0.68	0.342	5.12292361509122e-125	1	CDH18
2.9602451341678e-128	-1.07460377197227	0.09	0.459	7.53856025867171e-124	1	SLC1A3
1.47026144929871e-127	0.780160193365806	0.662	0.32	3.7441678067841e-123	1	TENM1
2.55481475894227e-127	0.812934909140884	0.853	0.552	6.50609126512239e-123	1	DAB1
2.71976337223296e-127	1.00713147509384	0.457	0.164	6.92614940372845e-123	1	NELL1
4.30781311285406e-127	0.865132539200651	0.87	0.629	1.09702768731941e-122	1	CACNA2D1
2.27604720166034e-126	0.550783499571694	0.484	0.176	5.79618180374822e-122	1	SH3GL3
8.96163176679033e-126	0.784079982872039	0.505	0.198	2.28216914573083e-121	1	SPOCK3
2.11292724403953e-124	-0.852442197679636	0.153	0.516	5.38078051967106e-120	1	STK3
2.48226679259778e-124	-0.847098476713918	0.383	0.696	6.32134061402951e-120	1	AKAP13
6.42390187090199e-124	0.888316570238148	0.817	0.501	1.6359108504439e-119	1	LINGO2
2.75722325293081e-123	-0.923051643669051	0.059	0.418	7.02154473591359e-119	1	ITPKB
3.14462522642003e-123	-1.18911512547642	0.105	0.464	8.00810260160124e-119	1	HS3ST3A1
4.41659527008039e-123	1.22333027843829	0.874	0.678	1.12473015147867e-118	1	LRP1B
4.80986459007486e-123	-0.914927159789503	0.133	0.496	1.22488011650846e-118	1	PLEKHG4B
1.30553033614062e-122	0.816321819583722	0.744	0.426	3.3246635540157e-118	1	LINC01122
2.1440505962509e-122	-1.24119713564182	0.486	0.753	5.46003924841254e-118	1	MAML2
1.23550640904309e-121	0.690741649800475	0.929	0.659	3.14634062126914e-117	1	LRRC7
1.64478836071138e-121	0.640555205227659	0.824	0.465	4.1886180393876e-117	1	STMN2
1.7828730826815e-121	0.645371573213277	0.708	0.363	4.5402645923567e-117	1	SLC4A10
3.11515835260801e-121	-1.01320440833867	0.213	0.557	7.93306226075155e-117	1	ABCA1
3.85935926574766e-120	-1.0504762292709	0.159	0.514	9.828244306153e-116	1	UST
3.76279923021135e-119	-0.865401449822799	0.095	0.45	9.58234451965622e-115	1	BOC
4.63717180941381e-119	0.623683706556133	0.49	0.183	1.18090217298532e-114	1	OLFM3
6.56152503528859e-118	0.521523103784956	0.58	0.245	1.67095796548659e-113	1	RUNDC3B
6.84309813596604e-118	0.889024576909656	0.737	0.396	1.74266337130511e-113	1	CNTN5
7.27449072060436e-118	0.583765664081432	0.638	0.296	1.85252180690911e-113	1	BASP1-AS1
8.66469046815843e-118	-0.918572126616967	0.211	0.556	2.20655007462123e-113	1	SPATA6
8.71235144908861e-118	0.506815809997358	0.591	0.255	2.21868742002491e-113	1	CACNA1B
2.09051785074378e-117	-0.879052428413723	0.075	0.424	5.32371275870412e-113	1	BMPR1B
2.205012986451e-117	-0.728623110868912	0.078	0.429	5.61528607129611e-113	1	YAP1
2.31227832604094e-117	-0.867985063856226	0.886	0.946	5.88844798509586e-113	1	NAV2
5.68221051682061e-117	0.726209034375609	0.733	0.408	1.44703173021354e-112	1	PLXNA4
1.03766202497323e-116	-1.02740295161949	0.447	0.721	2.64251011279684e-112	1	CASC15
3.39723802465518e-115	0.579031154014772	0.474	0.179	8.65140635358688e-111	1	MIR137HG
6.81644274964515e-115	-0.975194971428949	0.124	0.473	1.73587531062464e-110	1	LTBP1
8.5795230043414e-115	-1.06583111403966	0.431	0.721	2.18486132828558e-110	1	FBXL7
1.90500846225902e-114	-0.78641184000802	0.161	0.503	4.85129454998883e-110	1	DOCK1
5.81444551743618e-114	-1.18483439979994	0.342	0.643	1.4807066954703e-109	1	EPB41L3
6.04159262042167e-113	0.629232883955249	0.585	0.263	1.53855197671658e-108	1	AC022639.1
1.58866155047904e-112	-0.938010035312066	0.167	0.502	4.04568550444991e-108	1	LRIG1
4.41822555095931e-112	-0.800775582649316	0.253	0.593	1.1251453188073e-107	1	STK33
1.30412652115763e-111	-0.810946327791159	0.164	0.51	3.32108859878002e-107	1	PTPN13
2.32368645248042e-111	0.642399326957411	0.563	0.249	5.91749991988664e-107	1	GABRB1
1.39314290633258e-110	0.552276817659767	0.727	0.378	3.54777772526655e-106	1	ATP8A1
2.04156318789718e-110	0.848394007517583	0.611	0.301	5.19904481429895e-106	1	TMEM132B
5.28489300148678e-109	-0.786367393545291	0.134	0.479	1.34585085175862e-104	1	ZEB2
2.97135880456273e-108	0.502301526182412	0.574	0.252	7.56686233169944e-104	1	SYT16
9.49319021339744e-108	0.711475032596635	0.647	0.332	2.41753581974379e-103	1	ELAVL2
1.52540159613091e-107	-1.02047547868192	0.204	0.522	3.88458770470698e-103	1	PVT1
8.33464973220153e-107	0.725915681675408	0.754	0.425	2.12250190080244e-102	1	KCNH7
1.32288319496586e-105	0.553472299785	0.448	0.174	3.36885434430005e-101	1	STK32B
1.58205782288585e-105	0.636684096992744	0.594	0.271	4.02886845176111e-101	1	DLGAP2
2.08999165005809e-105	-1.01181704396783	0.21	0.527	5.32237273603794e-101	1	PCSK5
7.90793967072829e-105	0.970312229333759	0.682	0.378	2.01383591654767e-100	1	UNC5D
8.15983570195265e-105	0.481920097995371	0.602	0.284	2.07798375985926e-100	1	CELF5
1.22833320219771e-104	0.576049732170505	0.78	0.451	3.12807333271668e-100	1	KCNMA1
1.69610405134977e-104	0.536432286608767	0.65	0.336	4.31929857716733e-100	1	CPEB3
9.1586540154262e-104	-0.841057007422803	0.186	0.511	2.33234283156844e-99	1	SDC2
1.02072619721702e-103	0.675508606644821	0.476	0.192	2.59938133383287e-99	1	SGCD
1.892763219696e-103	-1.08379125057415	0.357	0.637	4.82011081527782e-99	1	MID1
5.90941429323736e-103	-0.848186721200118	0.839	0.917	1.50489144391583e-98	1	GREB1L
1.26811606087415e-102	-0.986707495011953	0.355	0.637	3.22938436062212e-98	1	NOS1AP
1.3011582247145e-102	-1.06307695858882	0.531	0.758	3.31352953505794e-98	1	PTN
6.08997562782286e-102	-0.76229087876461	0.301	0.597	1.55087319338137e-97	1	CTNNA1
1.31295957101975e-101	-0.750656230816942	0.209	0.532	3.3435828435589e-97	1	LDLRAD3
1.93489698300384e-101	0.596394177311731	0.992	0.883	4.92740865691758e-97	1	ANK2
4.87149154312577e-101	-0.78489515309185	0.187	0.517	1.24057403637241e-96	1	CECR2
6.36254775312933e-101	-1.14247747184079	0.22	0.533	1.62028641081192e-96	1	SHROOM3
5.91215207002535e-100	-0.877378143300229	0.394	0.666	1.50558864615266e-95	1	RFX4
1.11095861638616e-99	0.632808705649559	0.712	0.417	2.82916721248901e-95	1	ZFHX3
2.23761471809064e-99	0.831401136750188	0.876	0.703	5.69830964108961e-95	1	PBX3
2.83533690804686e-99	0.589091311569725	0.947	0.77	7.22046897003215e-95	1	RIMS2
2.86155202506944e-99	-0.724364197813791	0.064	0.375	7.28722838704184e-95	1	TCF7L1
3.79013336413398e-99	0.436188397413292	0.483	0.199	9.6519536251036e-95	1	SYT5
3.99520101608232e-99	0.747497410505762	0.992	0.931	1.01741789075552e-94	1	CADM2
2.77744425264646e-98	0.464374296085527	0.792	0.45	7.07303953378947e-94	1	THSD7A
5.49401930323246e-98	-0.704930698023813	0.093	0.407	1.39910695576118e-93	1	WWTR1
7.69548862919009e-98	-0.792293740461386	0.132	0.448	1.95973313430955e-93	1	CDHR3
4.04885692470021e-97	-1.21165473492332	0.491	0.719	1.03108190444416e-92	1	IMMP2L
4.19894049424625e-97	0.347838912547584	0.38	0.13	1.06930218626475e-92	1	ABLIM3
3.59746848962328e-96	0.455261184644086	0.603	0.284	9.16131325567465e-92	1	ASTN1
8.54177042850636e-96	-0.921996058825806	0.189	0.493	2.17524725732343e-91	1	CRISPLD1
1.75891909674679e-95	-0.637292534519332	0.073	0.379	4.47926337177537e-91	1	PDLIM5
3.62459064631761e-95	0.696511633117106	0.89	0.648	9.23038253991243e-91	1	NTM
4.13654952037051e-95	0.571846476623478	0.944	0.772	1.05341370085755e-90	1	ANKS1B
7.43290532596716e-95	0.536330472303932	0.473	0.197	1.8928636703108e-90	1	MTUS2
8.24019258667827e-95	0.565166571779492	0.519	0.229	2.09844744412349e-90	1	EPHA5
3.20780898205929e-94	0.584447484682343	0.829	0.524	8.1690063537122e-90	1	RGS7
3.87953897746476e-94	-0.948170530625043	0.288	0.573	9.87963396001176e-90	1	NAALADL2
4.78481073048946e-94	-0.668455248094178	0.096	0.403	1.21849990062645e-89	1	TANC1
6.07708428060057e-94	-0.787291273873213	0.093	0.395	1.54759028289774e-89	1	ARHGAP29
6.35449820476165e-94	-0.776434781660865	0.077	0.379	1.6182365128246e-89	1	SNTB1
9.88142494285827e-94	0.460716946047033	0.608	0.306	2.51640367594829e-89	1	MAST1
1.92700572919286e-93	0.599665028612631	0.716	0.403	4.90731278996254e-89	1	FGF13
6.11654188526998e-93	0.652817570192262	0.574	0.278	1.55763855650285e-88	1	SPOCK1
1.2485738973727e-92	0.516081530926755	0.818	0.516	3.17961828704932e-88	1	RTN1
1.592385079046e-92	0.414684713243465	0.486	0.207	4.05516784229855e-88	1	BICDL1
2.34602503403647e-92	0.510679645245438	0.719	0.411	5.97438735167728e-88	1	HIVEP3
3.66765176539894e-92	0.52450957249282	0.463	0.193	9.34004198576493e-88	1	CSMD2
3.74075292490638e-92	0.502106710635147	0.791	0.511	9.5262013985666e-88	1	EVL
4.09529141753206e-92	0.603248081581058	0.763	0.473	1.04290691238871e-87	1	FGF12
1.01028766494598e-91	0.515254345515616	0.667	0.332	2.57279856755144e-87	1	SYN3
1.05152049353548e-91	0.521391249664727	0.389	0.145	2.67780208883746e-87	1	PTPRR
1.3097680881917e-91	0.43282946631869	0.537	0.251	3.33545541338898e-87	1	SPTBN4
4.15709031147975e-91	0.429229118591285	0.575	0.272	1.05864461872143e-86	1	DCX
4.81161191798156e-91	0.578776375802449	0.36	0.129	1.22532509103318e-86	1	AC008591.1
6.19013462005902e-91	0.526149722929462	0.78	0.514	1.57637968234423e-86	1	TNRC6C
1.05322225786744e-90	-0.675641499570725	0.06	0.35	2.68213580188523e-86	1	COL4A5
1.65653321967884e-90	0.425675835447856	0.507	0.224	4.21852749723413e-86	1	CLVS1
3.41385565268207e-90	1.00351085443105	0.802	0.613	8.69372480512016e-86	1	PCDH7
7.4727772541178e-90	0.387794026820913	0.479	0.204	1.90301745553364e-85	1	SCN3B
2.61905150761854e-89	0.514968874571606	0.779	0.501	6.66967656930138e-85	1	PDE4DIP
3.43330557741866e-89	-0.628119202362364	0.062	0.354	8.74325598345435e-85	1	CELSR1
3.48581966835156e-89	-0.860639877773984	0.126	0.42	8.87698836742407e-85	1	ALPK2
5.13806433438948e-89	0.454229536547933	0.503	0.223	1.30845946339563e-84	1	AL445623.2
5.46643806085243e-89	0.5417805056947	0.798	0.532	1.39208311657668e-84	1	LINC00632
1.68586322461939e-88	0.42552687204769	0.571	0.278	4.29321928781574e-84	1	MTMR7
1.77872133842973e-88	0.505073116268597	0.796	0.533	4.52969176044514e-84	1	AC092683.1
2.37021051192799e-88	0.488282978645089	0.701	0.408	6.03597808967581e-84	1	ANKRD36C
3.05024784658377e-88	-0.738935145148876	0.449	0.693	7.76776116611023e-84	1	LPP
7.4897096197805e-88	1.11808677961235	0.633	0.404	1.9073294517733e-83	1	TSHZ2
8.12394797155048e-88	0.431048291506583	0.571	0.281	2.06884459043505e-83	1	REEP1
9.95478464762309e-88	-0.717003441995757	0.251	0.556	2.5350854583637e-83	1	CHD7
1.12374813868026e-87	0.55865811266845	0.809	0.536	2.86173700996314e-83	1	EPHB1
1.2652579924563e-87	-0.852124448078264	0.223	0.509	3.22210600358921e-83	1	LIFR
2.9637441687007e-87	0.424069764214599	0.535	0.249	7.54747090001321e-83	1	NSG2
5.09828427474884e-87	0.557372308675215	0.783	0.503	1.29832907340754e-82	1	DGKI
8.48972000185594e-87	-0.633577232856423	0.77	0.897	2.16199209567263e-82	1	TCF12
1.23991214685291e-86	0.38974454179685	0.41	0.16	3.15756027317561e-82	1	ANK1
1.63883463391972e-86	0.334823532439649	0.399	0.152	4.17345627873996e-82	1	IQSEC3
1.82366564897678e-86	0.64101750708607	0.448	0.201	4.64414694168427e-82	1	AL109930.1
2.73260446079293e-86	0.511926765039742	0.528	0.249	6.95885051985527e-82	1	SLC24A3
3.394571323231e-86	0.502072854424111	0.615	0.323	8.64461533174007e-82	1	NEXMIF
1.04318137635937e-85	0.386022106435472	0.489	0.219	2.65656569303676e-81	1	JPH4
2.17698759100686e-85	-0.797271645293984	0.288	0.568	5.54391659925806e-81	1	WLS
3.73574530205667e-85	-0.729167694041576	0.294	0.574	9.51344898621751e-81	1	ZNRF3
1.11040343781198e-84	0.344459594329924	0.431	0.173	2.827753394732e-80	1	SVOP
2.00255115397986e-84	0.347430968238096	0.349	0.124	5.09969676872511e-80	1	JAKMIP1
2.88900546694459e-84	0.794743102377027	0.584	0.311	7.35714132212109e-80	1	EPHA6
9.87787261265171e-84	0.432010003486442	0.502	0.235	2.51549903953789e-79	1	RIMBP2
1.48961696542605e-83	-0.810261261819471	0.19	0.475	3.79345856415399e-79	1	LMCD1-AS1
2.15449286630178e-83	0.641003670563154	0.587	0.315	5.4866315333241e-79	1	SAMD5
2.67633074080572e-83	1.11975336821556	0.495	0.248	6.81554386453584e-79	1	IQCJ-SCHIP1
3.29038360285236e-83	0.402919087501144	0.537	0.255	8.37929088302381e-79	1	SRRM3
1.10694884352348e-82	0.432005833560361	0.532	0.249	2.81895592491688e-78	1	NYAP2
1.77818649671428e-82	0.474746905450983	0.945	0.813	4.52832973253258e-78	1	CLASP2
2.54582558766354e-82	-0.918023265196232	0.136	0.418	6.48319944154398e-78	1	TNC
1.10416022211203e-81	0.476990903648669	0.748	0.451	2.81185442163051e-77	1	NMNAT2
2.52439788702348e-81	0.423246785849486	0.566	0.285	6.42863165909399e-77	1	ARFGEF3
2.85035999860962e-81	0.488503040110947	0.716	0.44	7.25872677245925e-77	1	SHANK2
2.88481032864295e-81	0.469053491370156	0.43	0.179	7.34645798292215e-77	1	CNTNAP4
4.69481504093042e-81	0.68443999781179	0.595	0.324	1.19558159832334e-76	1	TMEFF2
5.15737610037557e-81	0.462391337278779	0.754	0.489	1.31337739772164e-76	1	ATP9A
8.75445663462995e-81	0.347598262832115	0.423	0.176	2.22940992657486e-76	1	LHFPL4
9.95082222156375e-81	0.703349707566991	0.897	0.721	2.53407638694342e-76	1	NLGN1
1.18367866193094e-80	-0.576862517626327	0.054	0.322	3.01435608047332e-76	1	RFTN2
1.89411532926824e-80	-0.619986382669399	0.141	0.422	4.82355409751449e-76	1	RFTN1
2.71571930487866e-80	-1.16748067217113	0.135	0.406	6.915850781804e-76	1	LINC00907
5.20279672150536e-80	-0.665479391505817	0.098	0.377	1.32494421309856e-75	1	ITPR2
5.55118012926208e-80	-0.583698689550069	0.076	0.348	1.41366353171788e-75	1	PREX1
1.46362784214599e-79	0.479752651726118	0.631	0.352	3.72727466280897e-75	1	ASXL3
1.96293009165107e-79	-0.707876442167151	0.178	0.453	4.99879777139861e-75	1	KANK1
3.70266465397414e-79	0.682774324554797	0.57	0.293	9.42920580781055e-75	1	GALNTL6
4.28365025409165e-79	0.699086527351378	0.823	0.611	1.09087437370698e-74	1	SEMA6D
4.77899403069155e-79	0.509324989615841	0.391	0.16	1.21701861985591e-74	1	GABRA2
5.08792970464723e-79	0.426656552566976	0.506	0.238	1.29569217858546e-74	1	AC069228.1
6.3114920212049e-79	0.486716815111105	0.362	0.138	1.60728455812004e-74	1	CHRM2
1.46866549596275e-78	-0.700766930686028	0.165	0.438	3.74010355201875e-74	1	ARHGEF3
2.71458614628155e-78	-0.649411670154796	0.133	0.41	6.9129650801206e-74	1	ZIC1
3.10030250307984e-78	0.474680562012822	0.654	0.377	7.89523035434313e-74	1	ANKRD44
3.70622860693384e-78	-0.524686842419077	0.124	0.404	9.43828177041771e-74	1	PON2
5.92748231700789e-78	-0.710791750200197	0.156	0.429	1.50949264684923e-73	1	CFAP54
6.35585714862726e-78	0.467352822970279	0.953	0.764	1.61858258146942e-73	1	ERC2
1.10005909966573e-77	0.316736989856992	0.281	0.09	2.80141050320876e-73	1	AL596451.1
3.97878350050478e-77	-0.954189624902074	0.118	0.382	1.01323700623855e-72	1	FAM129A
4.37382240170893e-77	0.379000490069859	0.489	0.232	1.11383761281919e-72	1	SYP
1.01073305526416e-75	-0.536341697066154	0.068	0.33	2.57393279853572e-71	1	MYO1E
1.01752978202018e-74	0.364432685756761	0.366	0.146	2.59124134289259e-70	1	AP001825.1
1.25670877200308e-74	-0.673663242972744	0.227	0.49	3.20033455878305e-70	1	HYDIN
1.87183893301017e-74	-0.676907853873182	0.764	0.883	4.76682502680371e-70	1	RFX3
2.45199110575632e-74	0.508986877735613	0.34	0.129	6.24424054991904e-70	1	ASIC2
3.74171462919426e-74	-0.517010303521488	0.048	0.298	9.5286504747061e-70	1	COL27A1
4.76717265277076e-74	-0.692566484057429	0.071	0.329	1.2140081877546e-69	1	CREB5
1.15247120196847e-73	0.396632299792231	0.564	0.293	2.93488316293291e-69	1	ARHGAP44
1.35504190801616e-73	0.820959096844423	0.344	0.139	3.45074972295396e-69	1	PCDH11Y
2.96458799214821e-73	0.401695989034209	0.555	0.287	7.54961978080463e-69	1	ADAM22
3.51478352534032e-73	-0.665910757962962	0.313	0.572	8.95074772563166e-69	1	MSRA
3.5549436184903e-73	0.478288817164586	0.529	0.267	9.05301941884739e-69	1	CCDC85A
5.43200694704733e-73	0.783114908892374	0.807	0.575	1.38331488913507e-68	1	KCNIP4
5.52869323917507e-73	-0.610168316341572	0.156	0.422	1.40793702028832e-68	1	MRC2
7.13634051140007e-73	0.378845083373182	0.394	0.163	1.81734047463314e-68	1	LINC02223
1.09753867335281e-72	0.455018795574573	0.288	0.101	2.79499198556026e-68	1	ADAMTS19
1.72150863536173e-72	0.320975307598776	0.378	0.155	4.38399389081218e-68	1	HIP1R
2.08979142857313e-72	0.672857953695088	0.916	0.767	5.32186285200434e-68	1	MDGA2
4.39062839437531e-72	-0.617699241180935	0.053	0.301	1.11811742691162e-67	1	AC099792.1
1.2099277966862e-71	0.289900104569205	0.332	0.126	3.08120212704107e-67	1	CHD5
1.81026658026209e-71	0.353782659987927	0.447	0.208	4.61002487329544e-67	1	SEZ6L2
2.59961642655906e-71	0.606987610673339	0.52	0.27	6.62018319187529e-67	1	AL033504.1
2.62356884399961e-71	0.51394876696303	0.355	0.146	6.6811804181294e-67	1	PCSK2
4.56688361183703e-71	0.402711869391679	0.528	0.268	1.16300258059042e-66	1	MYO1D
6.78884027633409e-71	-0.838875273759863	0.275	0.534	1.72884606477124e-66	1	MIR4435-2HG
9.0952220124679e-71	0.315164508775128	0.249	0.079	2.31618923769508e-66	1	LINC01102
1.35085489042558e-70	0.442361548274388	0.631	0.378	3.44008706395778e-66	1	ANKRD36
1.48684889735086e-70	-0.618552694809597	0.058	0.302	3.78640940199371e-66	1	CPQ
2.85100341966114e-70	0.436870052337216	0.503	0.254	7.26036530850905e-66	1	ANO4
3.0710761159441e-70	0.467219665781187	0.393	0.17	7.82080243686325e-66	1	BRINP1
3.21641534197209e-70	-0.70297043137269	0.12	0.374	8.19092330986612e-66	1	CD44
3.32363635641213e-70	0.67186660568694	0.6	0.355	8.46397234523914e-66	1	SLC2A13
3.75810344834531e-70	-0.743239648796335	0.302	0.542	9.57038624155617e-66	1	VCL
4.39126870566827e-70	0.38846285585855	0.36	0.146	1.11828048858548e-65	1	SGK1
6.06900461164598e-70	0.39669507888934	0.479	0.229	1.54553271440177e-65	1	SYN2
7.1445271896971e-70	0.42808221460465	0.815	0.571	1.81942529412826e-65	1	CERS6
1.00910972012192e-69	0.416779077330903	0.971	0.854	2.56979881326249e-65	1	GPHN
1.04290678349812e-69	0.442275608331204	0.881	0.709	2.65586641485632e-65	1	AC124312.1
1.40938929454126e-69	0.453410042939258	0.722	0.459	3.58915077747876e-65	1	APBA1
1.72545361652991e-69	-0.640286239657614	0.299	0.548	4.39404017985508e-65	1	RNF19A
2.50612391477302e-69	0.384885497371318	0.63	0.357	6.38209516136097e-65	1	EPB41L1
4.30851245634265e-69	0.570166214154806	0.907	0.788	1.09720578213222e-64	1	PTPRG
6.01158203845282e-69	-0.571879435892006	0.05	0.289	1.53090948191239e-64	1	WDR49
6.48493686451361e-69	-0.596013890586428	0.269	0.525	1.65145402191704e-64	1	TLE1
7.55131091751356e-69	-0.48403574134571	0.098	0.35	1.923016838254e-64	1	MYO10
9.09062131825873e-69	-0.665758948466604	0.213	0.478	2.31501762490777e-64	1	GNG12-AS1
1.50409712354044e-68	-0.500040083415916	0.069	0.313	3.83033373480807e-64	1	NEK6
2.18777949951737e-68	-0.834165203104742	0.477	0.661	5.57139927347093e-64	1	AC016831.7
2.57150594468475e-68	-0.903402685898255	0.344	0.578	6.54859703873418e-64	1	LHFPL6
3.34415950494251e-68	0.403669072400726	0.938	0.778	8.51623659528659e-64	1	KALRN
4.45346124289616e-68	-0.630510240043799	0.294	0.547	1.13411844011594e-63	1	MEIS1
4.80337322039667e-68	0.359178023586033	0.59	0.313	1.22322702430622e-63	1	GABBR2
6.16470046686057e-68	-0.892122933367979	0.109	0.356	1.56990262089071e-63	1	PDE1C
2.14934863317245e-67	0.401054551236032	0.316	0.123	5.47353122923695e-63	1	TCERG1L
2.20288668914235e-67	0.286265652596057	0.331	0.129	5.60987124256992e-63	1	TMEM130
2.6963460508329e-67	-0.542911047226181	0.228	0.484	6.86651485305107e-63	1	ST5
2.93664533454011e-67	0.336168684922751	0.468	0.229	7.47846100893984e-63	1	PODXL2
3.40962167532318e-67	-0.539015197098863	0.044	0.276	8.682942558378e-63	1	DOCK5
4.64060876069549e-67	-0.580972493518617	0.205	0.456	1.18177742699871e-62	1	DOCK10
5.15853932843134e-67	-0.542577713291097	0.282	0.529	1.31367362537833e-62	1	TPTEP2-CSNK1E
7.45948694659722e-67	-0.780955607841646	0.185	0.434	1.89963294582045e-62	1	ROR1
7.86144221871519e-67	0.746032933144704	0.563	0.333	2.00199487541801e-62	1	CDH12
1.55198366230112e-66	0.71236283398369	0.908	0.788	3.95228159441603e-62	1	NCAM2
2.69978601184498e-66	0.90638222923714	0.616	0.416	6.87527505776442e-62	1	CDH13
2.7364639944794e-66	-0.674303040615462	0.257	0.499	6.96867920834125e-62	1	WWC1
3.57956827267558e-66	-0.664793989209462	0.093	0.332	9.11572856319563e-62	1	LPAR1
1.06126531592867e-65	-0.625761753225504	0.19	0.435	2.70261825354394e-61	1	DNAH7
1.14320081622122e-65	0.558149045421153	0.871	0.657	2.91127519858896e-61	1	LRRTM4
2.77155625439888e-65	0.321468415194798	0.392	0.173	7.05804515745218e-61	1	KLHL32
4.28358087634853e-65	-0.607306851668156	0.312	0.551	1.09085670597092e-60	1	FGFR1
4.74863277973735e-65	0.467000012964793	0.755	0.513	1.20928682368791e-60	1	MMP16
5.51712992948679e-65	0.524280332750998	0.992	0.972	1.4049923078431e-60	1	ADGRL3
6.46945516195094e-65	0.34184660189372	0.452	0.221	1.64751145154243e-60	1	PPP1R13B
6.55894983097882e-65	-0.669197260716464	0.511	0.697	1.67030216395707e-60	1	MAP4
8.96143862276316e-65	0.565959573453702	0.84	0.609	2.28211995967287e-60	1	ENOX1
1.42109200864382e-64	0.357522033800175	0.442	0.211	3.61895290921235e-60	1	SLCO5A1
3.27911795266726e-64	-0.510315268535796	0.056	0.287	8.35060177826244e-60	1	SLCO1C1
3.33313881430654e-64	0.371180425403796	0.478	0.241	8.48817130451303e-60	1	CTTNBP2
4.38408300109974e-64	-0.850027276395433	0.398	0.603	1.11645057706006e-59	1	SAMD4A
1.24831040723174e-63	-0.591484033168903	0.201	0.455	3.17894728305635e-59	1	PELI2
1.92267240939357e-63	0.433900563174281	0.881	0.663	4.89627755776167e-59	1	NEDD4L
2.66993192082471e-63	0.293698123515093	0.376	0.162	6.79924862957221e-59	1	POU2F2
3.66606281985883e-63	-0.613246784940255	0.095	0.328	9.33599557705251e-59	1	RGS20
5.12497363023515e-63	-0.476196413081921	0.113	0.354	1.30512578467568e-58	1	SOX2
6.23776793023939e-63	0.302527089919855	0.336	0.138	1.58850998111476e-58	1	SLC1A1
7.38517421352876e-63	-0.571636960736523	0.089	0.324	1.88070846521723e-58	1	PREX2
1.14980514786643e-62	0.623979220763038	0.278	0.104	2.92809378955666e-58	1	FAM19A1
1.6588168325827e-62	0.510366051197722	0.618	0.371	4.22434294585511e-58	1	AC025159.1
1.97439140867165e-62	0.189422034806309	0.15	0.033	5.02798516132322e-58	1	INHBA-AS1
2.85954757826749e-62	-0.524314834463135	0.183	0.424	7.282123862816e-58	1	RFX2
4.05513412369081e-62	0.250565524489624	0.2	0.058	1.0326804559391e-57	1	AL353784.1
5.40752848515111e-62	0.357275523392724	0.378	0.172	1.37708120402858e-57	1	AC011369.1
2.10177700083415e-61	0.286331449495621	0.341	0.143	5.35238531032425e-57	1	PPP2R2C
4.46290862108154e-61	0.645746513965959	0.812	0.65	1.13652430944462e-56	1	TENM4
4.83892703569573e-61	-0.748218515629143	0.403	0.606	1.23228115891027e-56	1	PALLD
4.87587598609832e-61	0.441627266721461	0.739	0.499	1.2416905786198e-56	1	SYT14
6.84360318229365e-61	0.377708646676112	0.413	0.201	1.7427919864029e-56	1	DOCK9
9.40536534254173e-61	0.699645250201954	0.606	0.377	2.39517033813168e-56	1	ROBO2
1.32795780156693e-60	-0.601483161963378	0.438	0.644	3.38177733747033e-56	1	TEAD1
1.62447675612818e-60	-0.379818999967353	0.023	0.228	4.13689250715602e-56	1	RREB1
1.64949489382142e-60	0.265560728514356	0.315	0.127	4.20060369660563e-56	1	PTPN5
3.16766031870231e-60	0.522104430104159	0.834	0.644	8.0667637676073e-56	1	MARCH1
3.19597775737312e-60	0.359116872807042	0.656	0.404	8.13887695692638e-56	1	NFASC
3.43765738976727e-60	0.386891377035468	0.8	0.572	8.75433830878132e-56	1	PAK3
3.8140854477845e-60	-0.531757654127765	0.168	0.41	9.71295000132801e-56	1	CPNE8
5.45048380764946e-60	0.409365671729186	0.632	0.376	1.38802020645601e-55	1	NELL2
8.23157489295191e-60	0.457829241392961	0.53	0.29	2.09625286223913e-55	1	SORCS3
1.28661542137102e-59	-0.6629930401017	0.551	0.704	3.27649483206345e-55	1	GPM6B
1.96295013067664e-59	0.206257716337237	0.207	0.063	4.99884880278113e-55	1	SLC12A5
2.37957236901109e-59	0.301244488444459	0.282	0.109	6.05981899492364e-55	1	AP002370.2
3.1493878354606e-59	-0.538447723833491	0.359	0.578	8.02023106178396e-55	1	ULK4
4.03153425597109e-59	0.405329192703011	0.895	0.741	1.0266705136256e-54	1	MYCBP2
8.88088017992531e-59	0.307114035979722	0.204	0.063	2.26160494661978e-54	1	IGSF21
1.22362908357495e-58	0.424463711529095	0.877	0.707	3.11609382423198e-54	1	RABGAP1L
1.24230781209398e-58	0.41613183439135	0.777	0.558	3.16366107427852e-54	1	FHOD3
2.56711570411859e-58	-0.548344008631436	0.507	0.687	6.53741685210839e-54	1	FZD3
2.57467256280499e-58	-0.541770320825029	0.096	0.322	6.55666114843919e-54	1	LRP2
4.19900551888726e-58	0.447378323984503	0.632	0.404	1.06931874543983e-53	1	FP700111.1
5.41716530834899e-58	-0.364836684360338	0.039	0.247	1.37953531742415e-53	1	SUCLG2
1.03476988462283e-57	-0.662615350630489	0.161	0.389	2.63514498818051e-53	1	COL4A2
1.13432670755649e-57	0.350274235598375	0.559	0.316	2.88867639346336e-53	1	PRKAR2B
1.36358096871244e-57	-0.40793781977038	0.049	0.258	3.4724952949231e-53	1	ITGB5
1.9727873496011e-57	0.379435627858259	0.509	0.278	5.02390026449416e-53	1	CACNA1D
2.34259751740654e-57	-0.657449535706926	0.47	0.655	5.96565883782748e-53	1	BCKDHB
5.11089108079689e-57	-0.590910356547207	0.362	0.583	1.30153952263573e-52	1	ZNF423
5.11142515100719e-57	0.354105670949942	0.438	0.221	1.30167552895549e-52	1	SLC8A1-AS1
5.50418900609107e-57	-0.596231026611253	0.401	0.608	1.40169677229115e-52	1	ITGB8
6.25544320841258e-57	-0.458545963630011	0.179	0.41	1.59301116745435e-52	1	ZFAND6
6.86756430676144e-57	0.364772988842686	0.916	0.761	1.74889392635987e-52	1	CACNA1C
6.91251373737032e-57	-0.532638286393932	0.068	0.282	1.76034074835872e-52	1	STARD13
1.720081278636e-56	-0.442177111500769	0.171	0.407	4.38035898417444e-52	1	FAT1
1.89923694737656e-56	-0.69420553263655	0.669	0.831	4.83659681018914e-52	1	NKAIN3
2.06512247715558e-56	-0.563021677423267	0.203	0.43	5.25904090032441e-52	1	COL1A2
2.47666743094751e-56	-0.430275290129537	0.048	0.254	6.30708127965092e-52	1	ARHGAP42
7.38441843543564e-56	-0.39395060074697	0.025	0.219	1.88051599876804e-51	1	MIR34AHG
1.11131359300912e-55	0.364550389933213	0.563	0.332	2.83007119595703e-51	1	SNAP25
1.23480862873355e-55	0.383382388802362	0.514	0.286	3.14456365393287e-51	1	KCNIP1
1.4230968354661e-55	0.389155400325667	0.761	0.519	3.62405840119796e-51	1	SNAP91
2.51620381873739e-55	-0.508414070230842	0.194	0.423	6.40776464479664e-51	1	BBX
3.11577312928684e-55	-0.578497511175481	0.219	0.457	7.93462785104186e-51	1	GULP1
3.2829454760464e-55	0.399588946831486	0.675	0.426	8.36034894929977e-51	1	STXBP5L
3.54472603656012e-55	0.360959753323545	0.55	0.317	9.02699932470401e-51	1	RGS17
3.69696657813344e-55	-0.562843262223309	0.325	0.549	9.41469508787462e-51	1	TRPS1
6.32446774387189e-55	0.326110011897053	0.557	0.323	1.61058895565442e-50	1	MAPRE2
6.69875703515572e-55	-0.526244899815458	0.186	0.415	1.70590546657276e-50	1	TENT5A
7.64048663460418e-55	-0.394513841160635	0.034	0.229	1.9457263263683e-50	1	PRDM16
8.84663102326807e-55	-0.459157186169369	0.147	0.373	2.25288305638545e-50	1	AFF1
9.10858320428489e-55	-0.514622721379529	0.232	0.46	2.31959179880319e-50	1	ETV6
1.22940280842839e-54	0.321222759567802	0.898	0.677	3.13079719194373e-50	1	FRMD5
1.96897534756051e-54	0.227579059525791	0.257	0.097	5.0141926200976e-50	1	ACTL6B
2.39681641034241e-54	-0.727829799347427	0.4	0.586	6.10373267057798e-50	1	SQSTM1
3.0109551423622e-54	-0.486398563740509	0.281	0.511	7.66769836553958e-50	1	AF117829.1
3.65651242705418e-54	0.365128867257983	0.645	0.406	9.31167454673616e-50	1	GNAO1
4.93760329919469e-54	0.334350731441909	0.505	0.282	1.25741005617292e-49	1	AC015923.1
8.93958999557455e-54	0.374131115396761	0.845	0.676	2.27655598827301e-49	1	HERC1
9.21891924591165e-54	-0.362972583163256	0.045	0.244	2.34768997516386e-49	1	GNG12
1.2425069554522e-53	0.16359587959732	0.125	0.027	3.16416821275457e-49	1	GRM4
1.35175312372727e-53	-0.598198259245184	0.056	0.257	3.44237450488386e-49	1	ADAMTS3
2.55712274838402e-53	0.435576002555338	0.795	0.6	6.51196879103476e-49	1	SNRPN
2.80107960903262e-53	-0.318547050261891	0.035	0.228	7.13322933236248e-49	1	FKBP10
3.35699609000484e-53	-0.586722812902225	0.447	0.629	8.54892624280633e-49	1	VGLL4
3.64123098257609e-53	-0.510941545370236	0.255	0.475	9.27275882022827e-49	1	ZHX2
6.71919163528051e-53	0.376813932746833	0.847	0.688	1.71110934184053e-48	1	CASK
1.05481427689095e-52	0.431325805121014	0.411	0.212	2.68619003753049e-48	1	EPHA7
1.14960015126045e-52	0.361360594998222	0.835	0.601	2.92757174519987e-48	1	PPP2R2B
1.26577489288503e-52	-0.44763526363778	0.087	0.297	3.22342234222103e-48	1	FBLN5
2.05647098915684e-52	0.255523103845415	0.273	0.109	5.23700902098682e-48	1	CACNG2
2.10741080697417e-52	-0.717613450157384	0.139	0.351	5.36673236104041e-48	1	PIEZO2
2.63768774070835e-52	0.181190994474317	0.163	0.046	6.71713560048788e-48	1	GRIN1
3.36654294565803e-52	0.242635800993251	0.285	0.115	8.57323826541275e-48	1	ANKRD55
4.90677194147181e-52	-0.472291247582102	0.149	0.368	1.24955854261521e-47	1	RASSF8
5.15958039648652e-52	0.347111983233214	0.504	0.287	1.31393874376926e-47	1	EML5
6.39802331064873e-52	0.287303595710535	0.391	0.19	1.62932061628981e-47	1	ABLIM2
6.7011499877968e-52	-0.403879044089151	0.145	0.364	1.70651485589233e-47	1	SLC25A13
8.19964291318154e-52	-0.375022900391266	0.056	0.254	2.08812106427081e-47	1	ACSS3
8.81164289680584e-52	0.341928006774604	0.563	0.34	2.24397298010058e-47	1	PLEKHA6
1.04095280450814e-51	-0.515592436640982	0.367	0.576	2.65089041196044e-47	1	DLG1
1.42752966171815e-51	0.37689755850956	0.963	0.882	3.63534703653143e-47	1	DOCK3
1.67239256908979e-51	-0.379673645024764	0.03	0.216	4.25891491644406e-47	1	ARMC3
1.74106991296597e-51	-0.467393433427932	0.191	0.41	4.43380864035914e-47	1	BCAR3
1.84994699239723e-51	0.411995947488012	0.871	0.716	4.71107501083877e-47	1	TTTY14
1.86611887066261e-51	-0.358247654603387	0.062	0.262	4.75225831602941e-47	1	ENOSF1
1.98543458477463e-51	0.329196256015345	0.53	0.307	5.05610771358708e-47	1	ATCAY
2.02816688851247e-51	-0.57982788949582	0.532	0.708	5.16492979828586e-47	1	PSD3
2.30181437267088e-51	-0.619780207043005	0.557	0.727	5.86180048144365e-47	1	VIM
2.40803960445397e-51	0.54868447159184	0.749	0.546	6.13231365670248e-47	1	AC092691.1
2.63421124322869e-51	-1.5155531378583	0.153	0.351	6.70828235200619e-47	1	AL357507.1
3.75117657487587e-51	0.273314249795554	0.384	0.188	9.55274626557889e-47	1	RAB11FIP4
4.42315566703242e-51	-0.626020601238249	0.676	0.777	1.12640082216648e-46	1	CLIP1
7.0979695558172e-51	0.414754376393837	0.661	0.437	1.80756892708441e-46	1	DNER
7.32729500817841e-51	0.318593840711306	0.441	0.236	1.86596894678271e-46	1	VGF
7.54650549653271e-51	0.276214829938848	0.307	0.134	1.92179308974702e-46	1	KCNB1
1.34109249885823e-50	0.246938826987287	0.183	0.058	3.41522615759236e-46	1	BCL11B
1.39473718236821e-50	-0.419067075356749	0.063	0.258	3.55183770861888e-46	1	GPC4
1.39643713850305e-50	0.362502203606524	0.717	0.469	3.55616681691187e-46	1	RAB3C
1.62102955224249e-50	0.298440304336885	0.332	0.15	4.12811385774073e-46	1	STXBP5-AS1
1.66844713335869e-50	0.365817417421941	0.706	0.483	4.24886746981124e-46	1	MIAT
2.03478358963489e-50	0.362632600175826	0.828	0.637	5.18177988936421e-46	1	SSH2
3.06183009163158e-50	0.515425302561617	0.504	0.294	7.79725651134898e-46	1	PEX5L
3.79068090974755e-50	0.343463670495397	0.566	0.339	9.65334800476312e-46	1	PKIA
4.42918615298175e-50	0.447406266735867	0.345	0.164	1.12793654571833e-45	1	DGKB
4.94951380935626e-50	0.232358074009681	0.27	0.108	1.26044318669067e-45	1	MARCH4
5.95000214310003e-50	-0.436781776198711	0.149	0.364	1.51522754576185e-45	1	DCDC1
1.17205121264435e-49	0.26900950821594	0.368	0.173	2.9847456181201e-45	1	RBFOX3
1.55092654462167e-49	0.347714847101328	0.548	0.317	3.94958953853355e-45	1	SEZ6L
2.69129072792954e-49	0.432545996832337	0.923	0.797	6.85364096774537e-45	1	PBX1
2.93787243331608e-49	-0.42274223304031	0.177	0.388	7.48158593868272e-45	1	CNN3
3.38803138187052e-49	0.271029249961318	0.315	0.142	8.62796071707148e-45	1	SLC16A7
3.44450366909624e-49	-0.456287992263459	0.033	0.212	8.7717730437205e-45	1	ADAMTS9-AS2
3.87769047802424e-49	0.371247655700564	0.531	0.313	9.87492657133652e-45	1	RAPGEF4
5.4150161281347e-49	0.434130907665574	0.839	0.632	1.37898800719078e-44	1	AC233296.1
6.8413320585493e-49	-0.698018704550488	0.819	0.868	1.74221362203016e-44	1	FMN2
6.87227965740201e-49	-0.338709346042824	0.043	0.228	1.750094737554e-44	1	C4orf19
6.92464207231924e-49	0.245032845866801	0.183	0.059	1.76342935013682e-44	1	LINC00290
1.08964661950343e-48	0.46907818499907	0.498	0.293	2.77489408122744e-44	1	KCTD16
1.22766484458934e-48	0.375348837946248	0.817	0.672	3.12637129323121e-44	1	UBE3A
1.69159945735896e-48	-0.628408489762792	0.863	0.91	4.30782717811033e-44	1	NPAS3
1.81272157977069e-48	0.49816626278818	0.555	0.342	4.61627677504404e-44	1	OPCML
1.84484469859356e-48	-0.405809084748449	0.158	0.369	4.69808150943837e-44	1	NES
1.90858979657134e-48	-0.559040273351213	0.095	0.291	4.86041477594857e-44	1	FBN2
2.04378667218732e-48	0.363151839757939	0.765	0.571	5.20470713939222e-44	1	MICAL3
2.97288066312798e-48	0.312775262852845	0.488	0.275	7.5707378967217e-44	1	FRRS1L
2.9962812864535e-48	-0.470335681482445	0.303	0.507	7.63032992408248e-44	1	INTU
3.19008632898997e-48	0.573805923818297	0.604	0.405	8.12387384540587e-44	1	NTNG1
4.52913108408982e-48	0.334891434166108	0.596	0.372	1.15338852187431e-43	1	MCF2L2
7.28929788373858e-48	-0.312591964067785	0.028	0.202	1.85629259907287e-43	1	ARHGAP31
8.67021883767171e-48	-0.495004706040067	0.101	0.3	2.20795792920148e-43	1	CDK6
1.2150655398991e-47	-0.390837280763779	0.095	0.293	3.09428590390704e-43	1	RHPN2
1.22043420895453e-47	-0.302728025380243	0.05	0.234	3.10795775652362e-43	1	NOTCH1
1.24346050281002e-47	0.361427544147373	0.46	0.256	3.16659651645599e-43	1	VAV3
1.32195279945825e-47	0.275341063523092	0.348	0.168	3.36648499910039e-43	1	CALY
1.40439550653605e-47	0.208321934174379	0.214	0.078	3.57643359694472e-43	1	RASGRF1
1.64313551662909e-47	-0.348706354365637	0.036	0.213	4.18440890664764e-43	1	PROM1
1.7571228930339e-47	0.256822354088206	0.387	0.195	4.47468915940013e-43	1	RPS6KL1
1.77788916049978e-47	0.31986905589576	0.561	0.348	4.52757253612875e-43	1	STXBP1
1.87546335553088e-47	-0.947987368938585	0.051	0.228	4.77605498119495e-43	1	SGCG
2.23893101475263e-47	0.352091419751978	0.691	0.479	5.70166172216905e-43	1	STXBP5
2.34687190243868e-47	-0.638351637378635	0.201	0.4	5.97654398675035e-43	1	SPARCL1
2.56343810022356e-47	-0.442256688062603	0.306	0.518	6.52805146602931e-43	1	NXN
3.33639433926217e-47	-0.350135682996466	0.1	0.299	8.49646182436503e-43	1	CD99
5.56490408858494e-47	0.362385918183271	0.78	0.59	1.41715847519904e-42	1	FCHSD2
9.59708174388211e-47	-0.33663549585802	0.066	0.254	2.44399283689702e-42	1	FSTL1
1.10672060720646e-46	-1.49841518182249	0.139	0.327	2.81837469831198e-42	1	AC092957.1
1.18841094551695e-46	0.529862009969818	0.601	0.401	3.02640731385347e-42	1	TRPM3
1.24937791912442e-46	0.648583124434617	0.681	0.492	3.18166580884224e-42	1	RBFOX1
1.27091559131832e-46	-0.589977413903797	0.265	0.468	3.23651364485124e-42	1	SVIL
1.4306826107587e-46	-0.393917438338693	0.082	0.273	3.64337633655811e-42	1	CNKSR3
1.5201919373005e-46	0.3195827371583	0.466	0.26	3.87132078752945e-42	1	CAMK4
2.08491109773107e-46	0.271431833396712	0.384	0.197	5.30943460148195e-42	1	NRXN2
3.6492936667657e-46	0.257469796113562	0.281	0.122	9.29329125178553e-42	1	GABRG2
4.04222297549286e-46	0.25347261047821	0.305	0.138	1.02939250293901e-41	1	SLC8A3
5.36332276890846e-46	0.297466048427089	0.515	0.292	1.36582377633023e-41	1	KCNQ3
5.7062900601121e-46	0.267907618068885	0.194	0.068	1.45316382670815e-41	1	TNR
6.61061328122247e-46	-0.731371119217355	0.573	0.722	1.68345877819611e-41	1	NCKAP5
7.8030992582816e-46	-0.448483560789025	0.124	0.32	1.98713725711399e-41	1	RAI14
9.35984960684935e-46	0.508393242054177	0.521	0.323	2.38357930088026e-41	1	GRM7
1.28733140517237e-45	-0.404783276831594	0.022	0.187	3.27831815641195e-41	1	LINC01748
1.53788204868096e-45	0.31231819619632	0.463	0.263	3.91637042517093e-41	1	HSPA12A
1.57902813219646e-45	0.230190150951569	0.298	0.134	4.02115304145151e-41	1	CAMK2B
1.82155592487481e-45	-0.365279362239668	0.088	0.279	4.6387743182862e-41	1	ZBTB20-AS5
2.06201044733249e-45	0.218580271833572	0.296	0.131	5.25111580517691e-41	1	RAB27B
2.31337113381784e-45	-0.44456761759901	0.149	0.344	5.89123092938052e-41	1	TNFRSF10B
2.47303527805871e-45	0.297430261600554	0.431	0.236	6.2978316391043e-41	1	TXNDC16
3.70784890779779e-45	0.360025770852132	0.995	0.979	9.44240802859784e-41	1	FTX
4.16363617389803e-45	-0.326432160687247	0.073	0.259	1.06031158804487e-40	1	FANK1
4.21651789833771e-45	0.188494169713337	0.134	0.036	1.07377844799068e-40	1	LINC02133
4.40703331742242e-45	-0.436133532056698	0.147	0.346	1.12229510461479e-40	1	PCGF5
5.93022240204841e-45	0.273185334712541	0.918	0.742	1.51019043690565e-40	1	SORBS2
7.15024120378685e-45	-0.449910072759438	0.331	0.534	1.82088042495636e-40	1	NFE2L2
7.60120337475953e-45	0.322231685327711	0.573	0.346	1.93572245141626e-40	1	SCN9A
1.14692188655078e-44	-0.303557416068685	0.034	0.201	2.92075127629022e-40	1	MAP3K8
1.3526066917133e-44	0.151646572977841	0.159	0.049	3.44454820111708e-40	1	CABP1
1.6137792365437e-44	0.50621887724904	0.946	0.9	4.10965020378217e-40	1	LSAMP
1.75124450304766e-44	-0.295780239643021	0.044	0.215	4.45971925146116e-40	1	NOTCH2
1.76843407567888e-44	0.399536544111063	0.902	0.773	4.50349421712385e-40	1	GRIP1
1.85549007270642e-44	0.348241926911626	0.482	0.283	4.72519101915416e-40	1	SNAP25-AS1
2.05320521525982e-44	0.18068935192153	0.159	0.049	5.22869240118066e-40	1	NRSN1
2.08964556152365e-44	0.321591462552175	0.59	0.388	5.32149138697614e-40	1	HOOK2
2.12523194716731e-44	-0.31782280735513	0.056	0.232	5.41211567665628e-40	1	ARHGEF26
2.46526268244899e-44	0.235893813969227	0.262	0.112	6.27803794712461e-40	1	RAPGEF5
2.84337988779211e-44	0.527214362531483	0.815	0.695	7.24095122225139e-40	1	PAM
3.37450978957782e-44	0.355927544962463	0.825	0.675	8.59352663013886e-40	1	AKAP9
3.70136847352141e-44	0.319809620796935	0.717	0.513	9.42590495466961e-40	1	DTNB
5.19195703973799e-44	0.330581151267162	0.669	0.463	1.32218377973968e-39	1	RALGPS1
5.77845450919292e-44	-0.288738088961075	0.034	0.201	1.47154122531107e-39	1	PARP4
6.58476184806571e-44	0.378523196098042	0.585	0.365	1.67687545222841e-39	1	AL589740.1
7.68395082497739e-44	-0.3568359147012	0.126	0.322	1.95679491708874e-39	1	PELI1
7.70365903298502e-44	0.267948066342535	0.295	0.133	1.96181380933997e-39	1	KCNC2
7.79806345647819e-44	-0.345100768612744	0.055	0.229	1.98585483982673e-39	1	HEG1
7.88589832893396e-44	-0.465760770923595	0.839	0.883	2.00822286844632e-39	1	FYN
8.51311361456189e-44	-0.521100797825283	0.586	0.715	2.16794951308433e-39	1	MKLN1
8.75560125039403e-44	0.308035595074567	0.965	0.896	2.22970141442534e-39	1	TMEM178B
9.80010204809221e-44	0.485685889700043	0.705	0.512	2.49569398756716e-39	1	KHDRBS2
1.04613435876631e-43	-0.470085001448579	0.045	0.215	2.66408575803428e-39	1	EYA4
1.07725867462307e-43	0.255264567985807	0.35	0.176	2.7433469407951e-39	1	CHD3
1.08649212686116e-43	0.316981689951704	0.29	0.13	2.76686085026463e-39	1	RIT2
1.27653723526238e-43	0.424260388729376	0.563	0.361	3.25082972331918e-39	1	ASTN2
1.36214594477507e-43	-0.51936750691152	0.22	0.425	3.46884086296418e-39	1	PRKD1
1.61381204196248e-43	-0.353245772485942	0.111	0.3	4.10973374606166e-39	1	DECR1
1.69765393108198e-43	0.395293586330454	0.435	0.249	4.32324550089336e-39	1	BCL11A
1.90853373154377e-43	-0.318093724432191	0.034	0.199	4.86027200074935e-39	1	ALPK1
1.94912909397508e-43	-0.484611495614547	0.72	0.823	4.96365215071693e-39	1	DENND5B
2.18380530319564e-43	0.38494741890651	0.698	0.494	5.561278585118e-39	1	GRID1
2.70609976582768e-43	-0.294863762880218	0.059	0.234	6.89135366365676e-39	1	AC234582.1
2.88998645064733e-43	0.305143113197865	0.569	0.364	7.35963949521849e-39	1	MACO1
3.8095783678762e-43	-0.405420496648165	0.603	0.745	9.70147227163353e-39	1	HNRNPC
4.2531128768414e-43	-0.35805191162987	0.075	0.254	1.08309772521643e-38	1	AC078842.2
4.48390529417495e-43	0.438082099911792	0.445	0.257	1.14187132221459e-38	1	CHSY3
4.57760805557782e-43	-0.371783906147045	0.045	0.212	1.16573366743345e-38	1	PLEKHH2
4.9910812985185e-43	-0.310366497532084	0.034	0.198	1.27102876348072e-38	1	RHOJ
8.00523164782154e-43	-0.516353843326024	0.453	0.619	2.03861229143423e-38	1	VMP1
8.80005725435007e-43	-0.283906035818463	0.036	0.2	2.24102258039279e-38	1	PARP14
9.45758799344536e-43	0.393319133115417	0.458	0.273	2.40846935841079e-38	1	PCDH10
9.65082588200983e-43	-0.28361656211168	0.033	0.196	2.45767931911262e-38	1	PDLIM3
1.14727973299013e-42	0.376289193711175	0.825	0.672	2.92166256803266e-38	1	APBB2
1.31920667485826e-42	0.171066339468053	0.151	0.046	3.35949171819404e-38	1	SCML4
1.34410621928001e-42	-0.419899994542419	0.18	0.383	3.42290089801848e-38	1	UTRN
1.37125953564399e-42	0.345739457419335	0.601	0.395	3.49204953347098e-38	1	AC093879.1
1.50427472072394e-42	-0.41224001314101	0.181	0.376	3.83078600379559e-38	1	NEDD9
1.58440730847555e-42	0.308683723490003	0.816	0.611	4.03485165176383e-38	1	KIF5C
1.68247259216779e-42	-0.42593340898564	0.304	0.496	4.28458470321449e-38	1	TLK1
2.55464072979727e-42	0.271481153764022	0.58	0.358	6.50564808250172e-38	1	ADD2
2.80100234644129e-42	0.238737105410283	0.379	0.195	7.13303257544738e-38	1	NKAIN1
2.93616152030809e-42	-0.265440574488677	0.037	0.2	7.47722892761659e-38	1	AASS
2.94322736963704e-42	-0.333175110240152	0.106	0.291	7.49522281951769e-38	1	REST
3.49953099241794e-42	0.203378807613763	0.17	0.057	8.91190562529153e-38	1	AL445433.2
4.24789195133176e-42	0.276157060110276	0.215	0.085	1.08176816432615e-37	1	MIR4500HG
4.2664637021476e-42	-0.469624613014091	0.03	0.188	1.08649764638891e-37	1	COL8A1
4.32617736188613e-42	-0.358376267558726	0.087	0.264	1.10170432697792e-37	1	ELF1
6.41383279210558e-42	-0.415072507735984	0.198	0.389	1.63334665883761e-37	1	SPAG1
7.35401363774873e-42	0.364101988675043	0.392	0.209	1.87277311298909e-37	1	HS3ST5
7.4868380875204e-42	-0.26075185957276	0.015	0.164	1.90659818736795e-37	1	AC008957.2
1.31924259515065e-41	-0.438921482832508	0.069	0.24	3.35958319281065e-37	1	AC019068.1
1.58061254434846e-41	-0.648790197945142	0.351	0.52	4.0251879054378e-37	1	MYO16
1.62918341257762e-41	0.453480536372999	0.623	0.45	4.14887847847017e-37	1	SPRY4-AS1
1.91335586405972e-41	0.142295464462665	0.119	0.031	4.87255204341448e-37	1	LINC01103
1.99501271298845e-41	-0.285895884926621	0.062	0.233	5.08049937489639e-37	1	CRB2
2.45121149938871e-41	-0.444244644240511	0.399	0.58	6.24225520434329e-37	1	ARHGAP5
2.82310407123569e-41	0.400564204298026	0.849	0.729	7.1893168278088e-37	1	AHI1
3.01163561111695e-41	-0.485900846281437	0.257	0.451	7.66943124727041e-37	1	RBMS1
3.14074021102814e-41	0.324051801799416	0.231	0.095	7.99820902140426e-37	1	CDH9
3.88445032803878e-41	-0.487723176982971	0.367	0.55	9.89214120538355e-37	1	RAD51B
4.56938048600829e-41	-0.334185531623138	0.036	0.193	1.16363843456687e-36	1	MYOF
5.44776968814229e-41	0.246289781186893	0.352	0.183	1.38732902878232e-36	1	UNC13A
5.83429481351979e-41	0.355142242033544	0.607	0.402	1.48576151721095e-36	1	DPP6
7.41240581182368e-41	-0.453124460163859	0.09	0.264	1.88764326403902e-36	1	COL4A1
8.37764434893034e-41	0.280988085359424	0.467	0.271	2.1334509098986e-36	1	ABCA5
8.39572624189666e-41	0.444544863227265	0.611	0.403	2.1380556447614e-36	1	GALNT13
9.42188642025636e-41	0.36068274942031	0.755	0.565	2.39937759578249e-36	1	DOK6
1.0329288911736e-40	-0.356977010362404	0.103	0.281	2.6304567142627e-36	1	JAM2
1.42443534505357e-40	-0.417071552304274	0.126	0.308	3.62746704971341e-36	1	C1orf61
1.44490025795697e-40	0.317838231681	0.59	0.39	3.67958299691322e-36	1	TARBP1
1.58249903118739e-40	0.152278742802094	0.118	0.031	4.02999203282181e-36	1	LINC01197
2.20610820676302e-40	-0.563063112635065	0.239	0.418	5.61807515934271e-36	1	NAMPT
2.80257223202036e-40	0.249610176049825	0.29	0.137	7.13703044606305e-36	1	RGS7BP
2.82746131244782e-40	0.223520947181164	0.274	0.123	7.20041297827962e-36	1	PALM2
3.00201357819178e-40	-0.441336207819116	0.888	0.931	7.64492777822318e-36	1	DST
3.14573747932464e-40	0.316887229357006	0.638	0.413	8.01093506484813e-36	1	ZFHX4
3.54664776519224e-40	-0.336312297256175	0.122	0.305	9.03189319883856e-36	1	SFXN5
4.07370917093298e-40	-0.399900513629452	0.239	0.424	1.03741077746979e-35	1	ADAM9
4.17197731600888e-40	0.2844343895858	0.388	0.213	1.06243574329482e-35	1	GFOD1
4.32630963923111e-40	-0.452172644289629	0.847	0.895	1.10173801272659e-35	1	SETBP1
4.33829888099885e-40	-0.2672052240297	0.024	0.173	1.10479119303517e-35	1	ABCC9
5.78537189863955e-40	0.26661349381012	0.884	0.707	1.47330280770755e-35	1	NRG1
6.70467529928534e-40	-0.370669821279404	0.189	0.379	1.707412611716e-35	1	ZNF516
8.10722065745378e-40	-0.459579257867807	0.123	0.299	2.06458481262718e-35	1	SEL1L3
8.14387941368156e-40	-0.268965952672623	0.028	0.178	2.07392033148815e-35	1	LINC00472
8.9955564122377e-40	0.199853203793174	0.23	0.097	2.29080839594045e-35	1	FBN3
1.08649040646748e-39	-0.51057889200606	0.514	0.675	2.76685646911008e-35	1	ZNF536
1.09711769337451e-39	0.303885026893583	0.814	0.617	2.79391991794753e-35	1	DNM3
1.12409007515241e-39	0.231579398283627	0.324	0.162	2.86260778538312e-35	1	SRCIN1
1.37808135722299e-39	0.445078287881903	0.535	0.346	3.50942198430407e-35	1	FSTL5
1.63092768399765e-39	-0.508570233823566	0.073	0.238	4.15332044006842e-35	1	LAMA2
2.01593654392123e-39	0.1988086163205	0.257	0.114	5.1337840027498e-35	1	ARRB1
2.12101150658524e-39	0.308429417469938	0.884	0.764	5.40136790266996e-35	1	BMPR2
2.25836034989597e-39	-0.472860293200969	0.272	0.463	5.75114046704508e-35	1	ADCY2
2.67650876439687e-39	-0.302409073033593	0.034	0.185	6.81599721941308e-35	1	SLC2A10
2.75768300148111e-39	-0.315800656826822	0.032	0.182	7.02271553157179e-35	1	ADAMTS12
3.33248938226227e-39	0.180690088313652	0.184	0.068	8.48651746086909e-35	1	CAMK2A
3.34146113561771e-39	0.333140696343732	0.865	0.723	8.50936492796406e-35	1	GRIN2B
3.40073178288149e-39	-0.349687042873049	0.207	0.396	8.66030355828599e-35	1	IGFBP2
3.48274272139938e-39	0.216413102013217	0.23	0.097	8.86915261431567e-35	1	AC092650.1
3.53913968786374e-39	0.294666805884111	0.958	0.909	9.0127731291138e-35	1	CAMTA1
3.60179404869904e-39	0.230672284926155	0.267	0.122	9.17232872441699e-35	1	HMGCLL1
3.86751666711449e-39	0.27128668514623	0.553	0.342	9.84901794447375e-35	1	PLCL1
5.02081326998131e-39	0.261724047998064	0.446	0.258	1.27860030733344e-34	1	FAM13C
7.41664398334811e-39	-0.31552005618526	0.063	0.227	1.88872255679943e-34	1	BMP7
8.17871557031593e-39	0.29817729130571	0.454	0.266	2.08279170713665e-34	1	PDE3B
8.50809972362656e-39	-0.314533090381306	0.042	0.196	2.16667267561874e-34	1	TC2N
9.31638560292993e-39	-0.297746937736129	0.042	0.196	2.37251075764214e-34	1	BACE2
1.00973418196648e-38	-0.46958892328448	0.331	0.51	2.57138906779584e-34	1	IGF2BP2
1.08286592075908e-38	0.188653432907908	0.178	0.065	2.75762635380507e-34	1	MARCH11
1.11597756155967e-38	-0.383947943041003	0.161	0.345	2.84194845826787e-34	1	TFPI2
1.164655944625e-38	-0.286468051898892	0.051	0.209	2.96591282858203e-34	1	PTPN14
1.25330779187181e-38	-0.244278482049349	0.03	0.179	3.19167362278074e-34	1	TGIF1
1.56181663143355e-38	0.335149270163071	0.204	0.083	3.97732223360868e-34	1	GRIN3A
1.60543096262988e-38	0.184051243411742	0.248	0.109	4.08839048943325e-34	1	KIF21B
2.0233154310434e-38	-0.281904944008289	0.015	0.154	5.15257507669511e-34	1	EGF
2.90126922738858e-38	-0.583628645761696	0.297	0.489	7.38837221446776e-34	1	ZFPM2
3.00722255118121e-38	-0.425975149353708	0.493	0.651	7.65819294883807e-34	1	LRCH3
3.13219090183055e-38	0.28758009057611	0.729	0.503	7.97643735060168e-34	1	PTPRO
3.3659925352097e-38	0.234809066927679	0.432	0.245	8.57183659016502e-34	1	RAP1GAP2
4.61541050276011e-38	0.22369285954314	0.241	0.105	1.17536043863289e-33	1	LRFN2
6.07409608346922e-38	-0.299753441649802	0.093	0.263	1.54682930861627e-33	1	TBC1D1
6.20600225652191e-38	-0.588095921717984	0.669	0.736	1.58042053464587e-33	1	SORBS1
6.47416464444189e-38	0.220240130442242	0.304	0.149	1.64871076835357e-33	1	NEURL1
6.93967556553515e-38	0.333626580875926	0.471	0.291	1.76725777951918e-33	1	PDZD2
7.39599985061032e-38	0.238155874002143	0.382	0.207	1.88346532195642e-33	1	STMN4
1.03375192291387e-37	-0.56668552249678	0.526	0.654	2.63255264689247e-33	1	PRKCE
1.32139453925705e-37	0.175885645001125	0.188	0.072	3.365063333672e-33	1	RTN4RL1
1.36119206371264e-37	-0.467697797903133	0.549	0.702	3.4664117094506e-33	1	DTNA
1.41623420255549e-37	-0.452094969822121	0.119	0.29	3.60658202022781e-33	1	ANKFN1
1.43435287243317e-37	-0.362570206663902	0.155	0.339	3.65272302493832e-33	1	SOX6
1.69832407943165e-37	-0.399347438978079	0.226	0.414	4.32495210068065e-33	1	MBNL2
1.75708257469751e-37	0.305447146100278	0.902	0.784	4.47458648472468e-33	1	XKR6
2.67613269617203e-37	-0.592254288768683	1	1	6.8150395240717e-33	1	MALAT1
2.73502206375361e-37	-0.270969304931585	0.075	0.238	6.96500718755494e-33	1	FZD6
2.78448932061061e-37	-0.528784835190296	0.701	0.796	7.09098050386697e-33	1	PDE10A
2.83656927858541e-37	-0.40103899158623	0.087	0.25	7.22360732484561e-33	1	COL5A2
2.84545113144369e-37	-0.355945437769712	0.029	0.171	7.24622585133451e-33	1	PI15
3.03869395217589e-37	-0.259634952807471	0.042	0.192	7.73833801861112e-33	1	SMAD3
3.20668186768572e-37	0.349822345819182	0.412	0.244	8.16613604424845e-33	1	AC091948.1
3.79411398585235e-37	0.239434217768057	0.406	0.227	9.66209067637161e-33	1	TMOD2
3.81923814253115e-37	-0.36743685128306	0.135	0.31	9.72607185376983e-33	1	PAWR
3.91606552022263e-37	0.364036985309009	0.457	0.263	9.97265245379895e-33	1	EBF3
4.0076971178733e-37	0.264928326631893	0.356	0.193	1.02060014803761e-32	1	NUP210L
4.08046240865043e-37	0.302955697963879	0.552	0.366	1.03913055698692e-32	1	PWAR6
4.45452338509488e-37	0.2668519007877	0.548	0.355	1.13438892524826e-32	1	SLC23A2
4.56994597253217e-37	-0.297248070739205	0.106	0.277	1.16378244136504e-32	1	KLHL25
4.57002743475753e-37	0.178521489569037	0.23	0.1	1.16380318653535e-32	1	JPH3
4.79405012257345e-37	0.279915207383317	0.438	0.266	1.22085280421455e-32	1	GNPTAB
5.31615962175334e-37	0.197122405547084	0.254	0.116	1.3538132092757e-32	1	TSPAN13
5.35691859595345e-37	-0.580736517836494	0.444	0.598	1.36419288964551e-32	1	CNTNAP3B
5.49136791501529e-37	0.31287591206124	0.567	0.382	1.39843175323779e-32	1	DNAJC6
7.81146837248866e-37	0.252513349487871	0.439	0.256	1.98926853573796e-32	1	SLC41A2
8.0183164188096e-37	-0.468572573792183	0.403	0.571	2.04194445921405e-32	1	RFX3-AS1
1.052997268205e-36	-0.341017874928092	0.254	0.438	2.68156284321086e-32	1	PHYKPL
1.60081426553271e-36	0.245131641842163	0.405	0.231	4.07663360860559e-32	1	EPB41L4B
1.66174753125099e-36	0.307677228380643	0.576	0.393	4.23180626308377e-32	1	RIC3
1.98806917528304e-36	0.21847164694698	0.306	0.155	5.0628169617758e-32	1	AC019197.1
2.32344602011229e-36	0.275939986853784	0.398	0.223	5.91688763481797e-32	1	DYNC1I1
2.33012756644816e-36	-0.303537675145542	0.073	0.232	5.93390286071689e-32	1	AC090825.1
2.34484702474862e-36	-0.322271348719383	0.051	0.202	5.97138743322483e-32	1	PLS3
2.55569157399238e-36	0.291533239958729	0.548	0.365	6.508324162329e-32	1	NLN
3.0561064773091e-36	0.584996635075271	0.347	0.193	7.78268075511534e-32	1	CPNE4
3.12527816212051e-36	-0.722820608254219	0.116	0.278	7.95883336765608e-32	1	TMEM132C
3.29465128912129e-36	-0.321848071529343	0.066	0.222	8.39015897287627e-32	1	APCDD1
4.48508633058553e-36	-0.376881119325629	0.161	0.334	1.14217208494691e-31	1	DDIT3
4.53606488347377e-36	-0.438748598480551	0.511	0.654	1.15515428322543e-31	1	NSMCE2
4.98920170471893e-36	-0.366638826937801	0.214	0.397	1.27055010612372e-31	1	KIF13A
5.55722429103489e-36	0.227503061098456	0.323	0.166	1.41520273795494e-31	1	GPRIN3
6.43435853639314e-36	-0.239431900731435	0.04	0.185	1.63857374487788e-31	1	CHST3
6.9706101664583e-36	-0.335210757134419	0.19	0.372	1.77513558499027e-31	1	CDYL
7.84140504037204e-36	0.373851165248087	0.378	0.216	1.99689220758114e-31	1	PID1
8.34934160072829e-36	0.208783196368531	0.204	0.085	2.12624333204147e-31	1	ARHGAP20
8.60338238818473e-36	0.281399093606871	0.666	0.489	2.19093735897512e-31	1	CRMP1
8.98174144729621e-36	0.181948138756779	0.214	0.091	2.28729027696845e-31	1	CPLX2
9.007885230701e-36	0.19226714910903	0.161	0.058	2.29394805285032e-31	1	HCRTR2
1.10021254733942e-35	-0.402897708792052	0.311	0.49	2.80180127305457e-31	1	CLU
1.2903061731985e-35	-0.262452010717072	0.051	0.2	3.28589370066731e-31	1	LATS2
1.35617587552443e-35	0.360296757146255	0.842	0.712	3.45363748461051e-31	1	PPP3CA
1.3949850716832e-35	-0.397008169495726	0.082	0.241	3.55246898354843e-31	1	LAMA4
1.71977687875621e-35	-0.369557625419053	0.024	0.159	4.37958379944057e-31	1	LINC01508
1.92745178994154e-35	-0.283096491754117	0.064	0.218	4.90844872826513e-31	1	ZFP36L2
2.02539466540749e-35	0.26697161161554	0.235	0.106	5.15787005492672e-31	1	VWC2L
2.02972537810506e-35	0.259108227596254	0.334	0.178	5.16889864788235e-31	1	ST8SIA4
2.40125376561999e-35	-0.422540765768802	0.035	0.175	6.11503283952787e-31	1	ABCA13
2.52157733298498e-35	-0.416607933852114	0.52	0.663	6.42144883617956e-31	1	FAM135A
2.54976185848112e-35	-0.523581450132561	0.587	0.702	6.49322354880802e-31	1	ASAP1
2.83680067363772e-35	0.330608370596447	0.559	0.382	7.22419659548581e-31	1	KIFAP3
3.22576292035402e-35	-0.227231785124565	0.023	0.156	8.21472785297355e-31	1	ZCCHC24
3.30880563737637e-35	0.173590515209848	0.16	0.058	8.42620443614266e-31	1	KCNH1
3.50837427566726e-35	-0.319456098839976	0.055	0.203	8.93442593041425e-31	1	PIR
3.64000672000863e-35	0.199553557793664	0.139	0.046	9.26964111317398e-31	1	FAM19A4
3.85584366983876e-35	0.287648472168827	0.402	0.231	9.81929148961138e-31	1	ST6GAL2
4.11349998980582e-35	0.308463928933022	0.652	0.467	1.04754390740395e-30	1	JAZF1
5.37584648676909e-35	-0.234090569486861	0.032	0.17	1.36901306632062e-30	1	SLC6A16
7.06372563535249e-35	-0.504332532429356	0.728	0.82	1.79884837029887e-30	1	SLC35F1
8.97313058674489e-35	0.224169502066144	0.285	0.142	2.28509743522045e-30	1	AC009126.1
9.11473015739326e-35	-0.301226182791674	0.081	0.239	2.32115718188177e-30	1	CNPY1
1.03116560091153e-34	-0.277197664068705	0.037	0.176	2.62596631928131e-30	1	MEGF10
1.08110752383161e-34	0.221004686990277	0.384	0.213	2.75314842018957e-30	1	SLIT1
1.14024156093838e-34	-0.321369108815029	0.087	0.244	2.90373915908568e-30	1	TNS3
1.3911362675056e-34	0.13270972958305	0.107	0.03	3.54266761882975e-30	1	AC104803.1
1.48415265490835e-34	0.193996938123167	0.171	0.065	3.77954315098962e-30	1	PTPRB
1.58738329546955e-34	0.208389973147044	0.234	0.107	4.04243030024276e-30	1	AC097716.1
1.72347435081261e-34	-0.256672040383198	0.067	0.22	4.38899978177939e-30	1	EZR
2.1807319279066e-34	-0.510975116168782	0.452	0.606	5.55345192760696e-30	1	CALD1
2.33196876768241e-34	0.308863921446244	0.737	0.579	5.93859166378003e-30	1	CCDC88A
2.47355724589697e-34	-0.409734904609443	0.543	0.671	6.29916088240123e-30	1	IGF2BP3
2.52172666793035e-34	-0.238785360337595	0.034	0.172	6.42182913255143e-30	1	TRIM56
2.59502056878608e-34	-0.224869574887173	0.008	0.129	6.60847938047064e-30	1	OSMR-AS1
2.71257316038111e-34	0.191612542672974	0.233	0.106	6.90783881022654e-30	1	GPLD1
3.25364608817992e-34	0.236050343661614	0.292	0.146	8.28573512815898e-30	1	GLRA2
3.50335142992327e-34	0.340203180173086	0.906	0.794	8.9216347514426e-30	1	CADM1
3.71844989532221e-34	-0.274094529969277	0.1	0.261	9.46940450342754e-30	1	SLC25A37
3.84314149232712e-34	0.392312736486794	0.798	0.653	9.78694412436023e-30	1	KIF26B
3.88083717626224e-34	-0.427388588934326	0.109	0.268	9.88293995306943e-30	1	ABTB2
3.97946723254242e-34	0.214819873820385	0.315	0.165	1.01341112543925e-29	1	ADCY5
4.49195467033489e-34	-0.32376608649228	0.098	0.255	1.14392117634748e-29	1	AP005433.1
4.64936182080263e-34	-0.265643424327462	0.061	0.209	1.1840064812856e-29	1	MSN
6.06279339466004e-34	0.193964855912924	0.223	0.099	1.54395096588413e-29	1	PALM2-AKAP2
6.1833545278617e-34	0.24433465065032	0.378	0.212	1.57465306406526e-29	1	NALCN
6.22672980840146e-34	0.287998053315618	0.741	0.568	1.58569901300752e-29	1	PCNX2
7.07020689622024e-34	0.339842077443471	0.723	0.548	1.80049888819145e-29	1	ATRNL1
7.31188670648172e-34	-0.369026369149644	0.096	0.255	1.86204506867263e-29	1	AC125613.1
7.90111506896641e-34	-0.227491707315174	0.024	0.154	2.01209796346299e-29	1	AC002074.1
8.94037589258541e-34	-0.288738088961075	0.029	0.161	2.2767561248058e-29	1	VGLL3
9.08829814394296e-34	-0.52230739677396	0.039	0.175	2.31442600533652e-29	1	RERGL
9.16652529997616e-34	-0.244009973758812	0.024	0.153	2.33434733289193e-29	1	SMAD6
9.51520306003088e-34	0.169910888435735	0.209	0.09	2.42314161126747e-29	1	TTC9B
1.01181697576072e-33	0.273838331103807	0.488	0.312	2.57669311047226e-29	1	INPP5F
1.01702866091141e-33	-0.305143436845869	0.153	0.322	2.589965187877e-29	1	GATAD2A
1.1119731216377e-33	0.270343493741824	0.455	0.277	2.83175075156256e-29	1	KCNJ6
1.2981052133258e-33	0.172342225251216	0.253	0.119	3.30575473625549e-29	1	SMPD3
1.32768536546865e-33	0.214096247411918	0.34	0.185	3.38108355170246e-29	1	NCAN
1.35379246805811e-33	-0.250245409833464	0.045	0.186	3.44756789915677e-29	1	PDPN
1.38591206608573e-33	0.250041937528512	0.415	0.249	3.52936366749391e-29	1	ATL1
1.54536223904317e-33	-0.375829859005165	0.149	0.314	3.93541947794733e-29	1	MCC
1.61187949043581e-33	0.206509255784698	0.541	0.339	4.10481231034384e-29	1	CLSTN2
2.19624105629794e-33	0.300757767959335	0.605	0.424	5.59294747396834e-29	1	AC245297.3
2.23997754579002e-33	-0.394985280840623	0.316	0.477	5.70432681810888e-29	1	CHKA
2.25078171877326e-33	-0.396578601116214	0.488	0.63	5.73184072502799e-29	1	SMC5
3.1914757419482e-33	-0.706933610026202	0.51	0.623	8.12741212444529e-29	1	LIMCH1
3.78284449241496e-33	-0.426469490381525	0.564	0.687	9.63339178438394e-29	1	ERBIN
3.78904789088053e-33	0.291732764214749	0.494	0.321	9.64918935891635e-29	1	HOMER1
4.20520814508364e-33	0.122033541467142	0.118	0.036	1.070898306227e-28	1	SERTAD4
4.37867561775796e-33	0.287665472429308	0.315	0.168	1.11507353281824e-28	1	ZFHX4-AS1
4.4272290683186e-33	-0.366270232224769	0.136	0.298	1.12743815453802e-28	1	BBOX1-AS1
5.02303838847003e-33	-0.419025681853488	0.048	0.186	1.27916695600778e-28	1	PIK3C2G
5.72788410371346e-33	0.170244440978539	0.224	0.101	1.45866296585167e-28	1	NPTXR
5.84403953620811e-33	-0.285164487715498	0.103	0.261	1.48824310829076e-28	1	SPATA17
6.00465330149429e-33	0.246191913214724	0.209	0.092	1.52914500975854e-28	1	KCNH5
8.73368146011328e-33	-0.237801937603659	0.032	0.163	2.22411932063245e-28	1	DDB2
9.57468541645906e-33	0.20409889512884	0.267	0.133	2.43828938815547e-28	1	ZNF540
9.9113425461063e-33	0.153162315930754	0.203	0.086	2.52402249279143e-28	1	AC026316.5
9.94130178054912e-33	0.26964627070597	0.827	0.691	2.53165191143464e-28	1	HECTD4
1.12125908585375e-32	-0.240897221247281	0.059	0.202	2.85539838803515e-28	1	TUBB6
1.12640070349297e-32	-0.320850715602123	0.13	0.289	2.86849203151519e-28	1	TULP3
1.22035526506481e-32	0.270462886524605	0.303	0.162	3.10775671801404e-28	1	MEF2C
1.22967460789993e-32	-0.44967934816362	0.304	0.464	3.13148935647797e-28	1	PLEKHA7
1.24190836618457e-32	-0.393850729157792	0.104	0.261	3.16264384532563e-28	1	NTN1
1.2983946746399e-32	-0.27257592629837	0.054	0.195	3.30649187843797e-28	1	ARAP2
1.44942240099244e-32	-0.317568729564681	0.057	0.197	3.69109908636734e-28	1	DDR2
1.48834650533104e-32	-0.260232604648753	0.058	0.201	3.79022321047603e-28	1	GLI2
1.75077329028915e-32	0.264605932279779	0.959	0.908	4.45851926105036e-28	1	FRMD4A
1.78901710174697e-32	-0.438889497765894	0.391	0.546	4.55591095130884e-28	1	TLE4
1.84377287864336e-32	0.249271612597411	0.317	0.169	4.69535201275317e-28	1	TMEM196
1.97915625321533e-32	-0.409006082346181	0.247	0.417	5.04011931443817e-28	1	PLCH1
2.18079807205805e-32	-0.286370621714387	0.086	0.236	5.55362037030302e-28	1	ITGAV
2.22380317978893e-32	-0.242108045535605	0.042	0.177	5.6631371776505e-28	1	NFIX
2.23846632143867e-32	-0.272403412534638	0.054	0.193	5.70047833417573e-28	1	PLPP3
2.30449262269871e-32	-0.248730207821556	0.037	0.169	5.86862091296453e-28	1	SERPINI2
2.32550344607512e-32	-0.319058351159566	0.025	0.151	5.92212707577489e-28	1	ATP10B
2.364500822134e-32	-0.259576102974582	0.05	0.189	6.02143779364645e-28	1	WIPF1
2.40468446921052e-32	0.294467831464562	0.707	0.535	6.12376946929151e-28	1	STRBP
2.80006008969173e-32	-0.322043668715872	0.18	0.349	7.13063302440895e-28	1	CAP2
3.02301227942336e-32	-0.396882406328134	0.263	0.429	7.69840307077953e-28	1	TMEM50B
3.05776805942539e-32	0.307257812819122	0.715	0.556	7.78691214013271e-28	1	KIDINS220
3.97165007799529e-32	0.205766586105808	0.266	0.131	1.01142040886228e-27	1	PLPPR5
4.25553717644803e-32	-0.36916668830378	0.208	0.371	1.08371509735426e-27	1	SH3BP4
4.37712694149665e-32	-0.305245687680453	0.235	0.408	1.11467914692154e-27	1	SCAF11
4.68604431581398e-32	-0.366592453408047	0.093	0.241	1.19334804546519e-27	1	GFAP
5.13073215482509e-32	-0.295983900437567	0.128	0.286	1.30659225054776e-27	1	AL139807.1
5.63269544221562e-32	-0.61260550097814	0.367	0.515	1.43442222131463e-27	1	ZMAT4
6.03027491894476e-32	0.368415629507854	0.379	0.226	1.53566981085847e-27	1	AC098864.1
6.33960355731534e-32	-0.272984112946446	0.081	0.23	1.61444344190592e-27	1	HS3ST3B1
7.02882531530705e-32	0.239886603373545	0.656	0.443	1.78996065479609e-27	1	SCN1A
7.49906021534749e-32	-0.295425015226383	0.115	0.271	1.90971067444039e-27	1	SYT17
7.9250123012487e-32	-0.282103911620987	0.156	0.319	2.01818363263599e-27	1	PTAR1
9.2025301184249e-32	0.335676429715469	0.653	0.464	2.34351631995809e-27	1	ZNF804A
9.38240661087712e-32	-0.217633805350169	0.017	0.136	2.38932366752597e-27	1	CCDC198
9.58584876722546e-32	0.280123203841946	0.799	0.66	2.44113224706164e-27	1	VEZT
9.65431360170357e-32	-0.216943116753758	0.038	0.169	2.45856750180983e-27	1	NOD1
1.04251028833987e-31	0.252591090204356	0.431	0.269	2.65485670028631e-27	1	LINC00623
1.06539529236461e-31	0.177709258996142	0.206	0.092	2.71313565153571e-27	1	L1CAM
1.07466512931415e-31	-0.28072057329797	0.031	0.158	2.73674221831141e-27	1	COL4A6
1.07942932670955e-31	0.188660843388378	0.243	0.117	2.74887472339854e-27	1	SLITRK5
1.12666836241422e-31	-0.531172650485498	0.088	0.233	2.86917365172404e-27	1	PRTG
1.15204958059711e-31	0.159028969426629	0.19	0.081	2.9338094619486e-27	1	ZNF511-PRAP1
1.15599784967687e-31	-0.277668718249017	0.126	0.285	2.94386412398711e-27	1	B3GLCT
1.24677408084492e-31	0.137791766618563	0.159	0.061	3.17503487427967e-27	1	SPNS2
1.25916251248218e-31	0.123539202048784	0.108	0.032	3.20658325428711e-27	1	GABRA1
1.28861872079929e-31	0.289926459736603	0.511	0.336	3.28159643438747e-27	1	SAMD12
1.30241169926282e-31	0.200798675959372	0.182	0.075	3.31672163334269e-27	1	VSNL1
1.44533296004794e-31	0.169905957417789	0.22	0.101	3.68068491605808e-27	1	SHANK1
1.54810734476419e-31	0.290015281263167	0.784	0.635	3.94241016417649e-27	1	CEP170
1.56021275323067e-31	-0.456124915899434	0.237	0.411	3.97323779737723e-27	1	GRIN2A
1.740791088594e-31	-0.427983422834698	0.341	0.504	4.43309858621349e-27	1	GMDS-DT
1.81053746523558e-31	0.155258430962362	0.532	0.325	4.61071470896894e-27	1	SRRM4
1.88170594631487e-31	-0.307454461210284	0.081	0.225	4.79195236288546e-27	1	ANXA2
2.35572850798646e-31	-0.271777085084523	0.049	0.183	5.99909821843831e-27	1	GAS2L3
2.49043560987742e-31	-0.51863135580795	0.247	0.403	6.34214332411384e-27	1	DOK5
2.6224712789944e-31	-0.367389608457373	0.32	0.483	6.67838535908714e-27	1	SH3PXD2B
2.62731047487833e-31	-0.522405619506832	0.145	0.298	6.69070885532516e-27	1	FHIT
2.62822727659745e-31	0.24722992991714	0.578	0.4	6.69304358258307e-27	1	C2CD5
2.91146480850501e-31	-0.40710677336056	0.336	0.489	7.41433628133886e-27	1	ST8SIA1
3.05665337138615e-31	-0.356820511855828	0.421	0.577	7.78407347557198e-27	1	EVI5
3.18080961916094e-31	0.27644401632881	0.465	0.299	8.10024977615525e-27	1	PARP8
3.27672256163755e-31	0.310711630868275	0.995	0.961	8.34450167546619e-27	1	CTNNA2
3.44719053142049e-31	0.301306496019334	0.146	0.055	8.77861540731543e-27	1	SEMA3E
3.69126602682575e-31	-0.222631393296238	0.047	0.18	9.40017806391445e-27	1	ZFP36L1
3.88314626872871e-31	-0.721334607950034	0.062	0.198	9.88882028794454e-27	1	RSPO2
4.03722703635345e-31	-0.312910185877162	0.106	0.256	1.02812023707777e-26	1	CFAP43
4.11160563686932e-31	0.293030933822067	0.759	0.617	1.04706149148514e-26	1	FNBP1L
4.34469219088071e-31	0.21036812347648	0.327	0.18	1.10641931332968e-26	1	BZW2
4.52452636636544e-31	0.186627856013671	0.249	0.121	1.15221588445862e-26	1	TMEM266
4.71083694190803e-31	-0.334875734434799	0.206	0.368	1.1996617356263e-26	1	SPART
4.87962449533461e-31	0.316820888434678	0.685	0.506	1.24264517398191e-26	1	EBF1
5.9095672509205e-31	-0.437612033142829	0.413	0.554	1.50493039611941e-26	1	RPS6KA2
6.79747616650927e-31	-0.39326743490403	0.296	0.455	1.73104528056325e-26	1	BMP2K
7.78264934290585e-31	0.191825119115516	0.289	0.151	1.9819294816644e-26	1	ICA1
1.01412147285354e-30	0.153777318996055	0.204	0.09	2.58256174276882e-26	1	KRTAP5-AS1
1.04105221516721e-30	-0.396480165056603	0.302	0.471	2.65114357114482e-26	1	AC021504.1
1.04864872414146e-30	-0.219437247371216	0.045	0.178	2.67048884089865e-26	1	MIRLET7BHG
1.06560557967228e-30	-0.37032132383081	0.098	0.243	2.71367116919343e-26	1	IQGAP2
1.15345236446092e-30	0.344801829362864	0.68	0.527	2.93738179133619e-26	1	NTRK3
1.18841720071127e-30	-0.511307672243654	0.239	0.398	3.02642324333132e-26	1	SYNE2
1.26119811941892e-30	0.164623633906891	0.223	0.104	3.21176713091222e-26	1	DTX1
1.3234125608358e-30	-0.276100401066996	0.152	0.312	3.37020242742444e-26	1	CYP20A1
1.35771505877211e-30	-0.338255780392789	0.141	0.295	3.45755716866905e-26	1	B3GALT5
1.82447489952312e-30	0.254151312845388	0.569	0.392	4.64620777912557e-26	1	SCAI
1.8285215005419e-30	0.141275429469411	0.172	0.07	4.65651285327999e-26	1	EPHA10
2.00957199339053e-30	-0.363618322514347	0.355	0.518	5.11757603836832e-26	1	PHF21B
2.1598020760049e-30	0.227149195668457	0.384	0.23	5.50015196675407e-26	1	GSTA4
2.20924887909342e-30	0.2607676940428	0.463	0.301	5.6260731954993e-26	1	CHCHD6
2.37523349733146e-30	-0.233777991372025	0.03	0.152	6.0487696243043e-26	1	MDFIC
2.60971313766678e-30	-0.23493685787104	0.049	0.18	6.64589547638222e-26	1	MAP3K20
2.62210654888804e-30	0.159431999534817	0.167	0.067	6.67745653739828e-26	1	FAM78B
2.86257304354125e-30	0.155078090287994	0.173	0.071	7.28982851268215e-26	1	CHGB
2.87011244637484e-30	0.349512016043957	0.571	0.403	7.30902835593817e-26	1	FUT9
2.87204369380444e-30	-0.238500369898854	0.093	0.242	7.31394647064238e-26	1	PLTP
3.08341154569419e-30	0.312981369310496	0.252	0.127	7.85221584226483e-26	1	AC114689.3
3.5791846575993e-30	0.290971480906999	0.712	0.552	9.11475164904236e-26	1	FRY
3.61626142285383e-30	0.258575169444665	0.703	0.528	9.20917133943957e-26	1	EPB41
3.87272078148286e-30	0.384109357128017	0.511	0.341	9.86227074212425e-26	1	ST6GALNAC5
3.99432556449258e-30	0.26630321129174	0.694	0.53	1.01719494825368e-25	1	SPTAN1
4.43996691045595e-30	0.164798866388759	0.241	0.117	1.13068197341671e-25	1	GPC2
4.76030152953496e-30	-0.395061412089466	0.12	0.271	1.21225838751137e-25	1	ADAM12
4.99619536880134e-30	0.224542041036728	0.274	0.141	1.27233111261895e-25	1	AK5
5.27073148406517e-30	0.19365542069685	0.234	0.113	1.34224447973204e-25	1	KIAA1324
5.65071048559454e-30	0.175003881797057	0.262	0.132	1.43900993226151e-25	1	LINC00599
5.70932308756605e-30	-0.188771245482127	0.015	0.128	1.45393621747957e-25	1	ITPKB-AS1
5.75272558655641e-30	0.359349486109963	0.226	0.109	1.46498909787246e-25	1	KCTD8
6.74898097895093e-30	-0.234054776490136	0.078	0.219	1.71869549609964e-25	1	DAP
7.87491897240022e-30	-0.27225731131207	0.073	0.21	2.00542686551144e-25	1	KMT5A
8.02097026537893e-30	0.270220882058807	0.644	0.463	2.0426202877814e-25	1	ZNF704
8.71909298579591e-30	-0.338690637857932	0.344	0.506	2.22040421976279e-25	1	SH3D19
9.16292042885076e-30	-0.249905427617537	0.043	0.169	2.33342931641113e-25	1	AL590617.2
1.09564913936557e-29	-0.310792477457965	0.084	0.224	2.79018009830836e-25	1	SAT1
1.31219925454847e-29	-0.446809169965717	0.057	0.189	3.34164662163313e-25	1	DIAPH3
1.34483791333743e-29	-0.215077482146315	0.034	0.157	3.42476423010509e-25	1	CYBRD1
1.36372037887163e-29	-0.215847919489871	0.029	0.148	3.47285031683449e-25	1	LIPG
1.39251039031513e-29	-0.582815900888265	0.14	0.288	3.5461669599765e-25	1	CDH6
1.46523468946837e-29	0.210529506519757	0.336	0.19	3.73136666020016e-25	1	CD200
1.47217775243488e-29	-0.333280583269517	0.208	0.368	3.74904786435066e-25	1	PDE9A
1.50868096567401e-29	0.207641480854119	0.2	0.089	3.84200694718543e-25	1	NDST4
1.56342177653855e-29	0.376641049152697	0.623	0.469	3.98140989613307e-25	1	CUX2
1.57892755998801e-29	0.200046418991569	0.321	0.178	4.02089692426548e-25	1	PLPPR4
1.67876026766631e-29	0.492073927724522	0.908	0.855	4.27513089763901e-25	1	PCDH9
1.75763384783998e-29	0.316556301388223	0.621	0.462	4.4759903569093e-25	1	GDAP1
1.77055386029226e-29	-0.316217774421005	0.092	0.236	4.50889246062027e-25	1	PDGFC
1.80948559629992e-29	0.24862298523931	0.669	0.481	4.60803601953739e-25	1	MTSS1
1.87080954503331e-29	0.227313320540308	0.327	0.182	4.76420358738183e-25	1	MB21D2
2.07668030732778e-29	-0.327887618672386	0.076	0.213	5.28847407064094e-25	1	EGFR
2.33835303476449e-29	-0.241625542275771	0.055	0.186	5.95484983833124e-25	1	OSMR
2.41025565428147e-29	0.189948010738124	0.264	0.137	6.1379570491932e-25	1	ARG2
2.57063749929026e-29	-0.311492963428996	0.137	0.285	6.54638545569258e-25	1	PODXL
2.83751934364921e-29	0.140439205686609	0.136	0.05	7.22602676053709e-25	1	C4orf50
3.08801021227021e-29	0.47344290487461	0.542	0.39	7.86392680656731e-25	1	GRM3
3.16889420778261e-29	-0.351055219322855	0.761	0.848	8.06990598953919e-25	1	AC104041.1
3.35461672669375e-29	-0.294547994398658	0.045	0.17	8.54286695619832e-25	1	MYO5B
3.38818760365516e-29	-0.313906002912169	0.12	0.269	8.62835855146822e-25	1	CASC9
3.4127283471142e-29	-0.845707743145306	0.072	0.205	8.69085400876103e-25	1	AC016152.1
3.48095204498675e-29	-0.320080509182329	0.119	0.267	8.86459247776326e-25	1	TRPC4
3.57848896958759e-29	-0.593990100490416	0.276	0.419	9.11298000995175e-25	1	DMGDH
3.69987716879716e-29	0.267202529429926	0.666	0.5	9.42210719805886e-25	1	PTPRJ
4.20474023563278e-29	-0.19362748387899	0.039	0.163	1.07077914840624e-24	1	FAM89A
4.3690587873403e-29	0.256070269552	0.441	0.279	1.11262451078408e-24	1	MAP7
5.43608226514897e-29	-0.367761257096484	0.069	0.202	1.38435270964284e-24	1	ADAMTS6
6.25626093794682e-29	0.320131172379426	0.345	0.199	1.59321941045754e-24	1	SHISA9
6.44547491472693e-29	-0.198809364873948	0.024	0.139	1.64140464178436e-24	1	CSF1
7.582324118851e-29	-0.349719066142789	0.545	0.664	1.9309146601066e-24	1	SND1
8.42684446983634e-29	0.253859326825442	0.331	0.19	2.14598021268852e-24	1	MEF2C-AS2
8.4296895342583e-29	-0.242498762204066	0.062	0.194	2.14670473679422e-24	1	AC017002.5
9.81602808367634e-29	0.268536848039555	0.485	0.318	2.49974971178902e-24	1	NOL4
1.1476473235235e-28	0.223801269249618	0.303	0.167	2.92259867408494e-24	1	AC007495.1
1.15267801905139e-28	-0.360924801062264	0.681	0.773	2.93540984331626e-24	1	ADK
1.16341663198734e-28	-0.335357670867303	0.061	0.191	2.96275679501897e-24	1	PARM1
1.40241124185495e-28	-0.296561649619367	0.147	0.297	3.57138046850781e-24	1	PRKD3
1.79036012473577e-28	-0.243849451361886	0.073	0.207	4.55933109365211e-24	1	RPGR
1.80267166517391e-28	0.120508441588819	0.134	0.049	4.59068366253189e-24	1	PDE1B
2.03624018128663e-28	0.120104406733282	0.13	0.047	5.18548924566453e-24	1	SLC6A17
2.05611913846971e-28	-0.226025410216387	0.048	0.172	5.23611299802697e-24	1	MIR9-3HG
2.23529301640434e-28	0.30866019694714	0.426	0.278	5.69239719557529e-24	1	CDH11
2.35374016283484e-28	-0.356338426257029	0.035	0.153	5.9940346986752e-24	1	AC093772.1
2.40023567311447e-28	-0.475267881381424	0.334	0.483	6.11244016515332e-24	1	DLEU2
2.50171128465944e-28	0.266775959562515	0.386	0.236	6.37085795751374e-24	1	UPP2
2.56856034556988e-28	-0.29973847833349	0.318	0.48	6.54109577602825e-24	1	LINC01004
2.8229825361936e-28	-0.323541455136932	0.449	0.597	7.18900732667062e-24	1	SGCE
3.20722753360442e-28	-0.254732987766951	0.12	0.266	8.167525637077e-24	1	STARD9
3.51815216709976e-28	-0.283531418362243	0.067	0.199	8.95932630873626e-24	1	TGFB2
3.54190200629654e-28	0.259222733153307	0.768	0.616	9.01980764923478e-24	1	SCAPER
3.70758694958564e-28	0.254090611800772	0.533	0.369	9.44174092581479e-24	1	GPR137C
4.14129226388125e-28	0.283610786190128	0.783	0.634	1.05462148792e-23	1	PPM1E
4.24932903514044e-28	-0.366513870399354	0.802	0.857	1.08213413208887e-23	1	PARD3
4.66283784701604e-28	-0.215003160479199	0.064	0.193	1.1874382861211e-23	1	SMO
4.79439391542045e-28	0.191433861406329	0.245	0.125	1.22094035450097e-23	1	SEZ6
4.88770570854238e-28	-0.239466357476298	0.057	0.184	1.2447031357374e-23	1	MLC1
5.37216145883017e-28	0.13221869888164	0.152	0.061	1.36807463710569e-23	1	XDH
5.76345174620384e-28	-0.29808855424976	0.114	0.257	1.46772062168827e-23	1	ID2
6.26437430265647e-28	-0.45124899905851	0.783	0.834	1.5952855599145e-23	1	CELF2
6.47538408455016e-28	0.197999344497367	0.405	0.249	1.64902131097154e-23	1	SCAMP5
6.52620161007995e-28	0.266348009281273	0.577	0.412	1.66196250202296e-23	1	RNF150
6.60733211214855e-28	0.147659489225025	0.175	0.076	1.68262319567975e-23	1	DISP2
6.74147253824661e-28	-0.256846192646314	0.051	0.175	1.71678339658988e-23	1	AR
6.77320550990827e-28	-0.349050052994748	0.174	0.323	1.72486451515324e-23	1	BAALC
7.40103226046589e-28	-0.380934450725582	0.16	0.304	1.88474687545024e-23	1	KLHDC8A
9.99258520146831e-28	0.211262057407849	0.49	0.325	2.54471174740592e-23	1	ZNF821
1.02394620542898e-27	-0.635579282863491	0.627	0.71	2.60758140674544e-23	1	GALNT17
1.03801648238964e-27	-0.278685251115478	0.153	0.304	2.64341277405346e-23	1	BAZ1A
1.0725056960655e-27	-0.320755525485179	0.285	0.442	2.7312430056004e-23	1	GTDC1
1.12557450831642e-27	0.234748243605281	0.954	0.884	2.86638804287861e-23	1	SYT1
1.13525334246808e-27	0.165601071712689	0.228	0.111	2.89103616192922e-23	1	NRN1
1.24148720364511e-27	-0.343916710851096	0.386	0.533	3.16157131280263e-23	1	MPDZ
1.26517764551619e-27	0.161376483108622	0.187	0.084	3.22190139207152e-23	1	AL513164.1
1.30677604588485e-27	0.181598957913127	0.258	0.134	3.32783587845035e-23	1	GRIN2D
1.49116986869427e-27	-0.233056417993165	0.074	0.206	3.79741318761682e-23	1	PRDM5
2.06377020241334e-27	-0.246933111431578	0.074	0.206	5.25559719746582e-23	1	BARD1
2.07210787337333e-27	-0.323646474837026	0.129	0.273	5.27682991033253e-23	1	OSBPL3
2.18636237384905e-27	-0.331382539317189	0.218	0.37	5.56779042124399e-23	1	LRGUK
2.25236127560559e-27	-0.330926068674987	0.753	0.826	5.73586322445719e-23	1	WSB1
2.3167425443433e-27	0.247468430272728	0.574	0.412	5.89981656342466e-23	1	OSBP2
2.34561182996102e-27	0.144234912678641	0.161	0.068	5.97333508617875e-23	1	ABCB1
2.54329909468171e-27	-0.29501745152556	0.05	0.17	6.47676547451644e-23	1	COL24A1
2.57317361060311e-27	-0.341338356246505	0.359	0.503	6.55284391676188e-23	1	RNF145
2.59638511421061e-27	-0.288489080012574	0.188	0.339	6.61195433184873e-23	1	AP1S2
2.67383893144495e-27	0.115087073649833	0.115	0.04	6.80919822281771e-23	1	CBLN2
2.92167746879783e-27	0.196111313029788	0.351	0.207	7.44034384204055e-23	1	AC073167.1
3.29043763400374e-27	0.245421664095371	0.425	0.276	8.37942847875393e-23	1	ANO5
3.70117811294886e-27	0.141430874259449	0.166	0.07	9.42542018243556e-23	1	MAP7D2
3.82039478313446e-27	0.181793168728644	0.254	0.132	9.72901735473022e-23	1	SCG5
4.35125946144058e-27	0.251433554371514	0.844	0.73	1.10809173445046e-22	1	REV3L
4.67637701570461e-27	-0.411278178424307	0.786	0.832	1.19088617081934e-22	1	NTRK2
4.8713371391484e-27	0.27014464240995	0.569	0.413	1.24053471585553e-22	1	CXADR
5.1514213318273e-27	-0.224237632496922	0.088	0.224	1.31186095636314e-22	1	CCND2
5.20419546172113e-27	0.250211175048825	0.782	0.64	1.3253004162819e-22	1	ST7
5.29248920411216e-27	0.19258330941833	0.288	0.159	1.3477853007192e-22	1	FRG1-DT
5.97139989725875e-27	0.20668374681171	0.394	0.246	1.52067669783591e-22	1	HIC2
6.29616828733363e-27	-0.39573473109387	0.255	0.402	1.60338221605238e-22	1	GAS7
6.33220147089488e-27	-0.25609650940465	0.09	0.225	1.61255842657809e-22	1	ILDR2
6.6713762219289e-27	-0.255485905128748	0.04	0.157	1.69893266867641e-22	1	COBLL1
7.78900572639412e-27	-0.268814308437151	0.127	0.269	1.98354819828353e-22	1	KIF13B
8.25842322078113e-27	0.214546221497697	0.569	0.384	2.10309005740412e-22	1	AC010127.1
8.31449621995795e-27	-0.306048764284209	0.164	0.311	2.11736960737449e-22	1	SLC39A11
8.34825497715101e-27	0.254460587107768	0.465	0.312	2.12596661248128e-22	1	ACVR2A
8.62441893835064e-27	0.169595707558464	0.338	0.19	2.19629452684037e-22	1	SLC17A6
8.69405254148938e-27	0.225581248906173	0.325	0.189	2.21402742021568e-22	1	SLC5A4-AS1
9.33170679089695e-27	0.168733186234472	0.209	0.102	2.37641245136982e-22	1	PCBP4
1.01748483659228e-26	0.141404541982839	0.121	0.044	2.5911268848659e-22	1	ISLR2
1.04030790395576e-26	-0.258630977877432	0.036	0.15	2.64924810821374e-22	1	ADAMTS9
1.30390766263182e-26	-0.298530502900661	0.199	0.349	3.3205312536582e-22	1	SESN3
1.450582537357e-26	-0.252035578839995	0.15	0.294	3.69405348963334e-22	1	KIAA1671
1.53965161665344e-26	0.193881820256156	0.321	0.186	3.92087680696966e-22	1	BSN
1.58730773652289e-26	-0.259200035378623	0.035	0.148	4.04223788182919e-22	1	AC087564.1
1.60774915687602e-26	0.138411524339626	0.172	0.076	4.09429400290048e-22	1	SYT13
1.62640205595547e-26	-0.25402990233768	0.066	0.19	4.1417954756962e-22	1	ID3
1.66743784730688e-26	0.31171680025081	0.649	0.515	4.24629722195171e-22	1	TTN-AS1
1.67308552640886e-26	-0.365669992784943	0.286	0.43	4.26067960155281e-22	1	CORO2B
1.70310622896495e-26	-0.185464383401803	0.026	0.134	4.33713032268215e-22	1	EFCC1
1.72216309811716e-26	0.217405593962128	0.46	0.299	4.38566054566516e-22	1	CDON
1.87458575891067e-26	-0.423211877965473	0.387	0.522	4.7738200936419e-22	1	BCL2
1.99044315485474e-26	-0.269567971059065	0.108	0.243	5.06886253815309e-22	1	AKNA
1.99432390155062e-26	-0.27494505360854	0.061	0.184	5.07874524768882e-22	1	CACNG5
2.04461114684945e-26	-0.534811843209786	0.728	0.77	5.20680674656682e-22	1	ITSN1
2.38834631372768e-26	-0.410255056041975	0.325	0.466	6.08216272253892e-22	1	ASPH
2.62678024613282e-26	-0.192225990149747	0.032	0.143	6.68935857480183e-22	1	HES1
3.2778073254458e-26	-0.359521371428024	0.23	0.378	8.34726413498029e-22	1	LINC00513
3.8585643510726e-26	0.20929728095852	0.317	0.184	9.82621997644148e-22	1	FAXC
3.94223619255871e-26	-0.207547766174799	0.041	0.156	1.003929868797e-21	1	ANTXR2
3.98449282214178e-26	0.228256768731431	0.611	0.446	1.01469094208663e-21	1	APBA2
4.00344773498074e-26	0.230978521356642	0.42	0.271	1.01951800019019e-21	1	GRK3
4.28162694549981e-26	0.228244274199131	0.467	0.311	1.09035911794098e-21	1	ST8SIA2
4.43881771370193e-26	-0.565492811775895	0.73	0.777	1.13038931897133e-21	1	ATXN1
4.65994000011002e-26	-0.209548302186574	0.049	0.166	1.18670032042802e-21	1	ITGB4
4.67941495058309e-26	0.263625554437713	0.529	0.38	1.19165981131549e-21	1	TCF20
5.28887646953992e-26	0.247071483736448	0.511	0.361	1.34686528173304e-21	1	NUP93
5.99276383597872e-26	-0.184171212464292	0.022	0.125	1.52611723847034e-21	1	PDGFRB
6.39362966346128e-26	0.300283006175626	0.366	0.223	1.62820173009705e-21	1	LHFPL3
7.05856389379371e-26	-0.160511434273469	0.016	0.116	1.79753388119351e-21	1	FAM111A
8.07067395744108e-26	-0.174046995190585	0.021	0.124	2.05527783000194e-21	1	LRIG3
8.2159866011674e-26	-0.173887786881211	0.02	0.122	2.09228314785329e-21	1	ABCA8
9.26244017686715e-26	-0.163240542681703	0.029	0.137	2.35877301544099e-21	1	NBPF19
1.09575497175651e-25	0.250394545165242	0.522	0.366	2.79044961107513e-21	1	ZSWIM5
1.1534799371761e-25	0.218617881683569	0.458	0.306	2.93745200801266e-21	1	SHTN1
1.26391021761744e-25	0.224343708427637	0.39	0.247	3.21867376018458e-21	1	ANKH
1.32677825107296e-25	0.192436722896982	0.305	0.176	3.37877349418241e-21	1	GALNT8
1.43640705785534e-25	-0.316314574381776	0.23	0.376	3.65795421353442e-21	1	LRP4
1.50901330107309e-25	0.270536614434679	0.47	0.323	3.84285327251274e-21	1	ADCY1
1.85542238834866e-25	0.116699484617338	0.133	0.052	4.72501865416869e-21	1	ADAM11
2.07302249853945e-25	-0.338029907356987	0.609	0.72	5.27915909478056e-21	1	CTBP2
2.28626331461025e-25	-0.17876560531857	0.04	0.151	5.82219815698647e-21	1	ZIC4
2.29019979147005e-25	0.202147314877415	0.956	0.879	5.83222278895762e-21	1	TUBA1A
2.45559172593747e-25	0.23278530285776	0.588	0.43	6.25340988927236e-21	1	FAM171A1
2.46179416428874e-25	-0.40692748195236	0.489	0.597	6.2692050187777e-21	1	RAB3GAP2
2.486232414931e-25	0.164742223620777	0.212	0.106	6.33143946786328e-21	1	TBC1D2B
2.60818479240142e-25	0.117789547492378	0.145	0.059	6.64200339232946e-21	1	PPP1R16B
2.82820570636604e-25	-0.476408241352148	0.421	0.547	7.20230865183175e-21	1	ARID5B
2.91052670719478e-25	-0.275328217736766	0.213	0.362	7.41194731254224e-21	1	CREB3L2
3.19128304461647e-25	0.207646954886963	0.377	0.238	8.1269214014203e-21	1	ADGRL1
3.57316271482862e-25	-0.192769783727073	0.028	0.132	9.09941616958255e-21	1	EFEMP1
3.70770348746369e-25	-0.190296972055477	0.037	0.146	9.44203770117504e-21	1	SLC25A18
3.76394901060408e-25	-0.271187089406726	0.13	0.266	9.58527255040434e-21	1	KREMEN1
3.89294989892307e-25	-0.529021685457951	0.499	0.602	9.9137862125975e-21	1	HSP90B1
3.98608723104227e-25	-0.175568917656936	0.027	0.13	1.01509697425722e-20	1	WNT5A
4.3670866149823e-25	-0.229564539977732	0.065	0.184	1.11212227737139e-20	1	PMP22
4.48225226236294e-25	0.22211494731037	0.433	0.286	1.14145036113335e-20	1	AL391807.1
5.41862930576669e-25	-0.25146667835364	0.163	0.305	1.37990813900655e-20	1	SEPT10
5.67018121018377e-25	-0.294444831476868	0.162	0.297	1.4439683469854e-20	1	ARHGEF2
5.67555622223668e-25	-0.294819047541149	0.558	0.673	1.44533714755479e-20	1	FUS
5.93239408103405e-25	-0.169666994059984	0.013	0.106	1.51074347667613e-20	1	SATB2
6.64174288927114e-25	-0.357366826149214	0.219	0.355	1.69138624418179e-20	1	ACTN1
6.95952536664451e-25	0.190543926850169	0.362	0.223	1.77231272986969e-20	1	SYNJ1
7.4807642887453e-25	0.254916341186765	0.862	0.766	1.90505143377188e-20	1	RBFOX2
8.70927331830677e-25	-0.23847021496398	0.158	0.3	2.21790354324e-20	1	MPP5
9.16491824084033e-25	0.144327598107403	0.176	0.08	2.3339380792124e-20	1	CNGB1
9.71951176080209e-25	0.123745951699802	0.144	0.06	2.47517086500586e-20	1	TMEM145
9.96190187787177e-25	0.293957550507047	0.575	0.427	2.53689793221883e-20	1	PRKCA
1.00546645177242e-24	0.229903011253399	0.378	0.239	2.56052086608364e-20	1	NRG2
1.03450128625287e-24	-0.258544888551635	0.532	0.355	2.63446097557156e-20	1	NRXN3
1.12425434210598e-24	0.192527716835063	0.292	0.167	2.86302610760708e-20	1	SUSD4
1.16075746812176e-24	-0.305408986768668	0.257	0.41	2.95598496831888e-20	1	MAN2A1
1.47539596550024e-24	-0.335324782926242	0.228	0.368	3.75724336574291e-20	1	LGR4
1.57174490748718e-24	-0.470991032430261	0.549	0.632	4.00260558140686e-20	1	AP000311.1
1.70256031164145e-24	-0.342662267529333	0.318	0.455	4.33574008962612e-20	1	AC139887.2
1.71728242559913e-24	-0.193445336913167	0.045	0.156	4.37323142503074e-20	1	WIPI1
1.7677444409682e-24	0.196458846205851	0.218	0.111	4.50173799336963e-20	1	SLC24A2
1.81303742033874e-24	-0.30998657297509	0.185	0.324	4.61708109463462e-20	1	PLCE1
2.06236947487297e-24	0.137995941723793	0.168	0.076	5.2520301047115e-20	1	AC023905.1
2.14267774414814e-24	-0.559191985731028	0.888	0.904	5.45654314324766e-20	1	TNRC6A
2.1861963890053e-24	0.243982535263823	0.3	0.172	5.5673677242409e-20	1	KCNJ3
2.24671644409684e-24	0.123320672120742	0.153	0.066	5.72148809653702e-20	1	AC021439.1
2.25753477797222e-24	0.117406411009525	0.13	0.051	5.74903806558406e-20	1	ATP8B4
2.27053930363341e-24	0.254895768631085	0.519	0.374	5.78215539063283e-20	1	SESTD1
2.35134747424922e-24	-0.224037829153912	0.108	0.238	5.98794147792305e-20	1	MSI1
2.36904467977215e-24	-0.238496511366665	0.137	0.275	6.03300918150775e-20	1	YES1
2.36936199490669e-24	-0.35194350049175	0.575	0.694	6.03381725622937e-20	1	PCCA
2.38669534133991e-24	-0.330212765647039	0.378	0.522	6.07795835625622e-20	1	ANKRD6
2.45116781989651e-24	0.337448086331545	0.331	0.206	6.24214397014846e-20	1	PLD5
2.50521116651032e-24	-0.289254989656759	0.366	0.508	6.37977075663517e-20	1	GPATCH2
2.71018516517674e-24	0.0948581713777128	0.465	0.295	6.90175754163909e-20	1	CACNA1A
2.88865990510573e-24	0.233686742287749	0.325	0.195	7.35626131434225e-20	1	LURAP1L-AS1
3.01704011721115e-24	-0.413293237352915	0.746	0.818	7.68319436248991e-20	1	CDH2
4.40341717665835e-24	0.174649676573016	0.268	0.15	1.12137421820782e-19	1	NSG1
4.68725837230288e-24	0.189087655093609	0.299	0.171	1.19365721709065e-19	1	LIN28B
4.7327679393812e-24	-0.326858249398008	0.627	0.727	1.20524668344282e-19	1	CDK14
4.76653194212701e-24	-0.298644272325722	0.38	0.521	1.21384502438206e-19	1	CDK17
4.789841058887e-24	0.245010118135438	0.552	0.408	1.21978092405616e-19	1	CSAD
5.40417926380225e-24	-0.234867614233205	0.071	0.189	1.37622829131988e-19	1	LINC00621
5.93147406965298e-24	-0.234507088299583	0.041	0.147	1.51050918657783e-19	1	AL356277.3
6.28176259635827e-24	0.154503893297421	0.156	0.069	1.5997136627886e-19	1	CXXC4-AS1
6.34573828860598e-24	-0.437882464307206	0.8	0.823	1.6160057125764e-19	1	DCLK2
6.37845218897645e-24	-0.395708285947532	0.498	0.609	1.62433663444474e-19	1	PSAP
6.40293837653922e-24	0.23957156235299	0.6	0.448	1.63057228696948e-19	1	KLF7
6.51842904207557e-24	-0.434345777939687	0.462	0.567	1.65998313985497e-19	1	PDIA3
7.20912248355731e-24	0.131726647362242	0.185	0.088	1.8358751316627e-19	1	MYT1
7.25699431142227e-24	0.15638074955563	0.201	0.1	1.8480661713468e-19	1	REPS2
7.57671446009777e-24	-0.348843558221131	0.31	0.441	1.9294861044085e-19	1	IDH1
7.94632003624064e-24	-0.305703893833097	0.515	0.632	2.02360986042904e-19	1	MLLT10
8.33386437226925e-24	0.315417434855206	0.341	0.21	2.12230190104209e-19	1	COL25A1
8.33458631730448e-24	-0.326487783014853	0.357	0.489	2.12248575156476e-19	1	TSC22D2
8.40186980230883e-24	-0.242918447048092	0.123	0.253	2.13962016385597e-19	1	NADK2
8.5157643463197e-24	0.21385236354	0.48	0.332	2.16862454843378e-19	1	ESYT2
1.02855158597842e-23	0.15810891631571	0.284	0.161	2.61930946885264e-19	1	CLSTN3
1.05833799716001e-23	0.190571028745747	0.307	0.181	2.69516354356767e-19	1	KCNC1
1.20788969003357e-23	-0.189550784085841	0.05	0.159	3.07601188463949e-19	1	PLA2G16
1.23510064088194e-23	0.241619272215388	0.627	0.482	3.14530729206994e-19	1	MBOAT2
1.29698163058e-23	0.120999481001443	0.108	0.039	3.30289342043504e-19	1	AC092114.1
1.31020090830822e-23	0.218049193289828	0.268	0.15	3.33655763309772e-19	1	C8orf34
1.39882206879869e-23	0.304691082111283	0.299	0.175	3.56224028040275e-19	1	TFAP2B
1.40869876672954e-23	0.169856517805967	0.209	0.107	3.58739227935345e-19	1	GLRB
1.47484997552375e-23	0.192147926983565	0.367	0.232	3.75585294766877e-19	1	GNB5
1.4929299131179e-23	-0.257832841447189	0.221	0.365	3.80189531674604e-19	1	STK24
1.53571677170945e-23	-0.323581795919154	0.909	0.944	3.91085633083528e-19	1	TTC28
1.57284506423693e-23	-0.352066684277409	0.475	0.592	4.00540724058576e-19	1	DYNC2H1
1.60519905650951e-23	-0.19963965319847	0.075	0.195	4.08779991730712e-19	1	GYG2
1.65492248182466e-23	-0.334957396800773	0.341	0.473	4.21442559221468e-19	1	IFNGR2
1.68436310343157e-23	0.250657961004653	0.626	0.477	4.28939907919884e-19	1	MAST2
1.78346560676925e-23	-0.167806804038522	0.04	0.145	4.54177351419857e-19	1	ACACB
1.86708941362431e-23	0.159268621730475	0.215	0.108	4.75472990073568e-19	1	GLRA3
2.01675648662971e-23	0.100433285662265	0.104	0.037	5.13587206885123e-19	1	AC008708.2
2.14622970777399e-23	0.239231509368757	0.599	0.456	5.46558857381723e-19	1	HDGFL3
2.26924789423365e-23	-0.178330129912465	0.034	0.135	5.77886668745541e-19	1	NUAK2
2.27099776457035e-23	0.187765398685728	0.334	0.205	5.78332290725486e-19	1	ANKRD36B
2.46628327731868e-23	-0.376975289800281	0.246	0.378	6.28063699401975e-19	1	PDIA4
2.47024940326542e-23	-0.349377671586747	0.313	0.448	6.29073713035572e-19	1	DIAPH2
2.76590951273017e-23	-0.180259157994683	0.065	0.18	7.04366516511865e-19	1	ASAP3
2.76676373111006e-23	0.220652267998475	0.579	0.421	7.04584051764488e-19	1	PAK1
2.89669922422851e-23	-0.315012190218772	0.251	0.387	7.37673424442033e-19	1	MT-ND6
3.03473057290945e-23	0.105415801758345	0.121	0.047	7.7282448769712e-19	1	PTGIS
3.11861353752254e-23	0.231043193628696	0.411	0.273	7.9418612346549e-19	1	FAM169A
3.17419714298687e-23	0.210969585182204	0.329	0.203	8.08341044433036e-19	1	SNX32
3.68811465624232e-23	0.17428448770458	0.262	0.147	9.3921527835867e-19	1	SCG3
3.7075550255899e-23	-0.165388563806819	0.029	0.127	9.44165962816724e-19	1	YBX3
3.76132056916448e-23	-0.313239439328216	0.101	0.222	9.57857896143426e-19	1	ME1
3.97800011129372e-23	-0.233349014805246	0.058	0.168	1.01303750834206e-18	1	IFI16
4.04930266971618e-23	0.128755466610859	0.306	0.175	1.03119541786992e-18	1	FSTL4
4.12251468711125e-23	0.172202730849803	0.262	0.147	1.04983959021975e-18	1	MFSD6
4.34087008310321e-23	-0.2895493982922	0.193	0.326	1.10544597536306e-18	1	CRELD2
4.54157632214496e-23	-0.192986440667507	0.03	0.129	1.15655782619743e-18	1	AC092958.1
4.76038130728851e-23	-0.180188183841968	0.062	0.175	1.21227870371409e-18	1	TNFRSF1A
5.38130050291837e-23	0.182499965428149	0.262	0.146	1.37040198607319e-18	1	INA
5.64495959460644e-23	-0.184172448227667	0.05	0.158	1.43754541036248e-18	1	RELL1
5.82242056230576e-23	-0.384463636380688	0.085	0.201	1.48273762039678e-18	1	FGFR2
6.18146649266535e-23	-0.298945577401432	0.048	0.153	1.57417225702216e-18	1	COLEC12
6.3912537034211e-23	-0.191670890389326	0.05	0.156	1.62759666811322e-18	1	KCTD9
6.56052623380488e-23	0.120508135675754	0.149	0.065	1.67070361070075e-18	1	PTCHD1
6.98919839486818e-23	-0.202318765573402	0.087	0.209	1.77986926323713e-18	1	BAALC-AS1
7.34355535407936e-23	-0.335370113580772	0.537	0.646	1.87010980646985e-18	1	BMPR1A
7.67469687558199e-23	-0.280674256100541	0.423	0.554	1.95443830633571e-18	1	COG5
7.98732125701786e-23	0.105412456239824	0.122	0.048	2.03405123131217e-18	1	HPCAL4
8.17296313394309e-23	0.184215512585022	0.354	0.221	2.08132679168995e-18	1	SGSM1
1.01065144481776e-22	-0.462296695946259	0.522	0.635	2.57372496937291e-18	1	FIGN
1.029233872858e-22	-0.389803334269098	0.155	0.288	2.62104698062018e-18	1	KIAA1217
1.07420085179613e-22	-0.322006696645797	0.172	0.307	2.73555988918403e-18	1	AC091078.1
1.09883607568606e-22	0.157370723754357	0.215	0.112	2.79829595034212e-18	1	SNX10
1.19096565732331e-22	0.158724558714358	0.212	0.108	3.03291314293953e-18	1	LMO1
1.247280199714e-22	-0.262809260848175	0.123	0.252	3.17632375659168e-18	1	CYTOR
1.3412767961378e-22	0.117146266227935	0.144	0.062	3.41569548904453e-18	1	CPLX1
1.34486903732073e-22	0.22783347196088	0.382	0.252	3.42484349044096e-18	1	PPFIBP1
1.48543294985543e-22	0.12302765646344	0.16	0.073	3.78280355010184e-18	1	FBLIM1
1.50887075700186e-22	0.230594227781449	0.323	0.194	3.84249026978095e-18	1	FRMPD4
1.50976820002984e-22	0.171985272826458	0.294	0.172	3.84477569819599e-18	1	NAALAD2
1.53456001103832e-22	0.158837778795054	0.178	0.086	3.90791052411018e-18	1	GABRA3
1.57270437834402e-22	0.109395661757624	0.143	0.062	4.00504896989089e-18	1	FAM241B
1.59748945000875e-22	-0.303959689357103	0.379	0.511	4.06816663339229e-18	1	DENND2A
1.66340262079918e-22	-0.193822167277302	0.046	0.15	4.23602111412718e-18	1	AC021739.2
1.83252098085306e-22	-0.298843654829548	0.324	0.455	4.66669792984042e-18	1	IGF2R
1.91105772402323e-22	-0.277093107427121	0.288	0.421	4.86669959999756e-18	1	ORMDL1
2.02123150699579e-22	0.160399873385905	0.244	0.134	5.14726815571547e-18	1	LNX1
2.0617216884827e-22	-0.317158755820281	0.19	0.324	5.25038045189004e-18	1	AC104596.1
2.13621666094045e-22	0.197852758158602	0.458	0.308	5.44008934875095e-18	1	CNKSR2
2.17209971923983e-22	-0.466292324519111	0.261	0.382	5.53146914501615e-18	1	ARHGEF4
2.19986547745022e-22	0.097434149426157	0.115	0.045	5.60217742487474e-18	1	CARMIL3
2.20837297330307e-22	0.222655617689048	0.422	0.288	5.6238426138136e-18	1	AC103876.1
2.33456658468815e-22	-0.28450415087674	0.707	0.784	5.94520726456686e-18	1	C11orf49
2.53591041970253e-22	0.22803627734865	0.468	0.329	6.45794947481446e-18	1	STX18-AS1
2.56028037675513e-22	-0.188752407195382	0.053	0.161	6.52001000744463e-18	1	PROX1
2.6460671154114e-22	-0.284426117776303	0.556	0.667	6.73847451610668e-18	1	AGO3
2.80590047359965e-22	0.123416441171087	0.171	0.08	7.14550614606887e-18	1	PSD2
2.84744908299855e-22	-0.156144605050725	0.019	0.109	7.25131383476412e-18	1	NDE1
2.96311903654965e-22	0.239288343540701	0.627	0.489	7.54587893847733e-18	1	RNF24
3.14506146579868e-22	0.223449854853275	0.756	0.613	8.00921352880291e-18	1	GAP43
3.22972806680657e-22	0.10670280558542	0.116	0.045	8.22482549492962e-18	1	PDE4A
3.28377919578426e-22	-0.240668356551586	0.223	0.363	8.36247209998419e-18	1	CUEDC1
3.52152233056981e-22	-0.188141254711799	0.079	0.195	8.96790876702907e-18	1	TTC23
3.54367808898883e-22	-0.178214724915914	0.046	0.15	9.02433062141895e-18	1	CDC14A
3.57673177625351e-22	-0.299059194383998	0.218	0.349	9.10850514140718e-18	1	SPARC
3.82316615814663e-22	-0.219542928383992	0.092	0.211	9.7360749383362e-18	1	FGF2
3.84397622310057e-22	-0.15235102601585	0.04	0.142	9.7890698497479e-18	1	NOTCH3
3.91135861697165e-22	0.103268453673305	0.117	0.046	9.96066585398001e-18	1	CNNM1
4.56573544582881e-22	0.210851581849674	0.378	0.242	1.16271018863477e-17	1	HDAC2-AS2
4.67892421172051e-22	-0.250025432161846	0.109	0.229	1.19153483975675e-17	1	MATN2
4.9452004683938e-22	0.129833808452075	0.14	0.061	1.25934475128116e-17	1	KCNK2
5.73777812612052e-22	0.180887204973206	0.449	0.303	1.46118257759785e-17	1	UBASH3B
5.81331583418453e-22	0.167508755383235	0.362	0.23	1.48041901033343e-17	1	MCF2L
6.04404853260809e-22	-0.325880883188158	0.449	0.568	1.53917739931398e-17	1	SETX
6.05888497175582e-22	0.142948042845578	0.182	0.089	1.54295564690734e-17	1	MAPT-AS1
6.10317300798851e-22	0.154620599747115	0.237	0.13	1.55423403821435e-17	1	GDAP1L1
6.39039950009844e-22	-0.33011031963093	0.369	0.501	1.62737913669507e-17	1	OSBPL1A
6.58441546296517e-22	0.259000282677973	0.696	0.578	1.67678724179871e-17	1	ARHGEF12
6.91946850065404e-22	-0.25633169677697	0.187	0.317	1.76211184837656e-17	1	FOXN2
7.12198108471936e-22	0.12734484180242	0.115	0.045	1.81368370303463e-17	1	GREM2
7.21690292550398e-22	-0.401591732360312	0.484	0.59	1.83785649900884e-17	1	APOE
7.23981328880262e-22	-0.568916853416708	0.381	0.493	1.84369085212647e-17	1	SLC7A11
7.2931791238208e-22	0.152618219955381	0.175	0.085	1.85728099567221e-17	1	LINC02389
7.90687828064243e-22	-0.517329388613375	0.915	0.912	2.0135656229484e-17	1	GPM6A
8.04245434107238e-22	0.176401418863807	0.347	0.218	2.04809142249749e-17	1	KIF3C
8.26333682881277e-22	-0.239610994032667	0.117	0.237	2.10434135682546e-17	1	BRCA1
8.36448888314595e-22	0.221193837765801	0.569	0.416	2.13010073898195e-17	1	PPM1L
8.80380577254179e-22	0.229271959934404	0.247	0.141	2.24197717803549e-17	1	MYRIP
9.0878367512392e-22	-0.355778519060449	0.367	0.498	2.31430850707057e-17	1	DDAH1
9.5477447775908e-22	-0.21118558740325	0.066	0.174	2.43142868506127e-17	1	MSRB3
9.79266557941879e-22	-0.149598302053793	0.019	0.106	2.49380021645479e-17	1	PRR5L
1.0114183358144e-21	0.0963401099566936	0.108	0.041	2.57567793398494e-17	1	CACNA1G
1.03029943930675e-21	0.131463524561903	0.188	0.093	2.62376055213856e-17	1	TUB
1.05608367151729e-21	-0.479719827978645	0.405	0.513	2.68942267788592e-17	1	TXNRD1
1.06356879981965e-21	0.132889986419276	0.125	0.052	2.70848430562073e-17	1	GSG1L
1.06360620228481e-21	-0.309257737045811	0.289	0.44	2.7085795547385e-17	1	POU6F2
1.09982862473156e-21	-0.408906872064513	0.704	0.773	2.80082357574138e-17	1	CAMK2D
1.17868750926317e-21	0.196736316735212	0.354	0.228	3.00164561108958e-17	1	ACOT7
1.20460054866814e-21	-0.250080591041336	0.22	0.356	3.06763575723828e-17	1	ADGRA3
1.23236073281878e-21	0.199161644809311	0.517	0.372	3.13832984219631e-17	1	KIF3A
1.28311079519169e-21	-0.18422175837101	0.07	0.18	3.26756995103516e-17	1	C1RL
1.33080772090626e-21	0.287223630162166	0.405	0.272	3.38903494205988e-17	1	LRRTM3
1.34911625163639e-21	-0.244845093286273	0.257	0.395	3.43565944641724e-17	1	B3GALNT2
1.35454112945924e-21	-0.250324254731436	0.17	0.298	3.44947444028089e-17	1	PDIA5
1.37907365731928e-21	-0.208548661720536	0.079	0.193	3.51194897572929e-17	1	CASC2
1.42101082758261e-21	0.124102856143805	0.153	0.07	3.61874617352188e-17	1	CGREF1
1.46424577059412e-21	-0.201900303723716	0.037	0.134	3.72884827939499e-17	1	KITLG
1.50411500708866e-21	0.227105845297239	0.68	0.532	3.83037927705198e-17	1	CPE
1.61005843365197e-21	-0.276423335000562	0.251	0.385	4.10017480713811e-17	1	ADD3
1.77815574635011e-21	0.215142794032267	0.487	0.344	4.52825142365519e-17	1	FAM117B
1.82659706571604e-21	-0.23320883742339	0.134	0.258	4.65161208755248e-17	1	MAGT1
1.8433397526383e-21	-0.193624395657617	0.057	0.162	4.69424901406869e-17	1	CRYBG3
1.93692198081303e-21	-0.227238430893428	0.213	0.35	4.93256551633846e-17	1	SS18
1.94163980762084e-21	0.181047173414862	0.368	0.237	4.94457993408724e-17	1	SEPT6
2.18421676263111e-21	0.182221647586501	0.362	0.234	5.56232640771639e-17	1	MAPRE3
2.58975242245969e-21	0.206980318330537	0.454	0.314	6.59506351903586e-17	1	TRERF1
2.72177457510214e-21	-0.226336156268554	0.065	0.172	6.93127113295511e-17	1	COL12A1
2.73062310447874e-21	-0.191393999439133	0.026	0.116	6.95380479786556e-17	1	TMPRSS7
2.8258723990856e-21	0.13391393077332	0.189	0.095	7.19636665151138e-17	1	ABCB9
2.8811992731379e-21	-0.228909906639465	0.108	0.225	7.33726206897298e-17	1	AP002026.1
2.91149400262512e-21	0.207405874083573	0.451	0.313	7.41441062708514e-17	1	INSR
2.97201683823313e-21	0.157931143664031	0.291	0.172	7.56853808024449e-17	1	SMAP2
3.01363284607843e-21	-0.165429673449081	0.023	0.111	7.67451740582332e-17	1	SUCLG2-AS1
3.14425010433068e-21	-0.31860759898357	0.823	0.859	8.00714731568852e-17	1	ZSWIM6
3.18747829834904e-21	0.229596864709327	0.759	0.643	8.11723223457567e-17	1	PTPRS
3.23871267756032e-21	-0.280497978715764	0.202	0.331	8.2477057046751e-17	1	DPY19L1
3.28161752104564e-21	-0.334757441461849	0.308	0.43	8.35696717909483e-17	1	UBL3
3.55635168518475e-21	0.218049652452218	0.565	0.42	9.05660520149148e-17	1	ADAM23
3.69888903943234e-21	-0.16546513814399	0.045	0.145	9.4195908278184e-17	1	CASP6
3.80321189417254e-21	-0.646655566304532	0.375	0.5	9.68525940969979e-17	1	RGS6
3.81659547621538e-21	-0.172534461792947	0.045	0.145	9.7193420397301e-17	1	CYP27A1
3.90461711621715e-21	-0.201609301560634	0.09	0.204	9.9434979481586e-17	1	HLA-C
3.97314541474491e-21	-0.157730526627644	0.019	0.103	1.01180121131894e-16	1	TGFBR2
4.795137025709e-21	0.215093710493556	0.196	0.101	1.22112959496705e-16	1	ZNF385B
4.84174436607605e-21	-0.502345553245131	0.512	0.607	1.23299862026493e-16	1	HSPA5
4.88846889411995e-21	-0.288555814678854	0.258	0.39	1.24489748857659e-16	1	NECTIN3
5.28874299902531e-21	-0.212504115692226	0.103	0.219	1.34683129213179e-16	1	NACC2
5.64805300469303e-21	0.198536466528838	0.361	0.234	1.43833317817513e-16	1	PUS7L
6.12092592782274e-21	-0.349097150228724	0.334	0.462	1.55875499677934e-16	1	FOXP1
6.33527675618841e-21	0.208518161021884	0.425	0.283	1.61334157873094e-16	1	FRMD4B
6.53887414292786e-21	0.221883895508182	0.362	0.231	1.66518968923801e-16	1	EML6
6.64054324378726e-21	0.20234136780991	0.434	0.298	1.69108074246286e-16	1	PDE5A
7.37036066524077e-21	0.146557667069988	0.24	0.133	1.87693604701022e-16	1	GRIP2
7.46224314161531e-21	0.178329906474369	0.303	0.185	1.90033483844375e-16	1	ATP13A2
7.46736504550868e-21	-0.25693426126473	0.326	0.46	1.90163918248924e-16	1	IQCK
7.51621045592671e-21	-0.208900479703181	0.14	0.265	1.9140781547063e-16	1	CEP83
7.73497750093e-21	-0.261974452124233	0.246	0.376	1.96978937038683e-16	1	MOB1B
7.78690337552748e-21	0.141059319618739	0.161	0.077	1.98301281361183e-16	1	AC006581.2
8.78944634813682e-21	0.187116107696319	0.364	0.235	2.23832040701652e-16	1	EFR3B
1.11341303650317e-20	-0.277018087528881	0.238	0.368	2.83541763875898e-16	1	SMAD1
1.19684796292085e-20	0.219876384782903	0.648	0.508	3.04789302237424e-16	1	DLGAP4
1.25707822018986e-20	-0.306495848927361	0.187	0.313	3.2012753955355e-16	1	KCNN3
1.29286853320815e-20	0.113919057090913	0.154	0.072	3.29241900666788e-16	1	FCHO1
1.3521255426966e-20	-0.322894659553617	0.879	0.924	3.44332290703117e-16	1	MT-CO1
1.3638966306133e-20	-0.14744568052462	0.024	0.11	3.47329915951982e-16	1	HSD17B14
1.36453980594768e-20	-0.22542192257782	0.208	0.339	3.47493706982636e-16	1	USP6NL
1.408642239512e-20	-0.25009473621979	0.23	0.359	3.58724832714125e-16	1	DHX32
1.43769233450816e-20	-0.248283983788663	0.378	0.505	3.66122729905849e-16	1	TMEM165
1.46533571296162e-20	-0.274292540694855	0.357	0.488	3.73162392662805e-16	1	SPRED1
1.56940787546743e-20	-0.355685027822212	0.42	0.534	3.99665409566537e-16	1	SLC3A2
1.60860717406196e-20	0.158238238317008	0.138	0.062	4.09647902946618e-16	1	BMPER
1.61735881148924e-20	-0.146968218630918	0.019	0.102	4.11876594933849e-16	1	VRK2
1.64079388398648e-20	-0.282490997836703	0.403	0.527	4.17844570495997e-16	1	TRAK1
1.64152330270968e-20	-0.319842810527386	0.14	0.264	4.18030324268048e-16	1	CDH20
1.67963733399483e-20	-0.438127280885463	0.073	0.178	4.27736443475125e-16	1	SEMA3C
1.85049225418866e-20	0.211258977725275	0.645	0.502	4.71246357451685e-16	1	DOPEY1
1.88711431396377e-20	0.104549018167434	0.133	0.058	4.80572531194013e-16	1	CES4A
1.89019463631399e-20	-0.22645590471274	0.217	0.346	4.81356966083722e-16	1	SRSF2
1.89573071845911e-20	0.125431050253006	0.161	0.077	4.82766784762796e-16	1	TFR2
2.08959420577686e-20	-0.183004542408279	0.074	0.182	5.32136060443134e-16	1	NSUN7
2.13191414928227e-20	0.404552794256507	0.21	0.118	5.42913257256223e-16	1	IL1RAPL2
2.44599665215863e-20	-0.490437882991784	0.18	0.3	6.22897507438718e-16	1	PIP5K1B
2.47610935593099e-20	-0.304032011416086	0.223	0.352	6.30566008581386e-16	1	EPB41L4A
2.49233692661102e-20	-0.162419109706341	0.038	0.131	6.34698521730763e-16	1	UACA
2.62129116360398e-20	0.127365612051669	0.156	0.074	6.6753800772339e-16	1	ADAMTSL3
2.66769532433623e-20	0.264893759391813	0.765	0.66	6.79355291295464e-16	1	DANT2
2.74608399612526e-20	0.221516326013522	0.245	0.144	6.9931775045326e-16	1	C12orf40
2.7627055859816e-20	0.140338413075334	0.18	0.091	7.03550604526073e-16	1	AC098617.1
2.79243112610874e-20	0.141357479541384	0.193	0.099	7.11120510574852e-16	1	VSTM2A
2.8817076354258e-20	0.132960544868442	0.22	0.12	7.33855666437534e-16	1	SLC6A6
3.00992136945954e-20	-0.285250633258104	0.505	0.622	7.66506575946567e-16	1	PHF21A
3.04505213801818e-20	-0.262699047242782	0.141	0.259	7.7545297746771e-16	1	LHFPL2
3.0598614191618e-20	0.250442015676555	0.754	0.641	7.79224309003745e-16	1	R3HDM1
3.10947098471212e-20	0.115442374270527	0.142	0.065	7.91857880966788e-16	1	HERC3
3.11278659427899e-20	-0.356363240294665	0.351	0.47	7.92702234099087e-16	1	OPHN1
3.21624529749599e-20	0.19445283598829	0.421	0.29	8.19049027460328e-16	1	ZNF33B
3.29967476935208e-20	0.18316008067123	0.259	0.152	8.40295176763202e-16	1	KIAA0319
3.37698451603511e-20	0.173331498440973	0.434	0.294	8.59982876853502e-16	1	ABCA3
3.47202626573883e-20	-0.210490194303499	0.134	0.253	8.8418620883305e-16	1	NAGLU
3.4870397118349e-20	0.236578712534724	0.381	0.26	8.88009533015874e-16	1	AL035530.2
3.65756873690841e-20	0.0902383927644182	0.104	0.041	9.31436454541096e-16	1	CPNE7
3.6972796323285e-20	-0.367763859107997	0.034	0.122	9.41549231168777e-16	1	CCBE1
3.76160897078033e-20	0.148307449019948	0.135	0.06	9.57931340498919e-16	1	HS3ST1
3.96817853655298e-20	0.229454542943796	0.911	0.844	1.01053634611858e-15	1	EXOC6B
3.99569897438163e-20	0.226873348723739	0.638	0.513	1.01754470081603e-15	1	OTUD7A
4.09743761504731e-20	0.0922192499920769	0.108	0.043	1.04345346304795e-15	1	FAIM2
4.237427485143e-20	0.129912256245853	0.152	0.072	1.07910328336652e-15	1	EFCAB5
4.37902449408027e-20	-0.13033817554327	0.02	0.103	1.11516237766248e-15	1	C1orf54
4.4706906217468e-20	-0.315383651509912	0.208	0.33	1.13850607373404e-15	1	SERINC5
4.71416801809062e-20	0.159582088333014	0.26	0.152	1.20051002748696e-15	1	KIAA0930
5.04508688466235e-20	-0.267565740077414	0.445	0.564	1.28478182604811e-15	1	BABAM2
5.34357455658277e-20	-0.151587403486892	0.022	0.105	1.36079469657937e-15	1	CA2
5.51385641240949e-20	-0.155812810650983	0.038	0.13	1.4041586739842e-15	1	MCAM
5.56500140829061e-20	-0.168870370206054	0.033	0.122	1.41718325863529e-15	1	TNFRSF11B
5.63148563943687e-20	0.215821579216408	0.704	0.566	1.43411413293899e-15	1	SOBP
5.7810425355205e-20	-0.147929858844117	0.045	0.14	1.47220029209565e-15	1	CD58
5.83988827247646e-20	-0.330813759003983	0.603	0.694	1.48718594746885e-15	1	KIAA1958
5.90579684457195e-20	-0.274097345384805	0.246	0.37	1.50397022443869e-15	1	TCEA1
6.11270490381877e-20	-0.277721011350136	0.243	0.371	1.55666143080649e-15	1	B2M
6.11670908730137e-20	0.0908768399846014	0.104	0.041	1.55768113617217e-15	1	AL354949.1
6.37219600878345e-20	0.135201422278088	0.157	0.076	1.62274343559679e-15	1	TRIM67
6.7067799991592e-20	-0.41274887674582	0.087	0.193	1.70794859458588e-15	1	SMOC1
6.72279561712807e-20	-0.630947676179789	0.294	0.417	1.71202713185783e-15	1	CADPS2
6.82575134748915e-20	0.265955214957927	0.378	0.254	1.73824583815159e-15	1	AC090568.2
6.95835753126217e-20	0.224088769271445	0.49	0.365	1.77201532891122e-15	1	GARNL3
7.23319814452244e-20	-0.212096232864766	0.1	0.211	1.84200623948408e-15	1	MYH9
7.61024420710006e-20	-0.265292695527899	0.11	0.222	1.9380247897801e-15	1	EVA1C
7.82636418147551e-20	0.216848406059367	0.58	0.45	1.99306190245455e-15	1	SIMC1
8.29984850327593e-20	-0.233383542642853	0.165	0.288	2.11363941984425e-15	1	IQCG
8.88368399153958e-20	0.209582268017289	0.841	0.722	2.26231896528547e-15	1	RTN3
9.01624239919022e-20	-0.212991656235213	0.127	0.243	2.29607628937778e-15	1	PPIL6
1.05123434818284e-19	0.233437224616352	0.831	0.737	2.67707339108241e-15	1	FBXL17
1.12619078306254e-19	-0.189145284120066	0.065	0.166	2.86795744814707e-15	1	PGPEP1
1.16143389737712e-19	-0.31139363916473	0.551	0.659	2.95770756306057e-15	1	PHLPP1
1.24880440570554e-19	-0.20192985301107	0.084	0.19	3.18020529956972e-15	1	TNFRSF12A
1.284520202897e-19	-0.193917226261976	0.088	0.196	3.27115914869751e-15	1	GFPT2
1.33630265995592e-19	-0.221611245505389	0.042	0.134	3.40302835384374e-15	1	TESC
1.3856181445091e-19	-0.317691204375769	0.452	0.572	3.52861516680688e-15	1	AC079385.1
1.40454805630958e-19	0.216274264167647	0.49	0.357	3.57682208019797e-15	1	HS6ST3
1.4575752260896e-19	0.196908671029713	0.381	0.254	3.71186107075976e-15	1	LIPA
1.47440267420641e-19	0.131304508847319	0.162	0.08	3.75471385013405e-15	1	MAP3K21
1.48995881406622e-19	-0.276839834571897	0.284	0.414	3.79432911590104e-15	1	COMMD10
1.49699155137311e-19	-0.184643168508843	0.083	0.189	3.81223868472675e-15	1	GLDC
1.50359560772151e-19	0.209815090610179	0.55	0.418	3.8290565746236e-15	1	WNK2
1.51004016397139e-19	0.168019513674811	0.298	0.185	3.84546828156953e-15	1	TTN
1.53926986699021e-19	-0.282584763403423	0.187	0.307	3.91990464327727e-15	1	MAMDC2
1.55952744198264e-19	-0.25184485842634	0.289	0.418	3.97149258375298e-15	1	ASXL2
1.5758854130973e-19	0.122363392590572	0.18	0.092	4.01314979299359e-15	1	SLC7A14
1.67251602680251e-19	0.170252029552122	0.388	0.261	4.25922931385528e-15	1	PLPPR3
1.72102741899579e-19	0.16643036521794	0.186	0.098	4.38276842521467e-15	1	SERPINI1
1.78509379585955e-19	-0.276760560410917	0.173	0.292	4.54591986053594e-15	1	LAMC1
1.80470700117642e-19	-0.268860837709473	0.601	0.698	4.59586684919587e-15	1	SPAG9
2.0910052562189e-19	-0.186733307380159	0.09	0.198	5.32495398548705e-15	1	JAG1
2.24704962587129e-19	-0.20514366205771	0.063	0.162	5.72233657724383e-15	1	TNFRSF19
2.54652319800905e-19	-0.262302522793459	0.168	0.285	6.48497597604986e-15	1	HEATR5A
2.73648508466094e-19	-0.335266515515152	0.305	0.421	6.96873291659756e-15	1	CPEB2
2.83203075873902e-19	-0.15380167837019	0.057	0.155	7.21204953020478e-15	1	C2CD2
2.84498446893814e-19	0.114996282988169	0.118	0.05	7.24503744859786e-15	1	WIPF3
2.86546853280957e-19	-0.379925209229918	0.18	0.3	7.29720216565285e-15	1	AC110023.1
2.88050725942714e-19	-0.259683372477128	0.476	0.598	7.33549978685716e-15	1	DHRSX
2.90197172496803e-19	0.0917697253778348	0.106	0.043	7.39016119480358e-15	1	AC022679.2
3.05307253751529e-19	-0.245552807164889	0.213	0.334	7.77495452403643e-15	1	NCOR2
3.20282376684881e-19	0.302288563340463	0.369	0.25	8.15631100465717e-15	1	CDH10
3.35082530958793e-19	-0.353324420736996	0.726	0.779	8.53321173339663e-15	1	TSC22D1
3.57692945326023e-19	-0.186310918764221	0.069	0.17	9.1090085456725e-15	1	ACP6
3.62856756062794e-19	-0.192724253742648	0.126	0.243	9.24051014989512e-15	1	GOLIM4
4.06242473191533e-19	0.148433564238428	0.271	0.162	1.03453708222956e-14	1	PIK3C2B
4.06783352487767e-19	-0.201538943390338	0.156	0.275	1.03591448544535e-14	1	DARS
4.08066834344197e-19	0.241064876414387	0.594	0.468	1.03918300034093e-14	1	NSF
4.28157143460223e-19	0.211532046177818	0.595	0.457	1.0903449815358e-14	1	FAM19A5
4.56527171336704e-19	-0.178737639790326	0.1	0.21	1.16259209452605e-14	1	CLEC2D
4.70445850044952e-19	-0.273931613801772	0.438	0.558	1.19803740172447e-14	1	KANSL1L
5.01548162018918e-19	-0.246597859266588	0.467	0.582	1.27724254939738e-14	1	PIK3C2A
5.29183005682522e-19	0.241549292769922	0.198	0.108	1.34761744227111e-14	1	KCNQ5
5.86674459139865e-19	0.128195462543856	0.151	0.073	1.49402517764558e-14	1	GUCY1A1
6.67193036233651e-19	-0.328372797473973	0.298	0.422	1.69907378607261e-14	1	DCBLD2
6.91873993180001e-19	-0.217843515295002	0.114	0.225	1.76192631103219e-14	1	LRRC9
7.09595180719918e-19	-0.256047177382166	0.175	0.295	1.80705508722134e-14	1	WSCD1
7.51362157676198e-19	-0.20731687856522	0.126	0.238	1.91341887073821e-14	1	RPS27L
8.17120444904811e-19	-0.202390518704626	0.131	0.246	2.08087892499459e-14	1	E2F3
8.34107888626727e-19	-0.213608410466514	0.114	0.224	2.12413914917682e-14	1	ZMAT3
8.74916343559887e-19	-0.21512846479936	0.195	0.318	2.22806196050961e-14	1	ILK
8.79420177224366e-19	-0.260880733995069	0.443	0.557	2.23953142331957e-14	1	PAXBP1
9.65753643858653e-19	-0.249274246186713	0.527	0.629	2.45938822945045e-14	1	SF1
9.7957535208045e-19	0.148529290030074	0.218	0.123	2.49458659160808e-14	1	SBK1
1.02634757465535e-18	-0.241070001453533	0.283	0.407	2.61369673361732e-14	1	AP3B1
1.03165186117168e-18	-0.260982152915219	0.189	0.309	2.6272046296598e-14	1	NBAT1
1.03299295994226e-18	-0.256640051801408	0.404	0.523	2.63061987178896e-14	1	VPS13C
1.08241070470669e-18	-0.277739954589912	0.279	0.406	2.75646710060606e-14	1	DPH6
1.08493966943301e-18	-0.244896422352532	0.291	0.415	2.7629073621781e-14	1	TBC1D16
1.11920507446941e-18	0.172883770008809	0.361	0.24	2.85016764264379e-14	1	ST7-AS2
1.14190662983319e-18	-0.244466631210085	0.639	0.723	2.90797942353321e-14	1	RBM39
1.14784817507937e-18	-0.159121076172299	0.047	0.138	2.92311016265712e-14	1	BBOX1
1.16432559812508e-18	0.136696804000792	0.215	0.119	2.96507156818532e-14	1	CACNB4
1.16610321763182e-18	-0.308249432020194	0.058	0.152	2.9695984540212e-14	1	COL23A1
1.16771595028463e-18	0.189512494612141	0.402	0.278	2.97370543899483e-14	1	TTC7A
1.24201041726104e-18	-0.346479446065312	0.346	0.46	3.16290372859697e-14	1	CNR1
1.27041608952565e-18	0.160809594295081	0.293	0.182	3.23524161358602e-14	1	SLC9A7
1.30421592681162e-18	0.212783447931008	0.28	0.172	3.32131627921847e-14	1	AC006148.1
1.37878683647221e-18	-0.218180107617991	0.154	0.27	3.51121855776013e-14	1	RHOQ
1.39610545818593e-18	-0.228051072520199	0.25	0.377	3.55532215981629e-14	1	WDR35
1.44547472017696e-18	-0.230846356600026	0.074	0.173	3.68104592240266e-14	1	CP
1.46107279675705e-18	-0.185345805752132	0.062	0.158	3.72076798422151e-14	1	EEPD1
1.47513011980995e-18	-0.147884774930151	0.04	0.129	3.75656636310803e-14	1	LITAF
1.61359018657732e-18	-0.257915389778624	0.387	0.509	4.10916876913781e-14	1	THADA
1.62071468474089e-18	-0.235736751712386	0.193	0.313	4.12731201616116e-14	1	RNF217
1.62757171551607e-18	0.0972930018177229	0.123	0.054	4.14477413073322e-14	1	GPR153
1.69474811927268e-18	0.193770549015204	0.538	0.401	4.3158455605398e-14	1	ZNF618
1.72804985624102e-18	-0.33263687517581	0.316	0.426	4.40065176390339e-14	1	DNAJC3
1.73723647308936e-18	0.244076183131568	0.644	0.512	4.42404640236937e-14	1	KCNQ1OT1
1.82802017443044e-18	0.153269571129535	0.305	0.191	4.65523617620455e-14	1	AC069437.1
1.88012291013134e-18	0.164266966185149	0.334	0.217	4.78792100294047e-14	1	AP3B2
1.88363597232963e-18	-0.236156865762804	0.271	0.398	4.79686736713464e-14	1	TEX9
1.89543713022037e-18	-0.177116734043869	0.075	0.175	4.82692019581919e-14	1	GSN
1.90977003523367e-18	0.264264043400182	0.458	0.334	4.86342037172606e-14	1	CRIM1
1.91425887924901e-18	-0.158552974160277	0.065	0.162	4.87485166189554e-14	1	NEDD1
1.92057699656768e-18	-0.278687260496596	0.501	0.645	4.89094137945926e-14	1	CEP112
2.01996794118898e-18	0.131485407692476	0.191	0.103	5.14405035903186e-14	1	CDK5R1
2.09909948447095e-18	0.213220249968411	0.82	0.743	5.34556674715372e-14	1	PHF14
2.12323064274171e-18	0.178311950848695	0.834	0.729	5.40701915480604e-14	1	TULP4
2.12746356791239e-18	-0.135212277269362	0.031	0.114	5.4177987220457e-14	1	DPPA4
2.2196243830703e-18	-0.289495548395625	0.398	0.51	5.65249545392682e-14	1	FAM184A
2.49632590837881e-18	-0.185401808995697	0.033	0.116	6.35714355827747e-14	1	ALDH1A2
2.54735307740069e-18	-0.203602454431852	0.098	0.205	6.48708934690859e-14	1	PHACTR2
2.55727877483113e-18	-0.170835536208016	0.043	0.131	6.51236612798495e-14	1	ASB18
2.58754503781457e-18	-0.131594744723376	0.023	0.101	6.58944219329859e-14	1	ARHGEF6
2.65447780691186e-18	-0.197605487713326	0.035	0.119	6.75989318308175e-14	1	GDA
2.66378270958569e-18	-0.181287709237955	0.101	0.207	6.78358904823091e-14	1	CCNG1
2.73554927227022e-18	0.200012153628239	0.576	0.452	6.96634977676335e-14	1	ATP6V0A1
2.95518621279334e-18	-0.325821241565973	0.452	0.558	7.52567720949953e-14	1	CALR
3.0260503718839e-18	-0.13849379541238	0.023	0.101	7.70613987703954e-14	1	STK17B
3.06888852868357e-18	-0.269741638409891	0.468	0.578	7.81523152714557e-14	1	RSRP1
3.09316964271699e-18	-0.19930411520979	0.09	0.193	7.87706581214309e-14	1	SPRY1
3.15274742263717e-18	-0.274004136244697	0.795	0.86	8.02878658648782e-14	1	TBC1D5
3.48666647911051e-18	-0.140251981089787	0.053	0.145	8.87914485570284e-14	1	C1orf198
3.48817256062009e-18	-0.566145243534025	0.185	0.294	8.88298024287512e-14	1	PXDNL
3.61438052290292e-18	-0.218679618683345	0.246	0.371	9.20438143962457e-14	1	FLNA
3.89478146337267e-18	-0.179750110153039	0.052	0.144	9.91845047462485e-14	1	CA12
3.90675038877685e-18	-0.275207554111719	0.307	0.422	9.94893054005913e-14	1	TMEM41B
3.93046592253093e-18	-0.148273693935307	0.045	0.134	1.00093245183173e-13	1	C6orf118
4.15871060979577e-18	-0.216166932708266	0.219	0.339	1.05905724389059e-13	1	TMEM67
4.19020025726491e-18	-0.203504808695657	0.14	0.255	1.06707639751508e-13	1	FAM126A
4.44097148070319e-18	-0.253169429533396	0.495	0.606	1.13093779727588e-13	1	TJP1
4.5473056680761e-18	0.128246078627281	0.179	0.095	1.15801686143226e-13	1	DPF1
4.59075862647626e-18	-0.557478315881943	0.569	0.637	1.16908259181844e-13	1	CACNB2
4.6057207424759e-18	0.172896918536732	0.367	0.246	1.17289284427891e-13	1	GPR158
4.73288064169274e-18	-0.243124824118608	0.908	0.926	1.20527538421347e-13	1	ZFAND3
4.78713964223362e-18	-0.15134372558058	0.041	0.127	1.21909298129121e-13	1	UBTD1
5.04914966809305e-18	-0.206253774815546	0.104	0.211	1.28581645447658e-13	1	NR3C1
5.08074510435617e-18	0.140839176590443	0.204	0.113	1.29386254827534e-13	1	ZNF883
5.66352427050133e-18	-0.268055447725463	0.272	0.397	1.44227309072587e-13	1	NCALD
5.6889148426456e-18	-0.333498718687232	0.383	0.496	1.44873905382813e-13	1	CARMIL1
5.95843080268749e-18	0.133201526266594	0.188	0.102	1.5173739882124e-13	1	AC068205.1
6.06430826416473e-18	0.149960697180931	0.206	0.115	1.54433674255219e-13	1	AC087280.2
6.28440382688479e-18	-0.185573741336308	0.119	0.227	1.60038627855448e-13	1	RRBP1
6.39241279533597e-18	-0.207654558540996	0.126	0.235	1.62789184246026e-13	1	ETV5
6.47874387140985e-18	0.139887904585165	0.231	0.134	1.64987691429323e-13	1	SYT4
6.964102842681e-18	-0.122635364822111	0.025	0.104	1.77347842991714e-13	1	MERTK
7.6673269309416e-18	-0.2630438978694	0.435	0.542	1.95256147623359e-13	1	SON
7.67091435460742e-18	-0.147871563359728	0.061	0.155	1.95347504954433e-13	1	TAPBP
7.87770490170448e-18	-0.195681810709294	0.204	0.325	2.00613633026806e-13	1	CNTLN
7.88898413890922e-18	0.436815577076619	0.531	0.418	2.00900870081462e-13	1	BRINP3
8.58786815396593e-18	-0.267572167492857	0.328	0.448	2.18698650408896e-13	1	PWWP2A
8.67037205520872e-18	0.351609660500485	0.495	0.38	2.20799694757945e-13	1	ADGRL2
9.65175267942145e-18	-0.270944306814904	0.381	0.498	2.45791533734147e-13	1	METTL15
9.73877975728566e-18	0.194484794920561	0.235	0.139	2.48007765299037e-13	1	TRHDE
9.84888077302706e-18	-0.175062620041321	0.092	0.193	2.50811597765907e-13	1	SERPINB6
9.95785707608322e-18	-0.340475785342867	0.195	0.307	2.53586788299535e-13	1	DPF3
1.0476991290049e-17	0.111367052380418	0.161	0.081	2.66807060192387e-13	1	EPHA5-AS1
1.10081669251408e-17	0.159870707707327	0.319	0.206	2.80333978915636e-13	1	YPEL1
1.13398737178863e-17	0.11003077362983	0.178	0.094	2.88781224099692e-13	1	MPP2
1.32008552616283e-17	0.201118070462685	0.442	0.319	3.36172980092627e-13	1	PLCL2
1.33729895614329e-17	-0.237701996536894	0.247	0.366	3.4055655217145e-13	1	TANK
1.4071282812319e-17	-0.258051026496324	0.335	0.453	3.58339288098516e-13	1	EPS15
1.40870826008641e-17	0.1580690997084	0.246	0.148	3.58741645513605e-13	1	ZFR2
1.43902553977005e-17	-0.168055377987154	0.054	0.143	3.66462243957841e-13	1	CPVL
1.45263535339401e-17	-0.149132921556787	0.036	0.118	3.69928119095319e-13	1	COL5A1
1.46473716154357e-17	-0.353022707933374	0.257	0.365	3.73009965558685e-13	1	RCAN1
1.48153357653154e-17	-0.409347705705473	0.521	0.589	3.77287340599523e-13	1	IARS
1.67639739267408e-17	-0.169142317444172	0.11	0.216	4.2691136001838e-13	1	IGDCC4
1.68351739180474e-17	-0.276382489709275	0.416	0.525	4.28724538996995e-13	1	SIL1
1.75193198455166e-17	-0.166520988048551	0.06	0.151	4.46146999185925e-13	1	CDC42EP4
1.75984803144002e-17	0.155061598028409	0.267	0.165	4.48162899686516e-13	1	SV2A
1.86362472062898e-17	0.126443964228289	0.244	0.144	4.74590671355377e-13	1	SEMA4D
1.87067413251258e-17	-0.28632520262999	0.205	0.318	4.76385874585653e-13	1	SEC24D
1.88993091508802e-17	-0.15707086648035	0.074	0.171	4.81289806836316e-13	1	CFLAR
1.90842026332992e-17	-0.265219961276374	0.138	0.246	4.85998304259598e-13	1	GCLM
2.06691319396632e-17	-0.240832575521649	0.229	0.344	5.26360113975463e-13	1	CHSY1
2.09263053957386e-17	0.220696744582055	0.684	0.571	5.3290929320788e-13	1	FAM168A
2.20407493188909e-17	0.161013736892012	0.219	0.127	5.61289722154874e-13	1	AC008074.1
2.2155306310862e-17	-0.160890892432959	0.026	0.103	5.64207030512412e-13	1	CATSPERB
2.4205994786854e-17	0.129977712033146	0.179	0.096	6.16429863242023e-13	1	CACNA2D2
2.44170816047794e-17	-0.225019620153536	0.279	0.399	6.21805400147311e-13	1	DPY19L3
2.60878513642926e-17	0.20275756057234	0.664	0.537	6.64353222843075e-13	1	MYO5A
2.61663005355455e-17	0.153831690263407	0.36	0.24	6.66351009438203e-13	1	RNF165
2.64414182336554e-17	0.195575594104135	0.528	0.401	6.73357156738269e-13	1	STMN1
2.78730605266542e-17	0.147242995465987	0.265	0.163	7.09815359371776e-13	1	AMN1
2.89426148537503e-17	0.150731086567706	0.285	0.18	7.37052629865604e-13	1	NOL4L
2.93679938469722e-17	-0.369370805808515	0.384	0.478	7.47885331306994e-13	1	HERPUD1
2.95455042310933e-17	-0.226772037015483	0.304	0.424	7.52405810749022e-13	1	HIPK3
2.992017103422e-17	-0.247897438167801	0.281	0.403	7.61947075557445e-13	1	HIVEP1
3.19795704783118e-17	0.119660787044806	0.16	0.082	8.14391741800689e-13	1	SLC16A10
3.20735276202008e-17	-0.215760614491926	0.208	0.325	8.16784454376033e-13	1	TTYH1
3.23651184035912e-17	0.121923749272079	0.21	0.119	8.24210105265854e-13	1	ASPHD1
3.26637530475343e-17	-0.128972928485938	0.029	0.106	8.31815135108508e-13	1	ATOH8
3.681442471644e-17	0.415113484063987	0.69	0.584	9.3751613982886e-13	1	SNTG1
3.83272166463348e-17	0.166915978922139	0.382	0.264	9.76040899115563e-13	1	WASF1
4.21302495362597e-17	-0.266668599869818	0.428	0.543	1.07288893469039e-12	1	SIPA1L2
4.27533672593557e-17	-0.269442737036443	0.283	0.399	1.08875725062675e-12	1	CLIC4
4.30775577360251e-17	-0.202189798064185	0.135	0.242	1.09701308530561e-12	1	FAM182B
4.44140507470493e-17	-0.206197769521853	0.369	0.495	1.13104821632436e-12	1	DMTF1
4.64660272025207e-17	-0.28821220487773	0.265	0.377	1.18330384873939e-12	1	BCAT1
4.67308673604587e-17	0.205059312673125	0.517	0.392	1.19004826820144e-12	1	ICA1L
4.76284587777181e-17	-0.215729005506809	0.204	0.32	1.21290633123337e-12	1	HLA-A
4.78378473725524e-17	0.123562701536986	0.285	0.175	1.21823862118942e-12	1	RELN
5.20691336378339e-17	-0.162070619833755	0.082	0.18	1.32599255722108e-12	1	TP53
5.33484926809602e-17	-0.208891392155175	0.153	0.263	1.35857271461333e-12	1	PIP4K2A
5.46830242204465e-17	-0.175856982752528	0.05	0.135	1.39255789479789e-12	1	PCA3
5.58445564296012e-17	-0.283343078816881	0.645	0.715	1.42213747403622e-12	1	CDK13
5.796054585948e-17	-0.295565805887146	0.18	0.291	1.47602326085752e-12	1	GALNT10
5.79839318142374e-17	0.221292584325805	0.744	0.639	1.47661880758137e-12	1	SCMH1
5.80053674151546e-17	-0.225102491023916	0.098	0.197	1.47716468659433e-12	1	NKD1
5.96503911749679e-17	0.106228545775812	0.129	0.061	1.51905686166173e-12	1	MMD2
6.01810699586784e-17	-0.143555384274046	0.05	0.137	1.5325711275677e-12	1	CA13
6.20521793887256e-17	-0.204083118634134	0.153	0.263	1.58022080031329e-12	1	RASA3
6.45535935361045e-17	-0.372281354002283	0.436	0.524	1.64392181299044e-12	1	PDIA6
6.52268688009393e-17	-0.23884176428879	0.266	0.379	1.66106744088472e-12	1	TTC8
6.63176796778562e-17	-0.136734995516025	0.033	0.111	1.68884603067629e-12	1	MCUB
6.63594759612047e-17	0.143867146698823	0.234	0.139	1.68991041482804e-12	1	LEMD1
7.12239485782343e-17	0.156204283890816	0.3	0.193	1.81378907449332e-12	1	MAP1LC3A
7.16719657963006e-17	0.197626908003	0.545	0.418	1.82519828096859e-12	1	ATP1B1
7.16813756921526e-17	-0.257990992885885	0.34	0.453	1.82543791337636e-12	1	UBE2E1
7.33592856006993e-17	-0.223224590220426	0.246	0.362	1.86816756710741e-12	1	P4HB
7.48895148271005e-17	0.102654799450056	0.135	0.065	1.90713638458694e-12	1	ABCA10
7.53440317980376e-17	-0.133816924444013	0.031	0.108	1.91871111376882e-12	1	RAB32
7.81880447627042e-17	0.218530007216436	0.631	0.511	1.99113674792703e-12	1	DNM1L
8.73286791767509e-17	-0.199218173516257	0.206	0.324	2.22391214391514e-12	1	EFCAB6
8.89836535293238e-17	0.139222380610753	0.21	0.122	2.26605772077776e-12	1	MGAT5B
9.23960264962566e-17	-0.126008588922966	0.035	0.115	2.35295721075367e-12	1	ZNF217
9.29225267311703e-17	0.0968980743519197	0.125	0.059	2.36636506573598e-12	1	GPR85
9.38590839753708e-17	-0.271678242792003	0.329	0.444	2.39021543251679e-12	1	KLHL5
9.57498898771085e-17	0.111346725449711	0.161	0.084	2.43836669561045e-12	1	SAMD14
9.98891427463172e-17	0.223767889672716	0.298	0.19	2.54377690917771e-12	1	FLRT2
1.01001635150958e-16	-0.285851305769647	0.607	0.684	2.57210764075431e-12	1	GOLGA4
1.0318471495597e-16	0.0863813010929965	0.103	0.044	2.62770195106873e-12	1	GRID1-AS1
1.04074354169188e-16	-0.172677036742529	0.167	0.282	2.65035750327254e-12	1	EIF2AK2
1.06223742824548e-16	-0.131274255979661	0.04	0.121	2.70509383476993e-12	1	RBP1
1.06812905759869e-16	-0.235862766558792	0.169	0.28	2.72009745808084e-12	1	CNTNAP3
1.08172438744846e-16	-0.244777160717008	0.379	0.498	2.75471932507624e-12	1	ANTXR1
1.10948906930655e-16	0.201086776275298	0.552	0.436	2.82542486389606e-12	1	PTS
1.12252040784117e-16	0.143205238835295	0.285	0.182	2.85861047060832e-12	1	KCNQ2
1.12793035166814e-16	0.145019612509719	0.251	0.154	2.87238743355808e-12	1	UBAP1L
1.15224335853968e-16	0.0977192041962699	0.12	0.056	2.93430293685715e-12	1	LPCAT4
1.17031704705914e-16	0.188165221700372	0.879	0.826	2.9803293920408e-12	1	DIP2C
1.22735537969231e-16	-0.213682221687752	0.156	0.265	3.12558320992445e-12	1	ZNF438
1.24402087584906e-16	-0.216250719714594	0.192	0.306	3.16802356243722e-12	1	ABCG1
1.24902160108028e-16	-0.189913758218811	0.056	0.143	3.18075840931104e-12	1	ZEB1-AS1
1.30934573978456e-16	-0.29854379995344	0.603	0.676	3.33437986093537e-12	1	TRIM24
1.38003153340978e-16	-0.141593960028978	0.05	0.136	3.51438830298134e-12	1	SAP30L-AS1
1.39061441725975e-16	0.204367741727116	0.762	0.665	3.54133867499367e-12	1	SPTBN1
1.39325980993466e-16	0.124285121957241	0.43	0.3	3.5480754319796e-12	1	SH3GL2
1.42435841597888e-16	-0.239599068538201	0.246	0.359	3.62727114213181e-12	1	CD63
1.49626998573531e-16	-0.13806807804503	0.029	0.104	3.81040114567353e-12	1	MITF
1.50411386638378e-16	0.0835261392520548	0.104	0.045	3.83037637213294e-12	1	SYN1
1.53859309062e-16	-0.337084981997351	0.495	0.592	3.91818116457289e-12	1	SEMA6A
1.62563137421017e-16	0.150719736416332	0.25	0.154	4.13983285756363e-12	1	PTCH2
1.67983351233832e-16	0.158694615393876	0.291	0.187	4.27786402252077e-12	1	RFLNA
1.74820208038922e-16	0.139116912669963	0.223	0.132	4.45197141791919e-12	1	AC036108.1
1.76442839036829e-16	0.203574251290907	0.805	0.705	4.49329333891188e-12	1	CAMK1D
1.78213686062969e-16	-0.219473486612469	0.196	0.307	4.53838972927956e-12	1	C1GALT1
1.7834034767016e-16	-0.149679699304222	0.043	0.125	4.5416152937683e-12	1	SHROOM4
1.7842022987168e-16	-0.120126944556436	0.029	0.105	4.5436495739122e-12	1	DLGAP1-AS1
1.78560207311452e-16	-0.170179137119553	0.07	0.16	4.54721423939343e-12	1	PRTFDC1
1.88589727267761e-16	-0.213635666786965	0.106	0.205	4.8026259946008e-12	1	GBE1
1.89057467829505e-16	0.161867611199606	0.487	0.36	4.81453747574616e-12	1	EPHB2
1.94409768401472e-16	0.090156896080827	0.112	0.05	4.95083916211189e-12	1	DLGAP3
2.15584155032087e-16	-0.216928091572465	0.315	0.433	5.49006609204712e-12	1	CYSTM1
2.30670270917386e-16	-0.162242949266906	0.03	0.105	5.87424911918216e-12	1	RBM47
2.38237626126775e-16	0.0895473689797903	0.117	0.054	6.06695938694444e-12	1	SLC8A2
2.39911724460441e-16	-0.272120239779931	0.459	0.558	6.1095919751096e-12	1	SIK2
2.42206207254544e-16	-0.155657220868728	0.04	0.12	6.16802327394421e-12	1	ATP1A2
2.53011059640191e-16	-0.35047078111147	0.166	0.266	6.4431796447971e-12	1	A2M
2.53657257098075e-16	0.170748001171201	0.463	0.341	6.45963570925959e-12	1	TACC2
2.5921638053062e-16	0.141979299369858	0.193	0.109	6.60120434659277e-12	1	AP003025.2
2.67875393099856e-16	-0.213960019972274	0.285	0.404	6.82171476068093e-12	1	ZNF83
2.74230344064874e-16	-0.252338076121938	0.497	0.596	6.98354994195607e-12	1	DDX5
2.81695179330933e-16	-0.129998265697261	0.047	0.13	7.17364943684154e-12	1	TCF4-AS1
2.93184002213618e-16	0.160463248750371	0.316	0.208	7.46622380037199e-12	1	MPP6
2.95068355850302e-16	0.183326447775711	0.246	0.151	7.5142107500838e-12	1	LMO3
2.97711829107341e-16	-0.168435752448839	0.117	0.218	7.58152944004755e-12	1	BAIAP2
2.99646731656054e-16	-0.206176561994884	0.087	0.179	7.63080366835307e-12	1	COL28A1
3.02930768250453e-16	0.119830383544783	0.18	0.099	7.71443494426603e-12	1	PPFIA2-AS1
3.08773390247782e-16	-0.133441360232562	0.046	0.128	7.86322315605001e-12	1	GNG11
3.20986845307901e-16	-0.190210170328863	0.087	0.181	8.17425100261101e-12	1	RAB31
3.26010731010359e-16	-0.0819311247352499	0.207	0.336	8.30218927590981e-12	1	MEIS2
3.27763953261931e-16	-0.169870317263991	0.046	0.127	8.34683683376834e-12	1	CPEB1
3.43057724579723e-16	-0.114357971661092	0.027	0.1	8.73630801414723e-12	1	MICA
3.59817466497284e-16	-0.218157669989581	0.452	0.568	9.16311160181983e-12	1	PRPF4B
3.74584460234691e-16	-0.307206786060317	0.489	0.588	9.53916786433665e-12	1	CANX
3.95436793067508e-16	0.11236683708853	0.19	0.105	1.00701933722572e-11	1	SHC4
4.10341732013608e-16	-0.154428159924125	0.075	0.166	1.04497625474585e-11	1	PPARA
4.20888850162668e-16	-0.228875757857635	0.442	0.552	1.07183554582425e-11	1	GPBP1
4.35715517538367e-16	0.127707190292595	0.187	0.105	1.10959313696321e-11	1	ABHD5
4.36961752875833e-16	-0.19811288628812	0.143	0.247	1.1127667998736e-11	1	ANXA5
4.37291504563654e-16	-0.225734798125143	0.036	0.113	1.1136065455218e-11	1	LRMDA
4.55458247574919e-16	-0.328061784799769	0.042	0.12	1.15986997327429e-11	1	APOLD1
5.03287400701773e-16	-0.263021942284616	0.574	0.659	1.28167169462714e-11	1	PAN3
5.26592503409468e-16	-0.264215270013162	0.421	0.521	1.34102046918255e-11	1	DNAJC1
5.37129771309703e-16	-0.192188024612178	0.045	0.126	1.36785467561729e-11	1	SLC4A4
5.37646877992893e-16	-0.189502162995875	0.12	0.22	1.3691715394967e-11	1	TIGAR
6.2566511754713e-16	-0.200442924847104	0.172	0.28	1.59331878834552e-11	1	LAMP2
6.54817604862212e-16	0.0992567395126223	0.129	0.063	1.66755851254211e-11	1	GPRIN1
6.64712959603396e-16	0.118806809267832	0.219	0.129	1.69275802292601e-11	1	TMEM59L
6.68380723441551e-16	-0.234814766082341	0.389	0.506	1.70209835031625e-11	1	INVS
7.72451269972937e-16	-0.257329664150666	0.256	0.361	1.96712440411308e-11	1	ANAPC16
7.87385130453237e-16	0.140601461216318	0.416	0.292	2.00515497321221e-11	1	ELAVL3
8.24709133781285e-16	-0.114026950268277	0.029	0.102	2.10020428008742e-11	1	MTMR10
8.41445845238871e-16	-0.164259145854614	0.093	0.186	2.14282598948531e-11	1	L3HYPDH
8.43388713048588e-16	-0.123237700802284	0.03	0.104	2.14777369664953e-11	1	CCNJL
8.44450325450381e-16	0.224666474489106	0.534	0.423	2.15047719879194e-11	1	AIG1
8.45067411568297e-16	0.101846430968581	0.155	0.081	2.15204867029983e-11	1	IFIT3
8.484904778252e-16	0.122337781034769	0.179	0.099	2.16076585082965e-11	1	AC011900.1
8.48610654228495e-16	-0.169934061659932	0.146	0.256	2.16107189205829e-11	1	NEK7
8.55565651833318e-16	-0.142988687003589	0.066	0.154	2.17878348895873e-11	1	SREBF1
8.56177659424711e-16	0.147496473038913	0.358	0.247	2.18034202749097e-11	1	KIF5A
8.59856940262161e-16	0.229961017998604	0.742	0.646	2.18971168407162e-11	1	NLGN4Y
8.62283263048573e-16	-0.149324427505295	0.053	0.135	2.1958905576795e-11	1	GPD2
8.93202252665935e-16	-0.184046220587917	0.172	0.28	2.27462885663907e-11	1	WASF2
9.42414461193366e-16	-0.151404601357664	0.069	0.157	2.39995266687503e-11	1	CXCR4
9.4290706488953e-16	-0.335799941855583	0.452	0.551	2.40120713144768e-11	1	SPAG16
9.66092627247033e-16	0.130793485332173	0.13	0.063	2.46025148454729e-11	1	LHX1-DT
9.67699413144388e-16	-0.143703250393427	0.065	0.151	2.4643433255135e-11	1	PHLDA1
9.83447084897343e-16	0.174463412474323	0.542	0.42	2.50444634639957e-11	1	PGP
9.96352887030792e-16	-0.116607284677524	0.032	0.106	2.53731226211262e-11	1	LINC01993
1.03508352501007e-15	-0.308299872617594	0.394	0.488	2.63594370479064e-11	1	PPIB
1.07404880245363e-15	-0.188030457315569	0.178	0.287	2.73517268032842e-11	1	MCM9
1.10576141899635e-15	-0.117640364227989	0.032	0.106	2.81593202961611e-11	1	CLIP1-AS1
1.13708126812511e-15	-0.192171902994415	0.197	0.307	2.89569115740741e-11	1	ENO1
1.14101502907341e-15	-0.161647858297706	0.034	0.108	2.90570887303834e-11	1	VEGFC
1.18032229411191e-15	-0.200766704152458	0.134	0.238	3.0058087541854e-11	1	AL445472.1
1.19496659699997e-15	-0.153810070812724	0.06	0.144	3.04310193592012e-11	1	CHST15
1.20325304324884e-15	0.178100120566517	0.494	0.373	3.06420419993749e-11	1	CYFIP2
1.21470538070845e-15	0.113310696771013	0.158	0.084	3.09336872251213e-11	1	B3GAT2
1.22027871607138e-15	0.0909533135644046	0.13	0.063	3.10756177834739e-11	1	HCN3
1.22606290294504e-15	0.207391112182105	0.315	0.213	3.12229178863983e-11	1	AC004158.1
1.2732518706123e-15	0.201686629405035	0.754	0.666	3.24246321370128e-11	1	TRAPPC9
1.28984871201695e-15	0.11148869887442	0.168	0.092	3.28472873002237e-11	1	CASKIN1
1.29434609496714e-15	-0.37961095860598	0.44	0.536	3.29618176544332e-11	1	DLK1
1.32951062213623e-15	0.116402584259921	0.218	0.129	3.38573175033212e-11	1	SLC16A14
1.38072008196576e-15	-0.308296847459493	0.262	0.366	3.516141760734e-11	1	FTL
1.38771732987766e-15	0.144317941833668	0.189	0.107	3.53396095226645e-11	1	LINC00276
1.40885509881974e-15	-0.232569357589559	0.296	0.411	3.58779039465434e-11	1	SPATA5
1.43376257857643e-15	-0.322609788034754	0.28	0.389	3.65121978260273e-11	1	BTBD11
1.44711059357736e-15	-0.217032634756563	0.282	0.39	3.68521183760411e-11	1	RNF213
1.4995852089989e-15	-0.196524141602573	0.14	0.241	3.81884369323661e-11	1	CAST
1.50226410404947e-15	-0.149347850634253	0.05	0.131	3.82566576737238e-11	1	PPP1R42
1.53497663442172e-15	0.139504514989263	0.247	0.154	3.90897149721834e-11	1	ZFP37
1.63527114789534e-15	0.122682656268183	0.177	0.099	4.16438150523027e-11	1	GVQW3
1.68193437021756e-15	-0.244504280171936	0.451	0.551	4.28321406719603e-11	1	ATG7
1.74596058870586e-15	0.0938171575402129	0.136	0.068	4.44626323519834e-11	1	FGF9
1.76272588784114e-15	-0.252252613049892	0.494	0.578	4.48895774597624e-11	1	RAB7A
1.8037391346427e-15	0.0775284247265995	0.106	0.048	4.59340208028111e-11	1	XKR7
1.81151461348912e-15	0.130211954488697	0.246	0.152	4.61320311471139e-11	1	DGKE
1.81722130546266e-15	-0.195834424751883	0.241	0.352	4.62773577649121e-11	1	HDLBP
1.82850547625856e-15	-0.306240599135824	0.175	0.274	4.65647204584004e-11	1	CLYBL
1.82884393672109e-15	-0.158212749603927	0.1	0.195	4.65733396925394e-11	1	SHISA5
1.87340993500057e-15	0.142513732776881	0.271	0.173	4.77082574047244e-11	1	LMO7
1.87805661678744e-15	0.265472749630217	0.451	0.341	4.78265898031089e-11	1	PCDH9-AS2
1.89887197186557e-15	0.124135146643161	0.207	0.121	4.83566736355287e-11	1	GALNT16
1.9493056992778e-15	0.17395388563269	0.489	0.37	4.96410189378085e-11	1	KLHL23
2.05566971450694e-15	-0.255223477029557	0.248	0.356	5.23496849496338e-11	1	DNAJC10
2.22997532853552e-15	-0.166942648609849	0.048	0.127	5.67885517164855e-11	1	HRH1
2.25566051494267e-15	-0.198494086345877	0.23	0.339	5.744265067353e-11	1	G3BP1
2.27025925114858e-15	0.204384845902781	0.516	0.407	5.78144220897498e-11	1	CCDC92
2.28663206382136e-15	0.139990784644923	0.514	0.382	5.82313721372748e-11	1	PHYHIPL
2.33506887100496e-15	-0.168923458251881	0.13	0.232	5.94648638690122e-11	1	KIAA1257
2.36129971015805e-15	-0.126089820445053	0.039	0.114	6.01328584188849e-11	1	AP005059.1
2.55529699957898e-15	-0.237945344004057	0.197	0.301	6.50731933912784e-11	1	SEMA5B
2.60490572767249e-15	0.14518468081993	0.243	0.152	6.63365292609076e-11	1	ZNF583
2.66304671254648e-15	-0.284079346603121	0.378	0.477	6.78171475817087e-11	1	SORT1
2.68178213899871e-15	-0.213762569421183	0.253	0.362	6.82942639517412e-11	1	NSRP1
2.69255098361641e-15	0.149570359784797	0.296	0.196	6.85685033487755e-11	1	ATP2B2
2.71943586651071e-15	0.337302336576271	0.849	0.817	6.92531537765617e-11	1	GRID2
2.75919747807573e-15	-0.246654813269769	0.249	0.357	7.02657229766765e-11	1	ATF7IP2
2.79842955218298e-15	0.140901430812491	0.405	0.285	7.12648069758919e-11	1	RNF144A
2.82634755712219e-15	-0.140314198608888	0.064	0.149	7.19757668896736e-11	1	CPPED1
2.83832879621014e-15	0.179896089169625	0.387	0.278	7.22808811242874e-11	1	SERGEF
2.97113452288005e-15	-0.168799732095047	0.034	0.106	7.56629117596634e-11	1	RELB
3.02761636927029e-15	-0.437274270885643	0.487	0.564	7.71012784598373e-11	1	GABRG3
3.10186804182824e-15	-0.162191217619483	0.107	0.201	7.8992171553198e-11	1	GTPBP2
3.14632944390977e-15	-0.181752718004022	0.161	0.265	8.01244256186061e-11	1	IKBKB
3.15289805007571e-15	0.142048458548266	0.34	0.231	8.0291701743228e-11	1	PXDN
3.16717372135941e-15	0.0885038903390903	0.119	0.057	8.06552459881387e-11	1	SYT7
3.26788352086808e-15	-0.194586474114597	0.204	0.313	8.32199217424264e-11	1	TGFBR1
3.36526071605726e-15	0.145941776619785	0.3	0.199	8.56997293951141e-11	1	GPI
3.68429517682172e-15	-0.141376934115463	0.062	0.146	9.38242609729418e-11	1	PC
3.75302483974793e-15	-0.190781385646705	0.072	0.158	9.55745305690207e-11	1	SYNJ2
3.92659169546892e-15	-0.398208377985384	0.966	0.964	9.99945841168115e-11	1	KAZN
3.97731489932847e-15	-0.319935026914858	0.433	0.529	1.01286301226299e-10	1	PLXNA2
4.01677314480468e-15	0.163820503154978	0.337	0.231	1.02291144905596e-10	1	FGF1
4.07173235807094e-15	0.137192159167566	0.404	0.286	1.03690736230635e-10	1	JPT1
4.26917789733065e-15	0.108419612396388	0.22	0.132	1.08718884333422e-10	1	NDRG4
4.31763573553571e-15	-0.132948573568508	0.033	0.105	1.09952911641152e-10	1	MIR222HG
4.32006753307207e-15	0.140370997992537	0.292	0.192	1.10014839797213e-10	1	ASRGL1
4.41067418581645e-15	-0.219567141780199	0.177	0.278	1.12322228816002e-10	1	HYOU1
4.41371684174031e-15	-0.162655362704411	0.126	0.225	1.12399713091759e-10	1	KDM3A
4.46095517965071e-15	0.139167365004627	0.289	0.19	1.13602684604985e-10	1	AC004039.1
4.68445542567804e-15	-0.14523335266162	0.062	0.145	1.19294341870317e-10	1	LGALS3
4.9722841908844e-15	-0.146012586366169	0.05	0.128	1.26624189205062e-10	1	PLOD2
5.02045854710454e-15	0.13882977582973	0.298	0.196	1.27850997360564e-10	1	LRP8
5.2239876739057e-15	-0.228179929345803	0.264	0.367	1.33034070103683e-10	1	CALU
5.23270717252865e-15	0.0899741387036207	0.11	0.051	1.33256120855615e-10	1	FAM222A-AS1
5.23721262335389e-15	0.103913329661495	0.124	0.061	1.3337085666633e-10	1	TMEM35A
5.4669554484395e-15	0.132397128792311	0.254	0.16	1.3922148744996e-10	1	AL139294.1
5.49242976764223e-15	-0.217908092517705	0.287	0.395	1.39870216462777e-10	1	TMED10
5.70169572746974e-15	0.119373830566493	0.157	0.085	1.45199383395744e-10	1	LINC01250
5.75331742194833e-15	-0.133731175535207	0.042	0.117	1.46513981467336e-10	1	DRC1
5.80566021911037e-15	-0.139636869096831	0.033	0.104	1.47846943139865e-10	1	LMO2
6.04940825477249e-15	-0.230325640816401	0.325	0.433	1.54054230616036e-10	1	AC015878.1
6.10324854534416e-15	-0.180421900972765	0.093	0.182	1.55425327455734e-10	1	C5AR1
6.11358448180452e-15	-0.260666486246448	0.414	0.515	1.55688542413634e-10	1	SEC31A
6.45775113420418e-15	-0.229704891849809	0.549	0.636	1.64453090383644e-10	1	HNRNPA2B1
6.69374352982388e-15	0.102453639533904	0.144	0.075	1.70462872730495e-10	1	KLHL3
7.44284529976044e-15	0.141982360225532	0.234	0.145	1.89539498403699e-10	1	CPB2-AS1
7.60257419313907e-15	-0.23706220342552	0.03	0.1	1.9360715440248e-10	1	HMGA2
8.31231302588205e-15	0.126088487946939	0.233	0.144	2.11681363517112e-10	1	IGSF3
8.33427838361062e-15	-0.235346603760999	0.238	0.343	2.12240733317028e-10	1	MANF
8.36339332806416e-15	0.237073287629975	0.373	0.269	2.12982174492482e-10	1	EPHA4
8.71563339105405e-15	-0.145250703901811	0.072	0.157	2.21952319936583e-10	1	GJC1
8.73807094795311e-15	-0.173426548276581	0.103	0.196	2.22523714760574e-10	1	EPB41L2
8.95064975604856e-15	-0.204963533746422	0.516	0.608	2.27937246687533e-10	1	TRIP12
9.37654482649715e-15	0.0809703820983424	0.119	0.057	2.38783090551576e-10	1	FAAH
9.55408468467305e-15	-0.205345572582986	0.188	0.292	2.43304320579884e-10	1	FSIP1
9.58900092272269e-15	-0.163036126175683	0.077	0.163	2.44193497498056e-10	1	MAFG
9.62163987978643e-15	0.186071242008539	0.553	0.44	2.45024681178641e-10	1	PPIP5K2
9.64960609452094e-15	0.11974553289301	0.202	0.119	2.4573686880307e-10	1	PSD
9.94248280641728e-15	0.155010668692082	0.303	0.202	2.53195267148222e-10	1	FAR2
1.07963196855427e-14	0.168113907108532	0.485	0.369	2.74939077112031e-10	1	ZNRF1
1.08701104472313e-14	0.124644011932601	0.23	0.142	2.76818232649193e-10	1	KIFC2
1.1984216615279e-14	-0.21868476474089	0.235	0.342	3.05190060324696e-10	1	RND3
1.20828991440078e-14	0.145617890895917	0.922	0.846	3.07703109601302e-10	1	TTC3
1.26300454530379e-14	0.0994582719548728	0.122	0.06	3.21636737507062e-10	1	MACROD2-AS1
1.26491473054416e-14	-0.425088136560652	0.44	0.534	3.22123185280376e-10	1	SORCS1
1.29833848297928e-14	-0.113518838076766	0.032	0.102	3.30634878075503e-10	1	EN2
1.32113201053964e-14	-0.186091376334623	0.142	0.239	3.36439477804025e-10	1	PGD
1.33252960726436e-14	-0.147321680087135	0.102	0.195	3.39341989785942e-10	1	KLF3
1.34244818645384e-14	0.127905088251699	0.315	0.212	3.41867855162336e-10	1	LRRC40
1.34718334325782e-14	0.128244677033964	0.144	0.075	3.43073710194036e-10	1	HCN1
1.36348797090736e-14	-0.148595896309589	0.077	0.162	3.47225846671269e-10	1	TRAM2
1.42266430593548e-14	0.157615814956462	0.447	0.334	3.6229569214953e-10	1	NREP
1.50071262360792e-14	-0.327748216437417	0.495	0.583	3.82171476727993e-10	1	SLC22A23
1.51513979483504e-14	-0.151633180804117	0.097	0.188	3.85845500152692e-10	1	COL6A1
1.53407543062908e-14	0.228682774539264	0.549	0.451	3.90667649164003e-10	1	SOX4
1.58274801961318e-14	0.148177716090506	0.378	0.267	4.03062610674692e-10	1	SH3BP5
1.6222945363548e-14	-0.201262519604323	0.283	0.392	4.13133526628113e-10	1	AKAP10
1.64533577627221e-14	-0.250706195679643	0.759	0.814	4.19001208785481e-10	1	AKT3
1.65049202319101e-14	-0.263340457142715	0.492	0.576	4.20314298625824e-10	1	ATP2A2
1.66600192641495e-14	-0.209777800860495	0.291	0.398	4.24264050580832e-10	1	CASD1
1.69779399311619e-14	0.0954998933034417	0.155	0.083	4.32360218286969e-10	1	FRMPD3
1.70971184680626e-14	-0.115361040801664	0.041	0.115	4.35395218907682e-10	1	LRP10
1.71534896040706e-14	-0.185513130015884	0.094	0.182	4.36830766257263e-10	1	ADAM32
1.83687873410778e-14	-0.137642275705164	0.085	0.172	4.67779538427887e-10	1	KIF7
1.87788954054442e-14	-0.227133549391367	0.375	0.477	4.78223350395041e-10	1	RPS19
1.94745460053498e-14	-0.241492668861126	0.188	0.288	4.95938788572238e-10	1	PPP1R14C
2.05449800883974e-14	0.0885947897918645	0.123	0.061	5.23198462931127e-10	1	SEMA4A
2.0867962398036e-14	0.146323645141098	0.317	0.213	5.31423530428384e-10	1	HUNK
2.22706944415063e-14	-0.114085893325409	0.032	0.101	5.67145504647399e-10	1	CD9
2.23703986263898e-14	-0.195601895433847	0.27	0.378	5.69684571419643e-10	1	HIF1A
2.30235582085826e-14	0.0752374337229791	0.102	0.046	5.86317933339765e-10	1	KCNN2
2.35957946451369e-14	-0.125608831534165	0.056	0.134	6.00890506433055e-10	1	RAB9A
2.40774013802801e-14	0.0901379510168306	0.13	0.066	6.13155103550212e-10	1	ZFP69B
2.43605354243018e-14	0.195744338487374	0.545	0.434	6.20365395115269e-10	1	MICU3
2.46076353968793e-14	-0.189450686233508	0.122	0.216	6.26658043016927e-10	1	PLAGL1
2.48598719778568e-14	-0.201131543371639	0.394	0.497	6.33081499788101e-10	1	SPG7
2.49673453251666e-14	0.143308610038168	0.267	0.175	6.35818416050693e-10	1	AC090517.4
2.53004058311099e-14	-0.234785346104372	0.447	0.545	6.44300134895045e-10	1	LRP6
2.59643278404439e-14	0.0824442572710831	0.111	0.053	6.61207572784743e-10	1	AL024498.2
2.62068459313695e-14	-0.216757358026029	0.282	0.384	6.67383538488255e-10	1	MOK
2.68313728938144e-14	0.110353044818578	0.184	0.107	6.83287742113877e-10	1	TMEM14A
2.75015761633747e-14	0.121791783643275	0.222	0.137	7.003551385765e-10	1	CRLF1
2.89873167238594e-14	-0.163420700982238	0.15	0.249	7.38191007689804e-10	1	JKAMP
2.90627964119212e-14	-0.116599745087374	0.048	0.123	7.40113173425986e-10	1	TMEM123
2.9501792698392e-14	-0.153313329829663	0.13	0.227	7.51292652857252e-10	1	STXBP3
2.95120714647898e-14	0.104726917750666	0.172	0.098	7.51554411922337e-10	1	MGAT3
3.08336526280632e-14	-0.16304872256544	0.122	0.215	7.85209797826258e-10	1	METAP1D
3.17830500135418e-14	-0.242636258727969	0.203	0.302	8.09387151644856e-10	1	MDM2
3.19696194809204e-14	-0.226709839650095	0.337	0.441	8.1413832970112e-10	1	ARHGAP12
3.27008720887696e-14	0.10264372408743	0.119	0.059	8.32760408612608e-10	1	ACOT12
3.36153957662694e-14	-0.192127417710572	0.21	0.314	8.56049668583816e-10	1	XBP1
3.72245670252012e-14	0.0620898682106803	0.313	0.206	9.47960823863774e-10	1	ZNF804B
3.95434172221108e-14	-0.20720272227264	0.247	0.351	1.00701266297827e-09	1	STXBP4
4.05227373997012e-14	-0.202496784862904	0.459	0.564	1.03195203062079e-09	1	TENT2
4.27467514896001e-14	0.0992601529404375	0.122	0.061	1.08858877343416e-09	1	TSPAN2
4.42803594519855e-14	-0.139732560144827	0.051	0.127	1.12764363380426e-09	1	WEE1
4.63164242344484e-14	-0.303788686600258	0.366	0.463	1.17949405955446e-09	1	HIP1
4.78873381823836e-14	-0.180475258053009	0.179	0.28	1.21949895415258e-09	1	CFAP44
4.90664242458991e-14	0.20289939704211	0.573	0.475	1.24952555984607e-09	1	STAU2
5.2699719935475e-14	-0.301187687672159	0.366	0.465	1.34205106787681e-09	1	MED12L
5.30474199998377e-14	-0.219038800551642	0.415	0.509	1.35090559771587e-09	1	FRS2
6.28998657240374e-14	-0.194893449503963	0.265	0.37	1.60180798052834e-09	1	UBTD2
6.4428679188133e-14	-0.201485132140027	0.258	0.362	1.64074074420499e-09	1	LYRM2
6.45596645889108e-14	-0.327052865948081	0.371	0.455	1.6440764184212e-09	1	SEL1L
6.63944491806573e-14	0.120752391887899	0.193	0.114	1.69080104283462e-09	1	TBC1D30
6.91150354814327e-14	-0.242860797429171	0.537	0.608	1.76008349357017e-09	1	CUL3
7.03067221404017e-14	-0.132594781662112	0.034	0.102	1.79043098602747e-09	1	COBL
7.08913688666158e-14	0.243025501073142	0.628	0.529	1.80531959955724e-09	1	NR2F1-AS1
7.14436967807447e-14	-0.227605808438368	0.421	0.518	1.81938518221845e-09	1	TTLL5
7.26649520843256e-14	0.155572743350869	0.263	0.172	1.85048566977944e-09	1	FAM189A1
7.84543966636694e-14	0.123735152002512	0.215	0.133	1.997919665437e-09	1	PARP16
7.86842203811486e-14	0.121985731823678	0.199	0.12	2.00377235622633e-09	1	RAPGEFL1
8.206687565932e-14	-0.203463701052819	0.114	0.206	2.08991505554024e-09	1	ANGPT1
8.24580126654629e-14	0.121576136089449	0.251	0.161	2.09987575053868e-09	1	RPS6KA6
8.48946002107285e-14	0.14135803995035	0.337	0.233	2.16192588896641e-09	1	RCAN2
8.66635648556314e-14	-0.114958413309509	0.056	0.132	2.20697434261351e-09	1	LAMB2
8.68706202365496e-14	0.153660865588399	0.394	0.288	2.21224721494397e-09	1	GRK4
8.99213848912116e-14	-0.359840122050448	0.911	0.904	2.28993798763959e-09	1	AFF3
8.99259568140011e-14	0.27601321484319	0.96	0.906	2.29005441622535e-09	1	ADGRB3
9.08496103388289e-14	0.141436772307697	0.24	0.153	2.31357617688862e-09	1	AC244517.11
9.27248953120474e-14	0.144463252438082	0.409	0.303	2.3613321840166e-09	1	NEK10
9.33809753055186e-14	-0.128699389335023	0.07	0.15	2.37803991713034e-09	1	TPP1
9.37118419465925e-14	0.155526494103321	0.472	0.356	2.38646576701192e-09	1	WDR17
9.49432412105679e-14	-0.261718461686709	0.299	0.401	2.41782458066832e-09	1	AC009690.1
9.54414204150358e-14	-0.185007368644184	0.551	0.649	2.4305112122893e-09	1	PLXDC2
9.91030949737603e-14	0.0880651837591256	0.13	0.067	2.52375941660178e-09	1	AC073571.1
1.0096775795712e-13	-0.147817202781759	0.102	0.19	2.57124492413602e-09	1	SCML1
1.01730791009157e-13	-0.14978785848509	0.116	0.208	2.5906763238392e-09	1	SPICE1
1.06008652702546e-13	-0.137600706230023	0.056	0.132	2.69961634972304e-09	1	NEDD4
1.06581681007887e-13	-0.201199373341697	0.309	0.412	2.71420908854686e-09	1	RAP1B
1.08929358301001e-13	0.163910069328014	0.231	0.148	2.77399503849329e-09	1	DSEL
1.09922512124993e-13	-0.160817366833198	0.066	0.144	2.79928669377508e-09	1	BCAN
1.11672709986179e-13	-0.157277376188611	0.089	0.173	2.84385723250803e-09	1	AL365275.1
1.15620581576713e-13	-0.186328711259034	0.193	0.293	2.94439373043257e-09	1	RPS4Y1
1.16280456512445e-13	-0.26408805096359	0.278	0.376	2.96119810554593e-09	1	CRY1
1.18182094174586e-13	-0.151176129494401	0.153	0.251	3.00962521025001e-09	1	PNKP
1.18209546066254e-13	0.18753726001143	0.396	0.295	3.01032430012323e-09	1	LINC00937
1.1893859482785e-13	0.130287441880031	0.303	0.205	3.02889025588602e-09	1	TMX4
1.21481558457155e-13	0.14625530717297	0.335	0.234	3.0936493676699e-09	1	OLFM2
1.22556904067992e-13	-0.129057933252038	0.072	0.153	3.12103411899549e-09	1	AEBP1
1.29851512677041e-13	-0.177185791934291	0.188	0.289	3.30679862183351e-09	1	ATP6V0E1
1.31611223858139e-13	-0.145160303006817	0.084	0.167	3.35161142677138e-09	1	HELB
1.34166803665575e-13	0.155774688177559	0.205	0.126	3.41669182214754e-09	1	AC091885.2
1.34190758918984e-13	0.131540621181177	0.337	0.235	3.41730186663086e-09	1	KIAA0895L
1.35413748150769e-13	0.0963508392255352	0.168	0.096	3.44844651040749e-09	1	SLC29A4
1.36886163265527e-13	-0.139981524568466	0.041	0.111	3.48594303371991e-09	1	MASP1
1.37087799535149e-13	0.15957485266239	0.385	0.281	3.4910779029621e-09	1	PRKAR1B
1.40706340499558e-13	0.163270513924604	0.642	0.523	3.58322766716175e-09	1	HECW2
1.44461250918383e-13	-0.130161953695849	0.051	0.125	3.67885021588755e-09	1	VEPH1
1.45661015969191e-13	0.137068644228994	0.378	0.272	3.70940343267143e-09	1	ANKRD13D
1.47327702764397e-13	-0.181220527181825	0.251	0.354	3.75184727859814e-09	1	RHEB
1.4988925985687e-13	-0.247351948445811	0.28	0.38	3.81707989151505e-09	1	SH3RF1
1.51521336367821e-13	-0.290319554478053	0.116	0.202	3.85864235194294e-09	1	ADAMTS16
1.54985660850146e-13	0.100838312424393	0.161	0.09	3.94686483920982e-09	1	LMO7-AS1
1.55657585089929e-13	-0.227632139196275	0.21	0.309	3.96397606190014e-09	1	LINC00894
1.56498741530686e-13	0.171136634617523	0.416	0.313	3.98539695182046e-09	1	IQSEC1
1.58757226953647e-13	-0.31482668833812	0.525	0.585	4.04291154160158e-09	1	VAT1L
1.64260005325857e-13	0.110467885762812	0.201	0.122	4.18304529562826e-09	1	LTBP4
1.6477183972626e-13	0.132876812650015	0.285	0.191	4.19607967046894e-09	1	UCK2
1.66075091301914e-13	-0.158738144506909	0.054	0.127	4.22926827509454e-09	1	COL3A1
1.75199800672153e-13	-0.16875922642903	0.2	0.302	4.46163812391705e-09	1	ASPSCR1
1.78661671077984e-13	0.136911605218951	0.278	0.186	4.54979811567194e-09	1	L3MBTL1
1.81793638700846e-13	-0.453458503769334	0.766	0.795	4.62955680315575e-09	1	TENM3
1.8212209725505e-13	-0.105438755119305	0.034	0.1	4.6379213286971e-09	1	NEMP1
1.85079342569412e-13	-0.133717832901827	0.058	0.134	4.71323053787264e-09	1	ENPP2
1.87996569696433e-13	0.111765572420923	0.182	0.107	4.78752064388937e-09	1	PPFIA3
1.89547290890891e-13	-0.171957973685836	0.099	0.184	4.82701130982743e-09	1	AL157871.4
1.92175831321228e-13	-0.149614876903451	0.12	0.211	4.89394972042639e-09	1	ZNF680
2.01581458772732e-13	0.11378807759661	0.205	0.126	5.1334734291064e-09	1	PTDSS1
2.03259564268203e-13	-0.201554212435726	0.295	0.397	5.17620806365406e-09	1	FOXK1
2.11069863719776e-13	0.119981480933979	0.997	0.994	5.37510514948782e-09	1	AUTS2
2.22597325222967e-13	-0.310904397350813	0.051	0.123	5.66866348412807e-09	1	BNC2
2.23669776484641e-13	-0.193767218979191	0.298	0.399	5.69597452795787e-09	1	NUFIP2
2.25821105094352e-13	-0.152481383314211	0.119	0.209	5.75076026233276e-09	1	ELMSAN1
2.27000860108362e-13	0.0835993061665971	0.13	0.067	5.78080390351955e-09	1	SRD5A3
2.278231102121e-13	-0.239334712308849	0.625	0.676	5.80174332466134e-09	1	DYRK1A
2.33134665304609e-13	0.105741969490573	0.156	0.087	5.93700738664718e-09	1	AL139158.2
2.43289246764846e-13	-0.128843648494134	0.068	0.146	6.19560395811357e-09	1	CFAP46
2.51090034984787e-13	0.15025862325869	0.373	0.27	6.3942588309226e-09	1	FAM69A
2.62802351849399e-13	0.169589503929864	0.659	0.557	6.6925246921968e-09	1	MYH10
2.68851636310841e-13	-0.140007086432136	0.042	0.11	6.84657577029187e-09	1	NNMT
2.69344476046944e-13	-0.139598517907481	0.091	0.174	6.85912642701147e-09	1	AC087286.2
2.75497062780533e-13	0.120107501476858	0.223	0.14	7.01580820076906e-09	1	RERG
2.95858990546855e-13	-0.20685436318066	0.757	0.807	7.5343450532662e-09	1	RBM6
2.9709037059394e-13	0.124964161949551	0.267	0.177	7.56570337754526e-09	1	AL356056.2
2.97803243897876e-13	-0.138943194234669	0.065	0.141	7.58385740910331e-09	1	APLF
3.05229012473991e-13	-0.203963906621554	0.331	0.433	7.77296203166266e-09	1	CREB1
3.12558139814773e-13	0.186620283112784	0.68	0.584	7.95960558852301e-09	1	TUBB2B
3.33640621911436e-13	0.106068214365169	0.206	0.125	8.49649207759664e-09	1	AP1S3
3.35041100044145e-13	-0.226213841464048	0.219	0.316	8.53215665372419e-09	1	LRRIQ1
3.38186555502865e-13	0.334759323691544	0.19	0.116	8.61225882243596e-09	1	RNF219-AS1
3.39195992557718e-13	-0.1339972412018	0.072	0.151	8.63796514647484e-09	1	P4HA2
3.49403647724575e-13	0.156065440836008	0.517	0.404	8.89791329295404e-09	1	PCSK1N
3.50788740740289e-13	-0.201793329101387	0.099	0.184	8.9331860716922e-09	1	PRAG1
3.5474861167829e-13	-0.206357172891438	0.103	0.187	9.03402814499932e-09	1	SPON1
3.69329658011625e-13	-0.217063223996987	0.183	0.276	9.40534907092405e-09	1	SDF2L1
3.73712746032526e-13	-0.189610483041377	0.175	0.269	9.5169687904643e-09	1	SELENOS
3.81185310629047e-13	-0.200425065248788	0.295	0.395	9.7072651204793e-09	1	MTA3
3.82540532934325e-13	0.176412619607892	0.595	0.488	9.74177721170553e-09	1	GABPB1-AS1
3.89629220330592e-13	0.0908857007155808	0.138	0.074	9.92229772493885e-09	1	LINC00342
3.94092326723339e-13	-0.197703354391457	0.382	0.484	1.00359551923366e-08	1	HNRNPH1
4.07408569703163e-13	0.143912098616692	0.31	0.215	1.03750666360608e-08	1	APLP1
4.0758903175918e-13	0.168327542189279	0.203	0.126	1.03796622827793e-08	1	AL354771.1
4.12024939850611e-13	0.0833725512206581	0.1	0.048	1.04926271182357e-08	1	GLT8D2
4.15913758312517e-13	0.123900608351316	0.283	0.19	1.05916597691866e-08	1	AC092835.1
4.27693695781626e-13	-0.122506910618631	0.053	0.125	1.08916476567749e-08	1	BLVRB
4.31149983323025e-13	-0.238461574364096	0.294	0.388	1.09796654753042e-08	1	XPOT
4.37630247129115e-13	0.170465180924765	0.353	0.256	1.11446918733901e-08	1	LINC00882
4.44161300750909e-13	0.179056187523527	0.466	0.355	1.13110116849227e-08	1	AP000462.1
4.63947655652881e-13	-0.198046126813719	0.378	0.48	1.18148909988563e-08	1	APPBP2
4.6418186413501e-13	-0.1339972412018	0.072	0.15	1.18208553520622e-08	1	SERPINH1
4.64592054918051e-13	0.133842182943547	0.327	0.23	1.18313012705431e-08	1	VPS9D1
4.70691773454696e-13	-0.194429925393046	0.284	0.384	1.19866367027973e-08	1	DCP1A
4.73742511700339e-13	-0.222068784110047	0.584	0.656	1.20643268029608e-08	1	CSNK1A1
4.82012121214065e-13	0.20993135595947	0.233	0.152	1.22749206788374e-08	1	TAC1
5.11726575044499e-13	-0.226032232829757	0.282	0.376	1.30316289600832e-08	1	SLC38A6
5.11960709177814e-13	0.165260426612174	0.214	0.136	1.30375914199222e-08	1	CNTN3
5.30585198507974e-13	-0.315984426807839	0.87	0.875	1.35118826652041e-08	1	PLEKHA5
5.39302914309428e-13	-0.231556320780267	0.765	0.793	1.37338880158039e-08	1	RUFY3
5.4102121608066e-13	-0.159495850831087	0.077	0.154	1.37776462887101e-08	1	RIPOR3
5.52071474184505e-13	-0.150920453387714	0.146	0.239	1.40590521615826e-08	1	CCDC130
5.79559695791523e-13	-0.209915104214806	0.528	0.615	1.47590672130269e-08	1	PPP6R3
5.91026413050789e-13	-0.138783690531769	0.064	0.139	1.50510786347514e-08	1	PGM5
5.98890625196056e-13	-0.132952510548882	0.056	0.128	1.52513486612428e-08	1	PLAT
5.98923666914558e-13	-0.397101404531688	0.167	0.255	1.52521901016461e-08	1	PCAT1
5.99749060239563e-13	0.129767466265936	0.283	0.192	1.52732095680607e-08	1	AC022558.2
6.05907337515931e-13	0.165380962378889	0.191	0.116	1.54300362571807e-08	1	THSD7B
6.17789748261863e-13	-0.205285331769648	0.4	0.503	1.57326337292366e-08	1	SACS
6.22789062522662e-13	-0.126943501882426	0.062	0.137	1.58599462662021e-08	1	ATF3
6.32343271806667e-13	0.102885402976833	0.151	0.085	1.61032537598286e-08	1	RFPL1S
6.32995076928896e-13	-0.123962445951165	0.05	0.121	1.61198526290713e-08	1	FLNC
6.57046895730847e-13	-0.232294478925298	0.324	0.418	1.67323562466818e-08	1	WWC2
6.63669272059586e-13	-0.183519996168487	0.196	0.29	1.69010016822694e-08	1	VAV2
6.68129774351579e-13	-0.181993353354131	0.209	0.307	1.70145928336373e-08	1	PTK7
6.82161248596112e-13	-0.18156515972182	0.252	0.353	1.73719183567486e-08	1	TMEM184B
6.98875091175744e-13	0.115750694812824	0.224	0.142	1.77975530718815e-08	1	PPM1F
6.99345215351362e-13	0.115470867011402	0.246	0.159	1.78095252541378e-08	1	PRKCZ
7.04940012398387e-13	0.120304697534923	0.265	0.174	1.79520023557373e-08	1	MAP2K6
7.22552877714544e-13	0.138639723192209	0.257	0.17	1.84005315838786e-08	1	TRMT9B
7.57780027211583e-13	0.135657075436082	0.413	0.306	1.92976261729702e-08	1	DNMT3A
7.79094448734878e-13	-0.136644911703049	0.07	0.146	1.98404192314824e-08	1	MGMT
8.21777291539972e-13	0.172778663137292	0.531	0.427	2.09273805063569e-08	1	SLC25A12
8.31039121503406e-13	0.177042092114472	0.632	0.528	2.11632422682057e-08	1	USP15
8.42356159080769e-13	0.111045591025322	0.199	0.123	2.14514419471509e-08	1	AC013472.2
8.50025896043275e-13	0.114492259122721	0.248	0.161	2.1646759468638e-08	1	ADCY3
8.64384189774639e-13	-0.171637027564126	0.22	0.318	2.2012407776801e-08	1	GON4L
8.81731495901386e-13	0.139982584369016	0.294	0.205	2.24541742746247e-08	1	ZFP30
9.05120614357691e-13	-0.169340393907087	0.337	0.457	2.3049801565233e-08	1	PTPRK
[truncated: 57,988 more rows]
