# Supplementary material for: Amyloid-Beta Peptides Trigger Premature Functional and Gene Expression Alterations in Human-Induced Neurons
Source: Biomedicines. 2023 Sep 18;11(9):2564. doi: 10.3390/biomedicines11092564 (PMC10526858; doi:10.3390/biomedicines11092564)
Supplement: Supplementary file 1 [file biomedicines-11-02564-s001.zip › SupTableS2_DEGs.xlsx]

## Sheet: res_wt_vs_control_all_ct_sig
gene	p_val	avg_log2FC	pct.1	pct.2	p_val_adj	cell_type	cond.test	cond.ctrl
CTNNA2	1.58101e-82	-0.942606	0.91	0.961	4.02621e-78	Astrocytes	APP-WT	Blank
RORA	1.65367e-42	0.627795	0.913	0.821	4.21124e-38	Astrocytes	APP-WT	Blank
PTN	5.75331e-42	0.743647	0.901	0.835	1.46514e-37	Astrocytes	APP-WT	Blank
COL14A1	3.828e-37	-0.58624	0.092	0.294	9.74838e-33	Astrocytes	APP-WT	Blank
LINC00907	5.94677e-37	-0.803272	0.468	0.681	1.51441e-32	Astrocytes	APP-WT	Blank
PDE10A	2.51611e-36	-0.631796	0.836	0.891	6.40753e-32	Astrocytes	APP-WT	Blank
DST	6.98481e-35	0.432198	0.971	0.924	1.77875e-30	Astrocytes	APP-WT	Blank
CCDC102B	1.1511e-34	0.777036	0.447	0.248	2.9314e-30	Astrocytes	APP-WT	Blank
SDF2L1	4.42888e-34	-0.410491	0.231	0.457	1.12786e-29	Astrocytes	APP-WT	Blank
BCKDHB	5.85467e-34	-0.575713	0.723	0.852	1.49095e-29	Astrocytes	APP-WT	Blank
SLC1A2	8.7477e-34	0.496026	0.452	0.25	2.22769e-29	Astrocytes	APP-WT	Blank
PDIA3	1.6375e-33	-0.454533	0.563	0.778	4.17006e-29	Astrocytes	APP-WT	Blank
IFNGR2	1.68947e-32	-0.402757	0.5	0.718	4.30241e-28	Astrocytes	APP-WT	Blank
CNTN6	8.59441e-32	-0.496212	0.126	0.324	2.18865e-27	Astrocytes	APP-WT	Blank
ETV6	5.15763e-30	0.422576	0.667	0.49	1.31344e-25	Astrocytes	APP-WT	Blank
SLC44A5	9.22579e-30	0.589177	0.644	0.471	2.34944e-25	Astrocytes	APP-WT	Blank
PLEKHG4B	1.58205e-29	-0.457943	0.659	0.8	4.02885e-25	Astrocytes	APP-WT	Blank
DDR2	1.71501e-29	-0.424179	0.177	0.373	4.36743e-25	Astrocytes	APP-WT	Blank
AARS	8.12932e-29	-0.384718	0.381	0.585	2.07021e-24	Astrocytes	APP-WT	Blank
LIMCH1	9.42411e-29	-0.78532	0.653	0.742	2.39994e-24	Astrocytes	APP-WT	Blank
SEC24D	2.19168e-28	-0.469034	0.275	0.468	5.58132e-24	Astrocytes	APP-WT	Blank
CHRM3	3.28894e-28	-0.626291	0.424	0.609	8.37562e-24	Astrocytes	APP-WT	Blank
TMEM50B	1.76222e-27	-0.36843	0.451	0.655	4.48768e-23	Astrocytes	APP-WT	Blank
SEMA3A	1.84708e-27	-0.597324	0.37	0.559	4.70377e-23	Astrocytes	APP-WT	Blank
CADM2	3.20349e-27	-0.529342	0.906	0.937	8.158e-23	Astrocytes	APP-WT	Blank
AGAP1	6.08442e-27	0.34242	0.973	0.926	1.54946e-22	Astrocytes	APP-WT	Blank
RHOJ	1.10199e-26	0.343342	0.389	0.208	2.80632e-22	Astrocytes	APP-WT	Blank
DNAJC3	1.47833e-26	-0.434737	0.426	0.614	3.76471e-22	Astrocytes	APP-WT	Blank
AC109466.1	3.27517e-26	-0.929918	0.306	0.485	8.34055e-22	Astrocytes	APP-WT	Blank
SEL1L	3.77369e-26	-0.45715	0.421	0.609	9.61008e-22	Astrocytes	APP-WT	Blank
GRIK1	8.00318e-26	0.665007	0.628	0.466	2.03809e-21	Astrocytes	APP-WT	Blank
TMEM41B	1.02983e-25	-0.395418	0.404	0.582	2.62257e-21	Astrocytes	APP-WT	Blank
LIPG	8.67391e-25	-0.32196	0.149	0.32	2.2089e-20	Astrocytes	APP-WT	Blank
DLG2	1.3172e-24	0.406765	0.784	0.643	3.35438e-20	Astrocytes	APP-WT	Blank
ALDH1L2	1.33183e-24	-0.345967	0.151	0.325	3.39163e-20	Astrocytes	APP-WT	Blank
GABRG3	2.17569e-24	-0.457903	0.576	0.753	5.54062e-20	Astrocytes	APP-WT	Blank
TIMP3	2.55428e-24	-0.390301	0.14	0.307	6.50472e-20	Astrocytes	APP-WT	Blank
ERO1B	3.99933e-24	-0.323932	0.263	0.457	1.01847e-19	Astrocytes	APP-WT	Blank
ME1	1.62356e-23	-0.474963	0.203	0.371	4.13456e-19	Astrocytes	APP-WT	Blank
PLCB1	2.79778e-23	-0.437719	0.855	0.906	7.12481e-19	Astrocytes	APP-WT	Blank
PDIA6	3.0172e-23	-0.36832	0.508	0.699	7.6836e-19	Astrocytes	APP-WT	Blank
EPB41L3	3.26844e-23	0.535121	0.819	0.781	8.32342e-19	Astrocytes	APP-WT	Blank
SGCG	3.86593e-23	-0.702485	0.263	0.442	9.84498e-19	Astrocytes	APP-WT	Blank
SPRY1	4.98859e-23	0.331472	0.343	0.183	1.2704e-18	Astrocytes	APP-WT	Blank
KLHDC8A	6.43932e-23	0.437163	0.475	0.307	1.63984e-18	Astrocytes	APP-WT	Blank
SLC7A11	7.78802e-23	-0.596317	0.552	0.668	1.9833e-18	Astrocytes	APP-WT	Blank
HERPUD1	1.2254e-22	-0.424042	0.456	0.626	3.12061e-18	Astrocytes	APP-WT	Blank
MACF1	1.2493e-22	0.321934	0.972	0.92	3.18147e-18	Astrocytes	APP-WT	Blank
CRELD2	1.4637e-22	-0.32778	0.328	0.516	3.72746e-18	Astrocytes	APP-WT	Blank
SNCA	3.85402e-22	-0.484816	0.245	0.415	9.81464e-18	Astrocytes	APP-WT	Blank
LRP2	1.0546e-21	-0.434194	0.396	0.572	2.68564e-17	Astrocytes	APP-WT	Blank
PTPRZ1	1.75977e-21	0.387721	0.946	0.925	4.48144e-17	Astrocytes	APP-WT	Blank
AC016716.2	1.33873e-20	-0.255744	0.117	0.263	3.40921e-16	Astrocytes	APP-WT	Blank
PCDH17	1.53145e-20	-0.401655	0.198	0.355	3.89999e-16	Astrocytes	APP-WT	Blank
RBM20	1.79967e-20	-0.294607	0.082	0.218	4.58303e-16	Astrocytes	APP-WT	Blank
AL357507.1	2.62123e-20	-0.623721	0.373	0.566	6.67522e-16	Astrocytes	APP-WT	Blank
PARD3	2.94431e-20	0.275502	0.975	0.924	7.49798e-16	Astrocytes	APP-WT	Blank
NTRK3	7.44449e-20	0.381598	0.567	0.417	1.89581e-15	Astrocytes	APP-WT	Blank
PDE3A	8.01322e-20	-0.351082	0.882	0.939	2.04065e-15	Astrocytes	APP-WT	Blank
ARHGEF3	1.77681e-19	0.36808	0.679	0.537	4.52483e-15	Astrocytes	APP-WT	Blank
MAGT1	1.78813e-19	-0.309842	0.271	0.428	4.55365e-15	Astrocytes	APP-WT	Blank
OSTC	2.48574e-19	-0.268385	0.255	0.422	6.33018e-15	Astrocytes	APP-WT	Blank
SCD5	2.48883e-19	0.413062	0.485	0.337	6.33806e-15	Astrocytes	APP-WT	Blank
DNAJC10	2.64447e-19	-0.355744	0.37	0.527	6.7344e-15	Astrocytes	APP-WT	Blank
NEBL	2.6645e-19	-0.502641	0.538	0.678	6.78543e-15	Astrocytes	APP-WT	Blank
GPC4	3.06823e-19	-0.37178	0.312	0.469	7.81356e-15	Astrocytes	APP-WT	Blank
SCN1A	3.66158e-19	0.533922	0.426	0.292	9.32459e-15	Astrocytes	APP-WT	Blank
SDK1	5.60497e-19	-0.425816	0.962	0.965	1.42736e-14	Astrocytes	APP-WT	Blank
USO1	7.34742e-19	-0.277015	0.403	0.568	1.87109e-14	Astrocytes	APP-WT	Blank
ZNF804A	7.86054e-19	-0.552513	0.261	0.426	2.00177e-14	Astrocytes	APP-WT	Blank
AP000311.1	1.34084e-18	-0.392093	0.665	0.772	3.41459e-14	Astrocytes	APP-WT	Blank
CBLB	2.16748e-18	-0.376748	0.629	0.737	5.5197e-14	Astrocytes	APP-WT	Blank
MAMDC2	2.73389e-18	-0.368879	0.323	0.477	6.96213e-14	Astrocytes	APP-WT	Blank
AC016152.1	3.97225e-18	-0.555684	0.223	0.39	1.01157e-13	Astrocytes	APP-WT	Blank
PDE1C	4.50686e-18	-0.745741	0.454	0.566	1.14772e-13	Astrocytes	APP-WT	Blank
FRMD4A	5.10317e-18	0.301828	0.896	0.834	1.29957e-13	Astrocytes	APP-WT	Blank
EYA4	5.79511e-18	-0.432832	0.285	0.436	1.47578e-13	Astrocytes	APP-WT	Blank
IL1RAP	5.85962e-18	-0.292969	0.131	0.268	1.49221e-13	Astrocytes	APP-WT	Blank
RGS6	5.91623e-18	0.654359	0.649	0.519	1.50663e-13	Astrocytes	APP-WT	Blank
GDA	6.20995e-18	0.287705	0.248	0.123	1.58143e-13	Astrocytes	APP-WT	Blank
CASTOR3	1.02143e-17	0.261384	0.456	0.31	2.60117e-13	Astrocytes	APP-WT	Blank
DIRAS2	1.06699e-17	-0.261536	0.131	0.269	2.7172e-13	Astrocytes	APP-WT	Blank
LINC01508	1.31942e-17	-0.441713	0.184	0.324	3.36004e-13	Astrocytes	APP-WT	Blank
CADPS	1.82147e-17	-0.516137	0.84	0.86	4.63855e-13	Astrocytes	APP-WT	Blank
XBP1	1.88897e-17	-0.251463	0.322	0.485	4.81046e-13	Astrocytes	APP-WT	Blank
TMTC1	2.79077e-17	-0.495901	0.405	0.541	7.10698e-13	Astrocytes	APP-WT	Blank
NUCB2	2.81399e-17	-0.292622	0.325	0.482	7.1661e-13	Astrocytes	APP-WT	Blank
PDIA4	4.38317e-17	-0.343527	0.402	0.56	1.11622e-12	Astrocytes	APP-WT	Blank
ATP1A2	4.66329e-17	0.25588	0.247	0.125	1.18755e-12	Astrocytes	APP-WT	Blank
RGS7	4.93619e-17	-0.57051	0.355	0.496	1.25705e-12	Astrocytes	APP-WT	Blank
IARS	6.12044e-17	-0.350876	0.582	0.711	1.55863e-12	Astrocytes	APP-WT	Blank
AC139887.2	7.12888e-17	-0.267385	0.478	0.635	1.81544e-12	Astrocytes	APP-WT	Blank
KMT5A	7.13328e-17	-0.267646	0.244	0.395	1.81656e-12	Astrocytes	APP-WT	Blank
SHROOM3	8.2338e-17	-0.472103	0.686	0.775	2.09682e-12	Astrocytes	APP-WT	Blank
CECR2	8.58602e-17	0.298625	0.663	0.535	2.18652e-12	Astrocytes	APP-WT	Blank
PRR16	9.66939e-17	-0.430466	0.227	0.374	2.46241e-12	Astrocytes	APP-WT	Blank
KIRREL3	1.49325e-16	-0.398112	0.546	0.689	3.80272e-12	Astrocytes	APP-WT	Blank
HMGCS1	1.56983e-16	-0.419628	0.35	0.491	3.99773e-12	Astrocytes	APP-WT	Blank
MTHFD2	1.6661e-16	-0.273179	0.308	0.461	4.24288e-12	Astrocytes	APP-WT	Blank
SIPA1L1	1.85043e-16	0.318304	0.938	0.887	4.71229e-12	Astrocytes	APP-WT	Blank
LINC00662	1.87722e-16	-0.285245	0.219	0.365	4.78053e-12	Astrocytes	APP-WT	Blank
SEC31A	1.90007e-16	-0.344702	0.51	0.639	4.83872e-12	Astrocytes	APP-WT	Blank
NEK6	2.13746e-16	0.311914	0.547	0.405	5.44326e-12	Astrocytes	APP-WT	Blank
NCOR2	2.45646e-16	0.268207	0.447	0.303	6.25561e-12	Astrocytes	APP-WT	Blank
SYNDIG1	3.96637e-16	-0.310902	0.42	0.58	1.01007e-11	Astrocytes	APP-WT	Blank
HSP90B1	4.24732e-16	-0.306693	0.6	0.768	1.08162e-11	Astrocytes	APP-WT	Blank
GOT1	4.29738e-16	-0.254146	0.211	0.351	1.09437e-11	Astrocytes	APP-WT	Blank
THRB	4.49896e-16	-0.497238	0.242	0.375	1.14571e-11	Astrocytes	APP-WT	Blank
NMNAT2	7.49329e-16	-0.337903	0.219	0.359	1.90824e-11	Astrocytes	APP-WT	Blank
TXNRD1	8.09812e-16	-0.439822	0.517	0.637	2.06227e-11	Astrocytes	APP-WT	Blank
PKD2	9.4554e-16	-0.318996	0.568	0.689	2.40791e-11	Astrocytes	APP-WT	Blank
LINC00472	1.02839e-15	-0.261184	0.208	0.348	2.61891e-11	Astrocytes	APP-WT	Blank
ID2	1.06315e-15	-0.327109	0.256	0.392	2.70742e-11	Astrocytes	APP-WT	Blank
MSMO1	1.55914e-15	-0.271481	0.208	0.347	3.97051e-11	Astrocytes	APP-WT	Blank
SRGAP1	2.45049e-15	-0.401665	0.56	0.663	6.24043e-11	Astrocytes	APP-WT	Blank
DIAPH3	3.17055e-15	-0.456528	0.199	0.34	8.07413e-11	Astrocytes	APP-WT	Blank
ST6GAL1	3.83796e-15	0.315633	0.298	0.176	9.77375e-11	Astrocytes	APP-WT	Blank
VGLL3	5.09035e-15	-0.294482	0.17	0.3	1.29631e-10	Astrocytes	APP-WT	Blank
ANKS1B	5.17227e-15	0.479913	0.709	0.626	1.31717e-10	Astrocytes	APP-WT	Blank
RBFOX1	8.6876e-15	1.13009	0.501	0.391	2.21238e-10	Astrocytes	APP-WT	Blank
GOLGA4	9.12763e-15	-0.32187	0.691	0.781	2.32444e-10	Astrocytes	APP-WT	Blank
GABBR2	9.44917e-15	0.360232	0.268	0.152	2.40632e-10	Astrocytes	APP-WT	Blank
ADAMTS20	1.20492e-14	0.373291	0.152	0.063	3.06845e-10	Astrocytes	APP-WT	Blank
PTPRM	1.22176e-14	0.521005	0.698	0.617	3.11134e-10	Astrocytes	APP-WT	Blank
RAVER2	1.52889e-14	-0.279951	0.284	0.42	3.89347e-10	Astrocytes	APP-WT	Blank
DENND4A	1.60579e-14	0.270784	0.477	0.338	4.08932e-10	Astrocytes	APP-WT	Blank
ASNS	1.73068e-14	-0.289546	0.301	0.443	4.40736e-10	Astrocytes	APP-WT	Blank
CTBP2	1.87107e-14	-0.266626	0.779	0.838	4.76487e-10	Astrocytes	APP-WT	Blank
HEATR5A	2.02427e-14	-0.304403	0.335	0.466	5.155e-10	Astrocytes	APP-WT	Blank
MTFR1	2.28634e-14	-0.275103	0.238	0.369	5.8224e-10	Astrocytes	APP-WT	Blank
GUCY1A2	3.16079e-14	-0.341409	0.379	0.524	8.04927e-10	Astrocytes	APP-WT	Blank
PCSK5	3.45274e-14	-0.38417	0.721	0.774	8.79275e-10	Astrocytes	APP-WT	Blank
FAM129A	4.83727e-14	-0.424819	0.507	0.612	1.23186e-09	Astrocytes	APP-WT	Blank
AC009975.1	5.66407e-14	-0.346004	0.052	0.144	1.44241e-09	Astrocytes	APP-WT	Blank
ADAMTS16	8.10772e-14	0.395505	0.329	0.215	2.06471e-09	Astrocytes	APP-WT	Blank
RAP1GDS1	1.19649e-13	-0.373352	0.567	0.652	3.04697e-09	Astrocytes	APP-WT	Blank
WARS	1.33457e-13	-0.284141	0.319	0.454	3.39862e-09	Astrocytes	APP-WT	Blank
KCNT2	1.53787e-13	-0.347638	0.708	0.772	3.91635e-09	Astrocytes	APP-WT	Blank
DOK5	1.55852e-13	-0.475502	0.445	0.546	3.96894e-09	Astrocytes	APP-WT	Blank
ALPK2	1.77108e-13	-0.279846	0.544	0.682	4.51023e-09	Astrocytes	APP-WT	Blank
BCAT1	2.40838e-13	-0.265389	0.345	0.482	6.13319e-09	Astrocytes	APP-WT	Blank
PDE9A	5.14587e-13	-0.273912	0.398	0.527	1.31045e-08	Astrocytes	APP-WT	Blank
CLSTN2	5.60902e-13	-0.334998	0.118	0.229	1.42839e-08	Astrocytes	APP-WT	Blank
GRM8	5.9361e-13	-0.291739	0.421	0.566	1.51169e-08	Astrocytes	APP-WT	Blank
LDLRAD4	7.03268e-13	0.364527	0.587	0.477	1.79094e-08	Astrocytes	APP-WT	Blank
SYNE2	7.67517e-13	0.395494	0.519	0.392	1.95456e-08	Astrocytes	APP-WT	Blank
LARP1B	1.30368e-12	-0.33681	0.46	0.562	3.31995e-08	Astrocytes	APP-WT	Blank
ID1	1.33938e-12	-0.294023	0.141	0.25	3.41085e-08	Astrocytes	APP-WT	Blank
SEL1L3	1.34115e-12	-0.335893	0.359	0.481	3.41537e-08	Astrocytes	APP-WT	Blank
KCNIP1	1.41595e-12	0.250646	0.271	0.163	3.60586e-08	Astrocytes	APP-WT	Blank
PCCA	1.64969e-12	0.259033	0.775	0.673	4.2011e-08	Astrocytes	APP-WT	Blank
CCBE1	1.72938e-12	0.432011	0.241	0.138	4.40404e-08	Astrocytes	APP-WT	Blank
CCDC85A	1.73689e-12	-0.294502	0.103	0.202	4.42316e-08	Astrocytes	APP-WT	Blank
HS6ST1	1.99395e-12	0.260573	0.477	0.361	5.0778e-08	Astrocytes	APP-WT	Blank
COL11A1	2.06735e-12	-0.499049	0.372	0.487	5.26472e-08	Astrocytes	APP-WT	Blank
FIGN	2.12464e-12	-0.315288	0.749	0.838	5.4106e-08	Astrocytes	APP-WT	Blank
FRY	2.28361e-12	-0.26477	0.431	0.559	5.81545e-08	Astrocytes	APP-WT	Blank
KALRN	2.45823e-12	0.253199	0.709	0.584	6.26014e-08	Astrocytes	APP-WT	Blank
PELI2	2.66687e-12	-0.305679	0.464	0.589	6.79144e-08	Astrocytes	APP-WT	Blank
NR2F1-AS1	2.84144e-12	0.259834	0.56	0.434	7.23601e-08	Astrocytes	APP-WT	Blank
CPEB2	3.12218e-12	-0.304877	0.446	0.566	7.95095e-08	Astrocytes	APP-WT	Blank
CACNB2	3.3578e-12	0.447935	0.742	0.719	8.55099e-08	Astrocytes	APP-WT	Blank
TMEM132C	3.39948e-12	0.505236	0.435	0.324	8.65711e-08	Astrocytes	APP-WT	Blank
DLGAP1	3.61912e-12	-0.54776	0.772	0.79	9.21644e-08	Astrocytes	APP-WT	Blank
MLLT3	4.41006e-12	0.256247	0.648	0.539	1.12307e-07	Astrocytes	APP-WT	Blank
N4BP2	4.53716e-12	-0.280588	0.481	0.599	1.15543e-07	Astrocytes	APP-WT	Blank
GFPT1	4.93752e-12	-0.330661	0.452	0.562	1.25739e-07	Astrocytes	APP-WT	Blank
RCAN1	5.00145e-12	-0.277681	0.352	0.484	1.27367e-07	Astrocytes	APP-WT	Blank
AC008415.1	5.38075e-12	-0.435416	0.149	0.258	1.37026e-07	Astrocytes	APP-WT	Blank
ARNT2	7.12161e-12	0.266056	0.65	0.55	1.81359e-07	Astrocytes	APP-WT	Blank
AC092957.1	9.20514e-12	0.277519	0.508	0.384	2.34418e-07	Astrocytes	APP-WT	Blank
ALK	1.07429e-11	0.551752	0.346	0.241	2.73579e-07	Astrocytes	APP-WT	Blank
PITPNC1	1.08099e-11	0.314063	0.816	0.749	2.75285e-07	Astrocytes	APP-WT	Blank
SLC35F4	1.11355e-11	0.278556	0.275	0.172	2.83576e-07	Astrocytes	APP-WT	Blank
VCL	1.1263e-11	-0.310511	0.697	0.772	2.86822e-07	Astrocytes	APP-WT	Blank
VLDLR-AS1	1.14261e-11	-0.258735	0.474	0.602	2.90978e-07	Astrocytes	APP-WT	Blank
LARGE1	1.32664e-11	0.383091	0.674	0.591	3.37841e-07	Astrocytes	APP-WT	Blank
VAT1L	1.42969e-11	0.265142	0.733	0.616	3.64085e-07	Astrocytes	APP-WT	Blank
HS3ST3A1	1.44065e-11	-0.297969	0.663	0.76	3.66877e-07	Astrocytes	APP-WT	Blank
IGF2BP2	1.58014e-11	0.290433	0.641	0.507	4.02399e-07	Astrocytes	APP-WT	Blank
TENM4	1.73671e-11	0.313219	0.627	0.519	4.42271e-07	Astrocytes	APP-WT	Blank
PPM1E	1.80763e-11	-0.267773	0.495	0.615	4.60332e-07	Astrocytes	APP-WT	Blank
GRB10	2.31014e-11	-0.266313	0.543	0.656	5.883e-07	Astrocytes	APP-WT	Blank
YARS	2.51579e-11	-0.251092	0.353	0.466	6.40672e-07	Astrocytes	APP-WT	Blank
ST8SIA1	3.53263e-11	0.263057	0.62	0.518	8.99619e-07	Astrocytes	APP-WT	Blank
SPRY4-AS1	3.57717e-11	0.294682	0.444	0.344	9.10963e-07	Astrocytes	APP-WT	Blank
TMTC2	3.87674e-11	0.301483	0.715	0.632	9.87251e-07	Astrocytes	APP-WT	Blank
TRIM2	4.36828e-11	-0.284942	0.8	0.83	1.11243e-06	Astrocytes	APP-WT	Blank
RYR3	6.42766e-11	0.572238	0.47	0.372	1.63687e-06	Astrocytes	APP-WT	Blank
HSPA5	6.56929e-11	-0.308547	0.608	0.742	1.67294e-06	Astrocytes	APP-WT	Blank
CDH4	7.02289e-11	0.35406	0.605	0.513	1.78845e-06	Astrocytes	APP-WT	Blank
ABCA1	7.2984e-11	-0.282373	0.705	0.787	1.85861e-06	Astrocytes	APP-WT	Blank
LRRN1	8.49567e-11	-0.262296	0.409	0.524	2.16351e-06	Astrocytes	APP-WT	Blank
CCDC18	1.33084e-10	-0.294183	0.212	0.314	3.38912e-06	Astrocytes	APP-WT	Blank
PTCHD4	1.36524e-10	0.307135	0.559	0.456	3.47672e-06	Astrocytes	APP-WT	Blank
TNRC6A	1.46553e-10	-0.382215	0.924	0.92	3.73212e-06	Astrocytes	APP-WT	Blank
AC010127.1	1.64181e-10	0.305268	0.337	0.242	4.18102e-06	Astrocytes	APP-WT	Blank
SLC4A4	2.37362e-10	0.284533	0.236	0.146	6.04467e-06	Astrocytes	APP-WT	Blank
ZFHX4	2.69116e-10	0.36812	0.465	0.362	6.85331e-06	Astrocytes	APP-WT	Blank
CORO2B	2.95717e-10	0.278056	0.513	0.423	7.53073e-06	Astrocytes	APP-WT	Blank
HIVEP3	3.24612e-10	0.332929	0.291	0.2	8.26658e-06	Astrocytes	APP-WT	Blank
LRRC7	3.77564e-10	-0.29324	0.455	0.569	9.61506e-06	Astrocytes	APP-WT	Blank
SYNE1	5.94042e-10	-0.383756	0.692	0.737	1.51279e-05	Astrocytes	APP-WT	Blank
SNTG1	6.37301e-10	-0.526335	0.556	0.635	1.62295e-05	Astrocytes	APP-WT	Blank
MAN1A2	6.46106e-10	-0.281332	0.516	0.597	1.64537e-05	Astrocytes	APP-WT	Blank
DOCK4	6.50481e-10	0.270081	0.69	0.593	1.65652e-05	Astrocytes	APP-WT	Blank
AFF3	6.78133e-10	-0.413587	0.911	0.889	1.72693e-05	Astrocytes	APP-WT	Blank
MTHFD1L	7.04747e-10	-0.308981	0.635	0.697	1.79471e-05	Astrocytes	APP-WT	Blank
BCAR3	7.48502e-10	-0.302685	0.504	0.582	1.90614e-05	Astrocytes	APP-WT	Blank
OPCML	1.0232e-09	0.364491	0.272	0.18	2.60568e-05	Astrocytes	APP-WT	Blank
SLC1A3	1.18471e-09	0.313268	0.71	0.648	3.01697e-05	Astrocytes	APP-WT	Blank
UNC5C	1.18641e-09	0.263701	0.549	0.449	3.02131e-05	Astrocytes	APP-WT	Blank
TMEM108	1.78538e-09	-0.343581	0.551	0.647	4.54664e-05	Astrocytes	APP-WT	Blank
MAGI2	1.90253e-09	0.262889	0.958	0.904	4.84497e-05	Astrocytes	APP-WT	Blank
RASGEF1B	2.7504e-09	-0.314107	0.503	0.599	7.00417e-05	Astrocytes	APP-WT	Blank
CRISPLD1	3.05476e-09	-0.309631	0.683	0.746	7.77925e-05	Astrocytes	APP-WT	Blank
MYOF	3.83254e-09	-0.260503	0.275	0.369	9.75995e-05	Astrocytes	APP-WT	Blank
NAV1	6.63363e-09	0.270535	0.481	0.392	0.000168932	Astrocytes	APP-WT	Blank
NBEA	9.04825e-09	-0.286147	0.877	0.894	0.000230423	Astrocytes	APP-WT	Blank
OPHN1	1.32132e-08	0.261316	0.571	0.488	0.000336488	Astrocytes	APP-WT	Blank
UBE2H	1.33729e-08	-0.322346	0.635	0.68	0.000340553	Astrocytes	APP-WT	Blank
PI15	1.53191e-08	-0.264165	0.225	0.319	0.000390115	Astrocytes	APP-WT	Blank
DMD	1.5591e-08	0.25755	0.849	0.82	0.00039704	Astrocytes	APP-WT	Blank
CALN1	2.60274e-08	0.29109	0.233	0.154	0.000662814	Astrocytes	APP-WT	Blank
PREX2	2.8942e-08	-0.297586	0.446	0.534	0.000737037	Astrocytes	APP-WT	Blank
DAB1	2.94128e-08	0.252429	0.461	0.364	0.000749026	Astrocytes	APP-WT	Blank
ITSN1	3.44874e-08	-0.277142	0.805	0.842	0.000878257	Astrocytes	APP-WT	Blank
AC093772.1	3.98283e-08	-0.323492	0.192	0.274	0.00101427	Astrocytes	APP-WT	Blank
NRG1	4.44689e-08	0.611764	0.617	0.56	0.00113245	Astrocytes	APP-WT	Blank
NKAIN3	4.53154e-08	-0.411996	0.884	0.891	0.001154	Astrocytes	APP-WT	Blank
UTRN	7.56032e-08	-0.311357	0.491	0.556	0.00192531	Astrocytes	APP-WT	Blank
ASAP1	7.6065e-08	-0.266017	0.753	0.798	0.00193707	Astrocytes	APP-WT	Blank
CNTNAP3B	9.76921e-08	0.308366	0.808	0.768	0.00248783	Astrocytes	APP-WT	Blank
ROR1	1.07285e-07	-0.389822	0.582	0.624	0.00273212	Astrocytes	APP-WT	Blank
MAP4	1.26754e-07	-0.314095	0.807	0.798	0.00322792	Astrocytes	APP-WT	Blank
CPEB4	1.36381e-07	-0.258479	0.51	0.578	0.00347308	Astrocytes	APP-WT	Blank
SNTB1	1.81372e-07	-0.270081	0.566	0.643	0.00461883	Astrocytes	APP-WT	Blank
ARHGAP26	2.45036e-07	0.301173	0.475	0.394	0.00624009	Astrocytes	APP-WT	Blank
BMP2K	2.52606e-07	-0.259905	0.528	0.596	0.00643285	Astrocytes	APP-WT	Blank
PRKG1	2.54446e-07	0.370844	0.608	0.532	0.00647972	Astrocytes	APP-WT	Blank
ADAMTSL1	2.74129e-07	-0.315885	0.142	0.222	0.00698098	Astrocytes	APP-WT	Blank
ALCAM	3.05261e-07	-0.323237	0.378	0.463	0.00777377	Astrocytes	APP-WT	Blank
GRIA4	3.12154e-07	-0.263652	0.183	0.266	0.00794931	Astrocytes	APP-WT	Blank
GULP1	3.64293e-07	-0.289128	0.6	0.665	0.00927708	Astrocytes	APP-WT	Blank
ADAMTS9-AS2	5.14659e-07	0.277843	0.362	0.287	0.0131063	Astrocytes	APP-WT	Blank
CACNA1C	7.56037e-07	0.282631	0.724	0.656	0.0192532	Astrocytes	APP-WT	Blank
PTPRT	7.72741e-07	0.601059	0.341	0.266	0.0196786	Astrocytes	APP-WT	Blank
SDC2	8.51779e-07	-0.269552	0.697	0.724	0.0216914	Astrocytes	APP-WT	Blank
TRIM9	1.02675e-06	-0.250176	0.496	0.571	0.0261471	Astrocytes	APP-WT	Blank
GALNT17	1.41084e-06	-0.27809	0.756	0.802	0.0359285	Astrocytes	APP-WT	Blank
TOP2A	1.59408e-06	-0.251476	0.061	0.114	0.0405949	Astrocytes	APP-WT	Blank
NRG3	1.60981e-06	-0.273339	0.89	0.909	0.0409954	Astrocytes	APP-WT	Blank
AC092683.1	6.47765e-27	0.411208	0.845	0.646	1.6496e-22	GluNeu	APP-WT	Blank
GABRB1	9.12267e-24	0.459626	0.578	0.354	2.32318e-19	GluNeu	APP-WT	Blank
MAPT	6.91164e-22	0.374332	0.894	0.749	1.76012e-17	GluNeu	APP-WT	Blank
AC124312.1	3.01639e-21	0.343224	0.899	0.752	7.68154e-17	GluNeu	APP-WT	Blank
PCLO	4.55347e-21	0.384335	0.866	0.72	1.15959e-16	GluNeu	APP-WT	Blank
SCN9A	1.06966e-20	0.369324	0.651	0.439	2.724e-16	GluNeu	APP-WT	Blank
LRRC7	2.10716e-20	0.336559	0.936	0.828	5.36609e-16	GluNeu	APP-WT	Blank
FGF14	4.45352e-20	0.441776	0.87	0.743	1.13413e-15	GluNeu	APP-WT	Blank
NFIB	1.54087e-19	-0.749632	0.249	0.435	3.92397e-15	GluNeu	APP-WT	Blank
NFIA	1.69552e-19	-0.69842	0.292	0.484	4.31782e-15	GluNeu	APP-WT	Blank
EML6	4.79527e-19	0.381585	0.458	0.255	1.22116e-14	GluNeu	APP-WT	Blank
NRG3	5.73871e-18	0.35222	0.971	0.954	1.46142e-13	GluNeu	APP-WT	Blank
SYN3	2.89663e-17	0.468489	0.705	0.565	7.37656e-13	GluNeu	APP-WT	Blank
NEBL	4.97232e-17	0.392841	0.666	0.475	1.26625e-12	GluNeu	APP-WT	Blank
CACNA1C	1.58767e-16	0.312018	0.928	0.843	4.04315e-12	GluNeu	APP-WT	Blank
DGKI	1.74117e-16	0.357284	0.824	0.678	4.43408e-12	GluNeu	APP-WT	Blank
JPH4	2.10175e-16	0.282856	0.522	0.33	5.35232e-12	GluNeu	APP-WT	Blank
ANKRD36C	2.5011e-16	0.294904	0.713	0.541	6.3693e-12	GluNeu	APP-WT	Blank
EPHB1	5.48328e-16	0.298907	0.791	0.624	1.39637e-11	GluNeu	APP-WT	Blank
TANC2	6.59305e-16	0.297004	0.898	0.785	1.67899e-11	GluNeu	APP-WT	Blank
SHC4	1.43373e-15	0.254233	0.242	0.096	3.65113e-11	GluNeu	APP-WT	Blank
HDAC9	1.5483e-15	0.346591	0.497	0.303	3.9429e-11	GluNeu	APP-WT	Blank
DNM3	3.11895e-15	0.304501	0.815	0.646	7.94273e-11	GluNeu	APP-WT	Blank
DLGAP2	3.43911e-15	0.382043	0.641	0.446	8.75804e-11	GluNeu	APP-WT	Blank
ARL15	2.40455e-14	0.325577	0.717	0.551	6.12343e-10	GluNeu	APP-WT	Blank
GRIA1	2.67654e-14	0.310153	0.833	0.668	6.81607e-10	GluNeu	APP-WT	Blank
PBX1	2.68559e-14	0.298725	0.919	0.839	6.83912e-10	GluNeu	APP-WT	Blank
SCN2A	3.30107e-14	0.312197	0.691	0.515	8.40652e-10	GluNeu	APP-WT	Blank
MTUS2	3.77759e-14	0.343304	0.494	0.319	9.62e-10	GluNeu	APP-WT	Blank
ATP8A2	3.78326e-14	0.311652	0.786	0.625	9.63445e-10	GluNeu	APP-WT	Blank
GALNT13	5.29011e-14	0.390426	0.653	0.496	1.34718e-09	GluNeu	APP-WT	Blank
ARHGAP26	5.66015e-14	0.315046	0.515	0.334	1.44141e-09	GluNeu	APP-WT	Blank
STMN4	1.19494e-13	0.253848	0.436	0.265	3.04302e-09	GluNeu	APP-WT	Blank
PTPRJ	2.80314e-13	0.255315	0.703	0.534	7.13848e-09	GluNeu	APP-WT	Blank
DLG2	6.82752e-13	0.306695	0.941	0.871	1.7387e-08	GluNeu	APP-WT	Blank
GNAO1	1.04835e-12	0.263087	0.66	0.496	2.66972e-08	GluNeu	APP-WT	Blank
ONECUT1	1.11681e-12	0.276634	0.248	0.115	2.84408e-08	GluNeu	APP-WT	Blank
MICAL3	1.62258e-12	0.256373	0.76	0.606	4.13206e-08	GluNeu	APP-WT	Blank
ATP2B1	3.21463e-12	0.293025	0.586	0.426	8.18639e-08	GluNeu	APP-WT	Blank
CNTNAP5	3.99658e-12	0.398813	0.784	0.666	1.01777e-07	GluNeu	APP-WT	Blank
PRKG1	4.66934e-12	0.405132	0.631	0.491	1.18909e-07	GluNeu	APP-WT	Blank
CNTN1	6.0363e-12	0.2671	0.791	0.629	1.5372e-07	GluNeu	APP-WT	Blank
TCF4	6.64746e-12	-0.447289	0.346	0.487	1.69284e-07	GluNeu	APP-WT	Blank
LRP1B	8.1869e-12	0.317377	0.831	0.675	2.08488e-07	GluNeu	APP-WT	Blank
GABRB2	2.14327e-11	0.313179	0.406	0.264	5.45805e-07	GluNeu	APP-WT	Blank
ZFHX4-AS1	2.19367e-11	0.28359	0.29	0.154	5.58639e-07	GluNeu	APP-WT	Blank
FP700111.1	3.2202e-11	0.325772	0.66	0.518	8.20056e-07	GluNeu	APP-WT	Blank
CRIM1	3.36339e-11	0.27809	0.455	0.303	8.56521e-07	GluNeu	APP-WT	Blank
DPP10	4.39324e-11	0.337958	0.82	0.716	1.11878e-06	GluNeu	APP-WT	Blank
SORCS3	4.96125e-11	0.351107	0.532	0.38	1.26343e-06	GluNeu	APP-WT	Blank
ZFHX4	7.82242e-11	0.318174	0.534	0.385	1.99206e-06	GluNeu	APP-WT	Blank
LINC00461	1.17622e-10	-0.310679	0.533	0.654	2.99536e-06	GluNeu	APP-WT	Blank
IQCJ-SCHIP1	1.98685e-10	0.561064	0.501	0.359	5.05972e-06	GluNeu	APP-WT	Blank
NKAIN2	2.14068e-10	0.337232	0.756	0.623	5.45146e-06	GluNeu	APP-WT	Blank
ZNF536	2.22284e-10	-0.377243	0.501	0.616	5.66069e-06	GluNeu	APP-WT	Blank
LINGO2	2.41728e-10	0.378124	0.799	0.695	6.15585e-06	GluNeu	APP-WT	Blank
SLC44A5	3.98586e-10	0.282717	0.651	0.522	1.01504e-05	GluNeu	APP-WT	Blank
GRID1	4.9257e-10	0.263498	0.689	0.534	1.25438e-05	GluNeu	APP-WT	Blank
NAV2	6.68586e-10	-0.358911	0.891	0.916	1.70262e-05	GluNeu	APP-WT	Blank
HSP90AB1	9.18623e-10	0.264323	0.445	0.314	2.33936e-05	GluNeu	APP-WT	Blank
ZFHX3	9.44031e-10	0.329693	0.691	0.571	2.40407e-05	GluNeu	APP-WT	Blank
DACH1	1.16229e-09	-0.389687	0.493	0.621	2.9599e-05	GluNeu	APP-WT	Blank
MIR99AHG	1.26295e-09	-0.297902	0.967	0.972	3.21622e-05	GluNeu	APP-WT	Blank
LINC00486	2.98111e-09	-0.26166	0.897	0.9	7.59169e-05	GluNeu	APP-WT	Blank
KCND2	3.67993e-09	0.3092	0.806	0.697	9.37131e-05	GluNeu	APP-WT	Blank
DPYD	4.70747e-09	0.260008	0.49	0.351	0.00011988	GluNeu	APP-WT	Blank
CECR2	4.77726e-09	-0.341729	0.274	0.396	0.000121658	GluNeu	APP-WT	Blank
FSTL5	5.77076e-09	0.343369	0.569	0.433	0.000146958	GluNeu	APP-WT	Blank
ST6GALNAC5	7.67244e-09	0.378753	0.497	0.376	0.000195386	GluNeu	APP-WT	Blank
MACROD2	1.13993e-08	0.291142	0.928	0.902	0.000290296	GluNeu	APP-WT	Blank
NBAT1	1.71501e-08	-0.301117	0.18	0.281	0.000436745	GluNeu	APP-WT	Blank
CASC15	2.42296e-08	-0.365638	0.468	0.575	0.000617032	GluNeu	APP-WT	Blank
INPP4B	6.61683e-08	0.350103	0.309	0.199	0.00168504	GluNeu	APP-WT	Blank
KLHL29	7.4592e-08	0.327412	0.642	0.528	0.00189956	GluNeu	APP-WT	Blank
SPOCK3	7.83774e-08	0.25468	0.44	0.307	0.00199596	GluNeu	APP-WT	Blank
HS6ST3	8.01423e-08	0.259105	0.509	0.376	0.0020409	GluNeu	APP-WT	Blank
IL1RAPL1	9.76927e-08	0.347147	0.753	0.674	0.00248784	GluNeu	APP-WT	Blank
ROBO1	1.03675e-07	0.333094	0.91	0.901	0.0026402	GluNeu	APP-WT	Blank
NEAT1	1.20537e-07	-0.37514	0.563	0.636	0.0030696	GluNeu	APP-WT	Blank
KIF26B	1.24259e-07	0.253703	0.782	0.675	0.00316439	GluNeu	APP-WT	Blank
SAMD5	1.24926e-07	0.272008	0.544	0.42	0.00318137	GluNeu	APP-WT	Blank
TENM2	1.3587e-07	0.270403	0.902	0.865	0.00346006	GluNeu	APP-WT	Blank
MPPED2	1.40006e-07	0.261339	0.298	0.189	0.0035654	GluNeu	APP-WT	Blank
CA10	2.29934e-07	0.266675	0.559	0.429	0.0058555	GluNeu	APP-WT	Blank
ST18	3.61913e-07	-0.253658	0.07	0.142	0.00921649	GluNeu	APP-WT	Blank
CNTN4	4.35339e-07	-0.275654	0.565	0.669	0.0110863	GluNeu	APP-WT	Blank
GRID2	5.74255e-07	0.278845	0.84	0.759	0.014624	GluNeu	APP-WT	Blank
ZBTB20	1.31473e-06	-0.322755	0.488	0.565	0.0334808	GluNeu	APP-WT	Blank
SGCZ	1.4741e-06	0.376625	0.604	0.497	0.0375393	GluNeu	APP-WT	Blank
FGF14	1.51532e-10	0.841712	0.862	0.7	3.85891e-06	GABANeu	APP-WT	Blank
MAGI2	1.5633e-09	0.561594	0.971	0.937	3.98111e-05	GABANeu	APP-WT	Blank
GPHN	8.15629e-09	0.458929	0.983	0.926	0.000207708	GABANeu	APP-WT	Blank
2023-03-04	8.92606e-09	0.427701	0.374	0.116	0.000227311	GABANeu	APP-WT	Blank
KANSL1	2.12523e-08	0.421095	0.954	0.837	0.000541212	GABANeu	APP-WT	Blank
RUFY3	3.56515e-08	0.491998	0.787	0.553	0.000907902	GABANeu	APP-WT	Blank
UBE2H	5.51149e-08	0.525461	0.661	0.405	0.00140356	GABANeu	APP-WT	Blank
DST	6.97169e-08	0.505632	0.856	0.721	0.00177541	GABANeu	APP-WT	Blank
GRIA4	7.93886e-08	0.765585	0.759	0.579	0.00202171	GABANeu	APP-WT	Blank
MT-ATP6	9.59828e-08	-0.617767	0.822	0.953	0.0024443	GABANeu	APP-WT	Blank
MT-CO2	1.5158e-07	-0.603481	0.822	0.911	0.00386015	GABANeu	APP-WT	Blank
BASP1	1.74256e-07	0.549405	0.879	0.753	0.00443761	GABANeu	APP-WT	Blank
KIDINS220	1.77758e-07	0.452809	0.724	0.5	0.00452678	GABANeu	APP-WT	Blank
TNRC6B	2.2054e-07	0.486773	0.885	0.737	0.00561627	GABANeu	APP-WT	Blank
CCDC144NL-AS1	2.58182e-07	0.46888	0.937	0.853	0.00657486	GABANeu	APP-WT	Blank
SNRPN	3.87032e-07	0.558251	0.816	0.642	0.00985616	GABANeu	APP-WT	Blank
LINC00486	4.88052e-07	-0.421373	0.862	0.932	0.0124287	GABANeu	APP-WT	Blank
RNF130	6.43183e-07	0.371193	0.856	0.695	0.0163793	GABANeu	APP-WT	Blank
LINC02588	6.45456e-07	0.459981	0.448	0.211	0.0164372	GABANeu	APP-WT	Blank
RABGAP1L	8.46969e-07	0.494502	0.862	0.716	0.0215689	GABANeu	APP-WT	Blank
RASAL2	1.03624e-06	0.428169	0.805	0.611	0.026389	GABANeu	APP-WT	Blank
PPP2R2B	1.04862e-06	0.616837	0.799	0.647	0.0267042	GABANeu	APP-WT	Blank
AC092683.1	1.38788e-06	0.450399	0.707	0.5	0.0353438	GABANeu	APP-WT	Blank
EXOC6B	1.43108e-06	0.441739	0.874	0.779	0.036444	GABANeu	APP-WT	Blank
LRFN5	1.49743e-06	0.536658	0.741	0.521	0.0381335	GABANeu	APP-WT	Blank
SCFD2	1.56528e-06	0.387148	0.5	0.268	0.0398615	GABANeu	APP-WT	Blank
GRIN2B	1.66568e-06	0.477669	0.856	0.689	0.0424182	GABANeu	APP-WT	Blank
XKR6	1.68719e-06	0.397285	0.879	0.747	0.042966	GABANeu	APP-WT	Blank
UGGT2	1.70118e-06	0.372564	0.644	0.411	0.0433224	GABANeu	APP-WT	Blank
CD63	1.79471e-06	0.344634	0.333	0.126	0.0457042	GABANeu	APP-WT	Blank
JPH4	1.90889e-06	0.392806	0.489	0.258	0.0486118	GABANeu	APP-WT	Blank
AC074032.1	1.91047e-06	-0.422611	0.31	0.553	0.048652	GABANeu	APP-WT	Blank

## Sheet: res_ldn_vs_control_all_ct_sig 
gene	p_val	avg_log2FC	pct.1	pct.2	p_val_adj	cell_type	cond.test	cond.ctrl
CTNNA2	1.3435e-58	-0.738687	0.94	0.961	3.42135e-54	Astrocytes	APP-LDN	Blank
IFNGR2	3.4154e-52	-0.524307	0.463	0.718	8.69766e-48	Astrocytes	APP-LDN	Blank
PDIA3	3.16536e-51	-0.623204	0.548	0.778	8.0609e-47	Astrocytes	APP-LDN	Blank
PDE10A	1.29398e-43	-0.688248	0.833	0.891	3.29526e-39	Astrocytes	APP-LDN	Blank
CADM2	3.84094e-43	-0.617364	0.868	0.937	9.78134e-39	Astrocytes	APP-LDN	Blank
HSP90B1	3.28463e-36	-0.577122	0.554	0.768	8.36464e-32	Astrocytes	APP-LDN	Blank
TENM4	5.78961e-36	0.556417	0.716	0.519	1.47438e-31	Astrocytes	APP-LDN	Blank
PDIA6	5.19976e-35	-0.513163	0.495	0.699	1.32417e-30	Astrocytes	APP-LDN	Blank
LINC00907	6.09746e-32	-0.798291	0.507	0.681	1.55278e-27	Astrocytes	APP-LDN	Blank
HERPUD1	8.26092e-32	-0.523068	0.424	0.626	2.10373e-27	Astrocytes	APP-LDN	Blank
COL14A1	4.79124e-31	-0.529167	0.11	0.294	1.22014e-26	Astrocytes	APP-LDN	Blank
HSPA5	5.81701e-31	-0.62845	0.566	0.742	1.48136e-26	Astrocytes	APP-LDN	Blank
AARS	6.1927e-31	-0.409254	0.372	0.585	1.57703e-26	Astrocytes	APP-LDN	Blank
TMEM50B	1.0204e-29	-0.375744	0.432	0.655	2.59856e-25	Astrocytes	APP-LDN	Blank
SLC1A2	2.9232e-29	0.396802	0.443	0.25	7.44423e-25	Astrocytes	APP-LDN	Blank
RORA	3.03391e-29	0.534509	0.897	0.821	7.72615e-25	Astrocytes	APP-LDN	Blank
NTRK3	9.86379e-29	0.470191	0.604	0.417	2.51191e-24	Astrocytes	APP-LDN	Blank
AC109466.1	1.05303e-28	-0.886028	0.29	0.485	2.68165e-24	Astrocytes	APP-LDN	Blank
BCKDHB	1.83911e-28	-0.533328	0.757	0.852	4.68348e-24	Astrocytes	APP-LDN	Blank
CRELD2	8.71173e-28	-0.408409	0.313	0.516	2.21853e-23	Astrocytes	APP-LDN	Blank
ALDH1L2	1.64814e-27	-0.363502	0.142	0.325	4.19715e-23	Astrocytes	APP-LDN	Blank
PDIA4	3.31535e-27	-0.430396	0.36	0.56	8.44286e-23	Astrocytes	APP-LDN	Blank
XBP1	6.73873e-27	-0.33723	0.289	0.485	1.71608e-22	Astrocytes	APP-LDN	Blank
SDF2L1	3.09729e-26	-0.364582	0.264	0.457	7.88756e-22	Astrocytes	APP-LDN	Blank
CALR	4.31805e-26	-0.380166	0.536	0.721	1.09963e-21	Astrocytes	APP-LDN	Blank
MTHFD2	4.97483e-26	-0.352689	0.268	0.461	1.26689e-21	Astrocytes	APP-LDN	Blank
ETV6	9.30211e-26	0.386217	0.661	0.49	2.36888e-21	Astrocytes	APP-LDN	Blank
EPB41L3	1.21634e-25	0.565845	0.853	0.781	3.09752e-21	Astrocytes	APP-LDN	Blank
PDE3A	2.34259e-25	-0.392092	0.89	0.939	5.96565e-21	Astrocytes	APP-LDN	Blank
DNAJC10	2.63958e-25	-0.41456	0.344	0.527	6.72195e-21	Astrocytes	APP-LDN	Blank
SEL1L	8.02154e-25	-0.452848	0.437	0.609	2.04277e-20	Astrocytes	APP-LDN	Blank
CASTOR3	1.95407e-23	0.299591	0.484	0.31	4.97624e-19	Astrocytes	APP-LDN	Blank
MANF	3.74898e-23	-0.351	0.322	0.509	9.54716e-19	Astrocytes	APP-LDN	Blank
AC016716.2	8.26542e-23	-0.264358	0.109	0.263	2.10487e-18	Astrocytes	APP-LDN	Blank
TMEM41B	1.01645e-22	-0.362394	0.413	0.582	2.5885e-18	Astrocytes	APP-LDN	Blank
LIMCH1	1.17282e-22	-0.684169	0.684	0.742	2.98671e-18	Astrocytes	APP-LDN	Blank
CNTN6	1.22627e-22	-0.39814	0.156	0.324	3.12281e-18	Astrocytes	APP-LDN	Blank
SDK1	2.90132e-22	-0.399635	0.955	0.965	7.3885e-18	Astrocytes	APP-LDN	Blank
DNAJC3	3.43627e-22	-0.4178	0.457	0.614	8.75081e-18	Astrocytes	APP-LDN	Blank
KIRREL3	4.39327e-22	-0.489088	0.526	0.689	1.11879e-17	Astrocytes	APP-LDN	Blank
GABRG3	5.37487e-22	-0.435437	0.617	0.753	1.36877e-17	Astrocytes	APP-LDN	Blank
AC139887.2	9.22861e-22	-0.301271	0.455	0.635	2.35016e-17	Astrocytes	APP-LDN	Blank
SLC7A11	1.22936e-21	-0.510425	0.537	0.668	3.13068e-17	Astrocytes	APP-LDN	Blank
LIPG	1.2323e-21	-0.296766	0.16	0.32	3.13817e-17	Astrocytes	APP-LDN	Blank
SEC24D	1.61511e-21	-0.416846	0.303	0.468	4.11303e-17	Astrocytes	APP-LDN	Blank
EYA4	2.22444e-21	-0.424821	0.263	0.436	5.66475e-17	Astrocytes	APP-LDN	Blank
ST6GAL1	2.9032e-21	0.427357	0.322	0.176	7.39329e-17	Astrocytes	APP-LDN	Blank
CTBP2	3.14613e-21	-0.331636	0.75	0.838	8.01194e-17	Astrocytes	APP-LDN	Blank
PARD3	3.86575e-21	0.308143	0.952	0.924	9.84451e-17	Astrocytes	APP-LDN	Blank
GOT1	5.34891e-21	-0.300901	0.191	0.351	1.36215e-16	Astrocytes	APP-LDN	Blank
CRISPLD1	7.36256e-21	-0.464582	0.635	0.746	1.87495e-16	Astrocytes	APP-LDN	Blank
SCN1A	2.8701e-20	0.504864	0.438	0.292	7.30899e-16	Astrocytes	APP-LDN	Blank
RHOJ	3.37072e-20	0.282486	0.361	0.208	8.58388e-16	Astrocytes	APP-LDN	Blank
TRIM2	4.26559e-20	-0.36478	0.753	0.83	1.08628e-15	Astrocytes	APP-LDN	Blank
SGCG	4.63826e-20	-0.596023	0.272	0.442	1.18118e-15	Astrocytes	APP-LDN	Blank
MSMO1	6.74324e-20	-0.292543	0.186	0.347	1.71723e-15	Astrocytes	APP-LDN	Blank
ERO1B	1.04686e-19	-0.303489	0.285	0.457	2.66592e-15	Astrocytes	APP-LDN	Blank
MLLT3	1.0817e-19	0.348795	0.694	0.539	2.75465e-15	Astrocytes	APP-LDN	Blank
IARS	1.22638e-19	-0.386871	0.569	0.711	3.12311e-15	Astrocytes	APP-LDN	Blank
MAGT1	1.82798e-19	-0.325705	0.274	0.428	4.65513e-15	Astrocytes	APP-LDN	Blank
PKD2	1.9643e-19	-0.35296	0.549	0.689	5.00228e-15	Astrocytes	APP-LDN	Blank
LDLRAD4	2.00667e-19	0.487878	0.616	0.477	5.11018e-15	Astrocytes	APP-LDN	Blank
IGF2BP2	2.06452e-19	0.335944	0.664	0.507	5.25752e-15	Astrocytes	APP-LDN	Blank
KMT5A	2.63354e-19	-0.288707	0.234	0.395	6.70657e-15	Astrocytes	APP-LDN	Blank
PLEKHG4B	2.6395e-19	-0.350306	0.689	0.8	6.72175e-15	Astrocytes	APP-LDN	Blank
SNED1	3.1802e-19	0.354848	0.225	0.104	8.0987e-15	Astrocytes	APP-LDN	Blank
RGS7	4.20023e-19	-0.528751	0.337	0.496	1.06963e-14	Astrocytes	APP-LDN	Blank
NCOR2	7.09874e-19	0.291131	0.452	0.303	1.80776e-14	Astrocytes	APP-LDN	Blank
CCDC102B	8.65064e-19	0.661175	0.39	0.248	2.20297e-14	Astrocytes	APP-LDN	Blank
TIMP3	1.774e-18	-0.348526	0.163	0.307	4.51766e-14	Astrocytes	APP-LDN	Blank
KCNIP4	2.29968e-18	1.15478	0.557	0.439	5.85636e-14	Astrocytes	APP-LDN	Blank
ZNF804A	2.82011e-18	-0.448542	0.257	0.426	7.18169e-14	Astrocytes	APP-LDN	Blank
HEATR5A	5.03869e-18	-0.327394	0.317	0.466	1.28315e-13	Astrocytes	APP-LDN	Blank
CHRM3	6.78866e-18	-0.512352	0.481	0.609	1.7288e-13	Astrocytes	APP-LDN	Blank
LARGE1	7.56607e-18	0.419321	0.72	0.591	1.92678e-13	Astrocytes	APP-LDN	Blank
SLC44A5	8.48779e-18	0.397449	0.617	0.471	2.1615e-13	Astrocytes	APP-LDN	Blank
SPDYA	1.4155e-17	0.321792	0.255	0.132	3.60472e-13	Astrocytes	APP-LDN	Blank
ME1	1.61475e-17	-0.436699	0.236	0.371	4.11211e-13	Astrocytes	APP-LDN	Blank
DLG2	3.09348e-17	0.370201	0.769	0.643	7.87785e-13	Astrocytes	APP-LDN	Blank
ADAMTS16	4.04412e-17	0.474192	0.343	0.215	1.02988e-12	Astrocytes	APP-LDN	Blank
SLC3A2	5.06365e-17	-0.381791	0.567	0.658	1.28951e-12	Astrocytes	APP-LDN	Blank
AP000311.1	7.03408e-17	-0.360724	0.671	0.772	1.7913e-12	Astrocytes	APP-LDN	Blank
CADPS	1.45332e-16	-0.517189	0.853	0.86	3.70103e-12	Astrocytes	APP-LDN	Blank
DIRAS2	2.01251e-16	-0.251571	0.137	0.269	5.12506e-12	Astrocytes	APP-LDN	Blank
ADCY1	2.53778e-16	0.300399	0.303	0.177	6.46271e-12	Astrocytes	APP-LDN	Blank
NUCB2	3.02796e-16	-0.293233	0.333	0.482	7.71099e-12	Astrocytes	APP-LDN	Blank
OPCML	3.82448e-16	0.552494	0.305	0.18	9.73943e-12	Astrocytes	APP-LDN	Blank
PLCB1	3.85642e-16	-0.349523	0.879	0.906	9.82076e-12	Astrocytes	APP-LDN	Blank
SREBF2	9.29747e-16	-0.281564	0.456	0.598	2.36769e-11	Astrocytes	APP-LDN	Blank
SLC1A4	9.54246e-16	-0.260767	0.218	0.357	2.43008e-11	Astrocytes	APP-LDN	Blank
UNC5C	1.01049e-15	0.468126	0.573	0.449	2.57331e-11	Astrocytes	APP-LDN	Blank
GAS7	1.11033e-15	0.366623	0.613	0.482	2.82757e-11	Astrocytes	APP-LDN	Blank
AL157871.4	1.20214e-15	-0.263832	0.175	0.307	3.06136e-11	Astrocytes	APP-LDN	Blank
SIPA1L1	1.26044e-15	0.338808	0.929	0.887	3.20983e-11	Astrocytes	APP-LDN	Blank
DDR2	1.29643e-15	-0.29695	0.233	0.373	3.30148e-11	Astrocytes	APP-LDN	Blank
USO1	1.33923e-15	-0.26256	0.425	0.568	3.41049e-11	Astrocytes	APP-LDN	Blank
MAMDC2	1.84329e-15	-0.36816	0.352	0.477	4.69411e-11	Astrocytes	APP-LDN	Blank
PDXDC1	1.96023e-15	-0.275198	0.763	0.824	4.99192e-11	Astrocytes	APP-LDN	Blank
PXDNL	2.13758e-15	0.547373	0.434	0.301	5.44356e-11	Astrocytes	APP-LDN	Blank
SEC31A	2.43058e-15	-0.343955	0.532	0.639	6.18971e-11	Astrocytes	APP-LDN	Blank
P4HB	2.67983e-15	-0.257792	0.371	0.509	6.82444e-11	Astrocytes	APP-LDN	Blank
RBFOX1	3.56066e-15	0.770989	0.511	0.391	9.06758e-11	Astrocytes	APP-LDN	Blank
FRY	4.07917e-15	-0.308247	0.415	0.559	1.0388e-10	Astrocytes	APP-LDN	Blank
PDE1C	4.54654e-15	-0.687025	0.47	0.566	1.15782e-10	Astrocytes	APP-LDN	Blank
WARS	6.40775e-15	-0.307929	0.319	0.454	1.6318e-10	Astrocytes	APP-LDN	Blank
HMGCS1	6.43548e-15	-0.38975	0.353	0.491	1.63886e-10	Astrocytes	APP-LDN	Blank
SNTG1	6.51198e-15	-0.622613	0.53	0.635	1.65834e-10	Astrocytes	APP-LDN	Blank
GFPT1	6.54295e-15	-0.336367	0.434	0.562	1.66623e-10	Astrocytes	APP-LDN	Blank
NEBL	6.75199e-15	-0.404085	0.558	0.678	1.71946e-10	Astrocytes	APP-LDN	Blank
NR2F1-AS1	9.6064e-15	0.268572	0.58	0.434	2.44636e-10	Astrocytes	APP-LDN	Blank
ARNT2	9.65455e-15	0.283635	0.679	0.55	2.45863e-10	Astrocytes	APP-LDN	Blank
AC093879.1	1.37403e-14	-0.284581	0.214	0.343	3.4991e-10	Astrocytes	APP-LDN	Blank
ACTG1	1.48225e-14	-0.261406	0.517	0.659	3.77471e-10	Astrocytes	APP-LDN	Blank
DENND5B	1.57043e-14	-0.2935	0.877	0.889	3.99927e-10	Astrocytes	APP-LDN	Blank
IMMP2L	2.29537e-14	0.379463	0.914	0.845	5.84538e-10	Astrocytes	APP-LDN	Blank
HIVEP3	2.55101e-14	0.39124	0.319	0.2	6.49641e-10	Astrocytes	APP-LDN	Blank
DST	3.3848e-14	0.276698	0.972	0.924	8.61974e-10	Astrocytes	APP-LDN	Blank
TNRC6A	5.2019e-14	-0.415446	0.893	0.92	1.32471e-09	Astrocytes	APP-LDN	Blank
SNTB1	5.77083e-14	-0.363578	0.535	0.643	1.4696e-09	Astrocytes	APP-LDN	Blank
PPIB	8.03101e-14	-0.309335	0.499	0.625	2.04518e-09	Astrocytes	APP-LDN	Blank
RIPOR2	1.01326e-13	-0.305728	0.197	0.321	2.58038e-09	Astrocytes	APP-LDN	Blank
MALAT1	1.03e-13	-0.332709	1	1	2.62299e-09	Astrocytes	APP-LDN	Blank
MYOF	1.12215e-13	-0.30719	0.244	0.369	2.85765e-09	Astrocytes	APP-LDN	Blank
HS3ST3A1	1.93977e-13	-0.341188	0.667	0.76	4.93981e-09	Astrocytes	APP-LDN	Blank
KCNT2	2.02611e-13	-0.324219	0.674	0.772	5.15969e-09	Astrocytes	APP-LDN	Blank
RAP1GDS1	2.19302e-13	-0.352107	0.564	0.652	5.58475e-09	Astrocytes	APP-LDN	Blank
PTN	2.40049e-13	0.450992	0.875	0.835	6.11308e-09	Astrocytes	APP-LDN	Blank
FBLN5	2.50698e-13	-0.289004	0.383	0.51	6.38427e-09	Astrocytes	APP-LDN	Blank
WDR49	2.55699e-13	0.298034	0.526	0.399	6.51164e-09	Astrocytes	APP-LDN	Blank
ASNS	2.64886e-13	-0.288784	0.315	0.443	6.74558e-09	Astrocytes	APP-LDN	Blank
TNIK	2.84441e-13	0.285093	0.863	0.773	7.24357e-09	Astrocytes	APP-LDN	Blank
GPC4	2.98221e-13	-0.300215	0.344	0.469	7.59449e-09	Astrocytes	APP-LDN	Blank
MAP4	3.46577e-13	-0.387656	0.788	0.798	8.82593e-09	Astrocytes	APP-LDN	Blank
ADAMTS9-AS2	3.55139e-13	0.386802	0.404	0.287	9.04397e-09	Astrocytes	APP-LDN	Blank
DPYD	3.61968e-13	0.6229	0.535	0.432	9.21787e-09	Astrocytes	APP-LDN	Blank
LRP2	3.87016e-13	-0.330201	0.439	0.572	9.85576e-09	Astrocytes	APP-LDN	Blank
MT-ATP6	4.14477e-13	0.298311	0.907	0.834	1.05551e-08	Astrocytes	APP-LDN	Blank
LINC01508	4.80207e-13	-0.392844	0.207	0.324	1.2229e-08	Astrocytes	APP-LDN	Blank
PSAT1	5.43791e-13	-0.262169	0.366	0.496	1.38482e-08	Astrocytes	APP-LDN	Blank
GAB1	5.97424e-13	0.275243	0.831	0.738	1.5214e-08	Astrocytes	APP-LDN	Blank
SNCA	6.17423e-13	-0.39618	0.299	0.415	1.57233e-08	Astrocytes	APP-LDN	Blank
KCNH8	6.70715e-13	-0.352918	0.451	0.579	1.70804e-08	Astrocytes	APP-LDN	Blank
SEC63	9.31106e-13	-0.271104	0.478	0.587	2.37115e-08	Astrocytes	APP-LDN	Blank
TMTC1	1.03055e-12	-0.401429	0.436	0.541	2.6244e-08	Astrocytes	APP-LDN	Blank
FAM129A	1.0883e-12	-0.379117	0.5	0.612	2.77145e-08	Astrocytes	APP-LDN	Blank
SEMA3A	1.16345e-12	-0.388904	0.45	0.559	2.96285e-08	Astrocytes	APP-LDN	Blank
THRB	1.27542e-12	-0.420376	0.256	0.375	3.24799e-08	Astrocytes	APP-LDN	Blank
YARS	1.55412e-12	-0.262798	0.344	0.466	3.95773e-08	Astrocytes	APP-LDN	Blank
SETX	1.73535e-12	-0.258749	0.589	0.702	4.41925e-08	Astrocytes	APP-LDN	Blank
AC008415.1	1.79552e-12	-0.398292	0.145	0.258	4.57247e-08	Astrocytes	APP-LDN	Blank
ZNF704	2.30129e-12	0.252385	0.408	0.285	5.86046e-08	Astrocytes	APP-LDN	Blank
PPM1E	2.55024e-12	-0.268925	0.493	0.615	6.49444e-08	Astrocytes	APP-LDN	Blank
N4BP2	2.58128e-12	-0.283559	0.488	0.599	6.57348e-08	Astrocytes	APP-LDN	Blank
VLDLR-AS1	2.64607e-12	-0.269139	0.479	0.602	6.73848e-08	Astrocytes	APP-LDN	Blank
VCL	3.00482e-12	-0.342559	0.703	0.772	7.65208e-08	Astrocytes	APP-LDN	Blank
RBM20	3.42765e-12	-0.263067	0.117	0.218	8.72885e-08	Astrocytes	APP-LDN	Blank
CLIP1	5.0964e-12	-0.33188	0.836	0.861	1.29785e-07	Astrocytes	APP-LDN	Blank
AC009975.1	5.94342e-12	-0.320855	0.06	0.144	1.51355e-07	Astrocytes	APP-LDN	Blank
BTBD11	6.14292e-12	0.258373	0.517	0.388	1.56436e-07	Astrocytes	APP-LDN	Blank
MT-CO3	7.52298e-12	0.340356	0.937	0.912	1.9158e-07	Astrocytes	APP-LDN	Blank
MT-CYB	8.16955e-12	0.325506	0.901	0.845	2.08046e-07	Astrocytes	APP-LDN	Blank
SLC38A1	9.90474e-12	-0.278292	0.446	0.563	2.52234e-07	Astrocytes	APP-LDN	Blank
PCDH17	1.10739e-11	-0.28104	0.237	0.355	2.82008e-07	Astrocytes	APP-LDN	Blank
NBEA	1.14595e-11	-0.340014	0.871	0.894	2.91828e-07	Astrocytes	APP-LDN	Blank
ALK	1.16287e-11	0.487381	0.347	0.241	2.96138e-07	Astrocytes	APP-LDN	Blank
PTPRG	1.19178e-11	0.275532	0.806	0.703	3.03498e-07	Astrocytes	APP-LDN	Blank
TXNRD1	1.60853e-11	-0.295274	0.532	0.637	4.09628e-07	Astrocytes	APP-LDN	Blank
DLGAP1	2.04266e-11	-0.462982	0.763	0.79	5.20185e-07	Astrocytes	APP-LDN	Blank
CDH4	2.38287e-11	0.399884	0.608	0.513	6.06822e-07	Astrocytes	APP-LDN	Blank
NMNAT2	2.4492e-11	-0.296164	0.247	0.359	6.23714e-07	Astrocytes	APP-LDN	Blank
TLE1	2.57133e-11	0.260335	0.686	0.585	6.54815e-07	Astrocytes	APP-LDN	Blank
AL357507.1	2.62363e-11	-0.296304	0.411	0.566	6.68134e-07	Astrocytes	APP-LDN	Blank
SLC1A3	3.04726e-11	0.28172	0.734	0.648	7.76015e-07	Astrocytes	APP-LDN	Blank
ARHGEF3	3.65167e-11	0.269128	0.643	0.537	9.29935e-07	Astrocytes	APP-LDN	Blank
MT-ND1	3.71153e-11	0.263096	0.794	0.688	9.45177e-07	Astrocytes	APP-LDN	Blank
MT-CO1	4.14562e-11	0.296109	0.949	0.932	1.05572e-06	Astrocytes	APP-LDN	Blank
AC092957.1	4.23556e-11	0.520835	0.501	0.384	1.07863e-06	Astrocytes	APP-LDN	Blank
SMOC2	4.28207e-11	0.276105	0.223	0.13	1.09047e-06	Astrocytes	APP-LDN	Blank
COL11A1	4.56096e-11	-0.510334	0.386	0.487	1.16149e-06	Astrocytes	APP-LDN	Blank
PCCA	4.67813e-11	0.314516	0.757	0.673	1.19133e-06	Astrocytes	APP-LDN	Blank
MT-ND4	4.97701e-11	0.293937	0.786	0.696	1.26745e-06	Astrocytes	APP-LDN	Blank
AC091078.1	7.2184e-11	0.34534	0.484	0.381	1.83824e-06	Astrocytes	APP-LDN	Blank
ITGB8	7.94882e-11	-0.264694	0.715	0.778	2.02425e-06	Astrocytes	APP-LDN	Blank
CPEB4	1.02343e-10	-0.292032	0.49	0.578	2.60627e-06	Astrocytes	APP-LDN	Blank
SYNE1	1.34553e-10	-0.313774	0.653	0.737	3.42653e-06	Astrocytes	APP-LDN	Blank
BOC	1.47681e-10	0.301811	0.704	0.619	3.76085e-06	Astrocytes	APP-LDN	Blank
NXPH1	1.50977e-10	-0.250837	0.141	0.242	3.84479e-06	Astrocytes	APP-LDN	Blank
JARID2	1.59151e-10	0.25579	0.595	0.487	4.05294e-06	Astrocytes	APP-LDN	Blank
LARP1B	1.84315e-10	-0.298946	0.476	0.562	4.69377e-06	Astrocytes	APP-LDN	Blank
MAML3	2.31247e-10	0.353505	0.297	0.2	5.88894e-06	Astrocytes	APP-LDN	Blank
SYNE2	2.44179e-10	0.287833	0.508	0.392	6.21827e-06	Astrocytes	APP-LDN	Blank
TMEM132C	3.23364e-10	0.440014	0.424	0.324	8.23479e-06	Astrocytes	APP-LDN	Blank
PTPRM	4.01198e-10	0.410963	0.699	0.617	1.02169e-05	Astrocytes	APP-LDN	Blank
FAM184A	4.09649e-10	-0.254439	0.546	0.64	1.04321e-05	Astrocytes	APP-LDN	Blank
TMEM178B	4.23686e-10	-0.254036	0.825	0.865	1.07896e-05	Astrocytes	APP-LDN	Blank
SDC2	4.36372e-10	-0.307636	0.678	0.724	1.11126e-05	Astrocytes	APP-LDN	Blank
OXR1	8.83679e-10	0.396128	0.399	0.307	2.25038e-05	Astrocytes	APP-LDN	Blank
PLCB4	1.09826e-09	0.343808	0.59	0.512	2.79684e-05	Astrocytes	APP-LDN	Blank
TRIM9	1.30962e-09	-0.300956	0.474	0.571	3.33507e-05	Astrocytes	APP-LDN	Blank
CALN1	1.60536e-09	0.292082	0.242	0.154	4.08821e-05	Astrocytes	APP-LDN	Blank
BRINP3	1.64596e-09	0.418748	0.458	0.368	4.19159e-05	Astrocytes	APP-LDN	Blank
SHROOM3	1.73534e-09	-0.341913	0.704	0.775	4.41922e-05	Astrocytes	APP-LDN	Blank
CNTNAP3B	2.1992e-09	0.363631	0.814	0.768	5.60048e-05	Astrocytes	APP-LDN	Blank
PRR16	2.37996e-09	-0.353908	0.275	0.374	6.06082e-05	Astrocytes	APP-LDN	Blank
NOVA1	3.69737e-09	-0.383931	0.831	0.838	9.41573e-05	Astrocytes	APP-LDN	Blank
KCTD1	4.57111e-09	-0.316402	0.298	0.392	0.000116408	Astrocytes	APP-LDN	Blank
MID1	5.26221e-09	-0.324369	0.827	0.833	0.000134007	Astrocytes	APP-LDN	Blank
CDH6	1.17253e-08	0.282369	0.46	0.359	0.000298595	Astrocytes	APP-LDN	Blank
CACNB2	1.55255e-08	0.416562	0.752	0.719	0.000395372	Astrocytes	APP-LDN	Blank
GOLGA4	1.81779e-08	-0.26173	0.741	0.781	0.000462917	Astrocytes	APP-LDN	Blank
FAM155A	2.01579e-08	0.28667	0.784	0.708	0.000513341	Astrocytes	APP-LDN	Blank
AGPAT4	2.41472e-08	0.270135	0.649	0.572	0.000614932	Astrocytes	APP-LDN	Blank
ATP10B	2.99482e-08	0.272609	0.27	0.188	0.000762662	Astrocytes	APP-LDN	Blank
MAGI2	3.13697e-08	0.262347	0.941	0.904	0.00079886	Astrocytes	APP-LDN	Blank
TBC1D19	3.40326e-08	-0.264355	0.61	0.68	0.000866675	Astrocytes	APP-LDN	Blank
AFF3	4.32094e-08	-0.390911	0.918	0.889	0.00110037	Astrocytes	APP-LDN	Blank
PTPRT	4.59963e-08	0.422422	0.356	0.266	0.00117134	Astrocytes	APP-LDN	Blank
CBLB	4.68359e-08	-0.256557	0.698	0.737	0.00119272	Astrocytes	APP-LDN	Blank
AC016152.1	5.71845e-08	-0.351391	0.289	0.39	0.00145626	Astrocytes	APP-LDN	Blank
AC110023.1	5.7794e-08	0.33947	0.469	0.384	0.00147178	Astrocytes	APP-LDN	Blank
ROR1	9.61714e-08	-0.380242	0.58	0.624	0.0024491	Astrocytes	APP-LDN	Blank
AC093772.1	9.70626e-08	-0.330239	0.195	0.274	0.00247179	Astrocytes	APP-LDN	Blank
HMGA2	1.0574e-07	0.384835	0.208	0.136	0.00269276	Astrocytes	APP-LDN	Blank
BMP2K	1.51114e-07	-0.278086	0.542	0.596	0.00384826	Astrocytes	APP-LDN	Blank
PCSK6	1.91642e-07	0.27734	0.173	0.107	0.00488035	Astrocytes	APP-LDN	Blank
PI15	1.96717e-07	-0.264121	0.232	0.319	0.00500959	Astrocytes	APP-LDN	Blank
MTHFD1L	2.00154e-07	-0.272495	0.661	0.697	0.00509713	Astrocytes	APP-LDN	Blank
SPRY4-AS1	2.13992e-07	0.256324	0.425	0.344	0.00544953	Astrocytes	APP-LDN	Blank
CCBE1	3.13685e-07	0.272666	0.211	0.138	0.00798829	Astrocytes	APP-LDN	Blank
CTNNA3	3.55456e-07	0.257967	0.403	0.317	0.00905205	Astrocytes	APP-LDN	Blank
SRGAP1	6.89473e-07	-0.276254	0.618	0.663	0.0175581	Astrocytes	APP-LDN	Blank
FMN1	9.98838e-07	0.281043	0.162	0.101	0.0254364	Astrocytes	APP-LDN	Blank
DIAPH3	1.12002e-06	-0.306362	0.246	0.34	0.0285225	Astrocytes	APP-LDN	Blank
UTRN	1.66636e-06	-0.302781	0.508	0.556	0.0424356	Astrocytes	APP-LDN	Blank
HS3ST4	1.87675e-06	0.329564	0.32	0.246	0.0477933	Astrocytes	APP-LDN	Blank
NRG3	9.09194e-46	0.671262	0.978	0.954	2.31535e-41	GluNeu	APP-LDN	Blank
ADGRL3	9.47352e-46	0.581384	0.995	0.983	2.41253e-41	GluNeu	APP-LDN	Blank
DLG2	4.01432e-43	0.714386	0.964	0.871	1.02229e-38	GluNeu	APP-LDN	Blank
PWAR6	2.65937e-41	0.520809	0.661	0.389	6.77235e-37	GluNeu	APP-LDN	Blank
TANC2	1.14994e-40	0.523134	0.913	0.785	2.92843e-36	GluNeu	APP-LDN	Blank
FGF14	1.8289e-40	0.722191	0.887	0.743	4.65749e-36	GluNeu	APP-LDN	Blank
LRFN5	5.86072e-40	0.72109	0.817	0.598	1.49249e-35	GluNeu	APP-LDN	Blank
CSRNP3	5.06718e-39	0.541791	0.831	0.592	1.29041e-34	GluNeu	APP-LDN	Blank
PCLO	1.33655e-37	0.538718	0.877	0.72	3.40367e-33	GluNeu	APP-LDN	Blank
ANK3	1.47591e-37	0.419041	0.981	0.941	3.75855e-33	GluNeu	APP-LDN	Blank
PPFIA2	7.71879e-37	0.487929	0.969	0.859	1.96567e-32	GluNeu	APP-LDN	Blank
RIMS1	1.6935e-36	0.508662	0.921	0.772	4.31267e-32	GluNeu	APP-LDN	Blank
SCN3A	6.75407e-36	0.542523	0.808	0.636	1.71999e-31	GluNeu	APP-LDN	Blank
MT-ATP6	1.1875e-35	-0.807038	0.759	0.871	3.02409e-31	GluNeu	APP-LDN	Blank
ZFHX3	1.36285e-35	0.873402	0.778	0.571	3.47063e-31	GluNeu	APP-LDN	Blank
LRRC7	5.33625e-35	0.554831	0.927	0.828	1.35893e-30	GluNeu	APP-LDN	Blank
SCN2A	1.69405e-34	0.566761	0.741	0.515	4.31407e-30	GluNeu	APP-LDN	Blank
MT-CO3	2.26702e-34	-0.773719	0.828	0.905	5.7732e-30	GluNeu	APP-LDN	Blank
SCN9A	4.88766e-34	0.573632	0.685	0.439	1.24469e-29	GluNeu	APP-LDN	Blank
GRIA1	3.42797e-33	0.620029	0.851	0.668	8.72966e-29	GluNeu	APP-LDN	Blank
ASXL3	3.70675e-33	0.496608	0.741	0.507	9.4396e-29	GluNeu	APP-LDN	Blank
XKR4	6.39464e-33	0.560592	0.887	0.747	1.62846e-28	GluNeu	APP-LDN	Blank
MT-CO2	9.2217e-33	-0.809434	0.737	0.84	2.3484e-28	GluNeu	APP-LDN	Blank
PBX1	1.01829e-32	0.51873	0.926	0.839	2.59318e-28	GluNeu	APP-LDN	Blank
MAP1B	4.04203e-32	0.352248	0.986	0.964	1.02934e-27	GluNeu	APP-LDN	Blank
DNM3	5.94509e-32	0.485849	0.839	0.646	1.51398e-27	GluNeu	APP-LDN	Blank
MIR137HG	7.60735e-32	0.565528	0.541	0.292	1.93729e-27	GluNeu	APP-LDN	Blank
NRXN1	8.37882e-32	0.422156	0.99	0.972	2.13375e-27	GluNeu	APP-LDN	Blank
MAP2	1.3337e-31	0.388647	0.987	0.956	3.3964e-27	GluNeu	APP-LDN	Blank
GABRB1	1.35955e-31	0.583804	0.595	0.354	3.46223e-27	GluNeu	APP-LDN	Blank
CCDC88A	5.3328e-31	0.436257	0.812	0.608	1.35805e-26	GluNeu	APP-LDN	Blank
NEGR1	7.4249e-31	0.6684	0.893	0.776	1.89083e-26	GluNeu	APP-LDN	Blank
AC124312.1	1.11802e-30	0.425971	0.902	0.752	2.84715e-26	GluNeu	APP-LDN	Blank
STMN2	1.44855e-30	0.431028	0.914	0.768	3.68887e-26	GluNeu	APP-LDN	Blank
KIFAP3	1.87014e-30	0.458449	0.681	0.442	4.7625e-26	GluNeu	APP-LDN	Blank
KCND2	3.75672e-30	0.68982	0.861	0.697	9.56687e-26	GluNeu	APP-LDN	Blank
NKAIN2	5.10926e-30	0.818576	0.792	0.623	1.30112e-25	GluNeu	APP-LDN	Blank
FTX	5.26738e-30	0.419439	0.995	0.993	1.34139e-25	GluNeu	APP-LDN	Blank
LRP1B	7.47332e-30	0.808749	0.851	0.675	1.90316e-25	GluNeu	APP-LDN	Blank
CTNNA2	4.49129e-29	0.43511	0.996	0.992	1.14375e-24	GluNeu	APP-LDN	Blank
MAGI2	5.30082e-29	0.43534	0.966	0.908	1.34991e-24	GluNeu	APP-LDN	Blank
NLGN1	1.41526e-28	0.655666	0.9	0.836	3.60409e-24	GluNeu	APP-LDN	Blank
TRIO	2.05608e-28	0.34353	0.975	0.908	5.23602e-24	GluNeu	APP-LDN	Blank
SGIP1	2.24621e-28	0.44057	0.812	0.628	5.72019e-24	GluNeu	APP-LDN	Blank
ANK2	2.3345e-28	0.395973	0.989	0.984	5.94505e-24	GluNeu	APP-LDN	Blank
GRIN2B	3.14435e-28	0.492541	0.882	0.764	8.0074e-24	GluNeu	APP-LDN	Blank
PRKACB	4.01342e-28	0.467687	0.699	0.471	1.02206e-23	GluNeu	APP-LDN	Blank
MACROD2	6.05017e-28	0.560142	0.929	0.902	1.54074e-23	GluNeu	APP-LDN	Blank
IL1RAPL1	6.16543e-28	0.786018	0.808	0.674	1.57009e-23	GluNeu	APP-LDN	Blank
MT-ND4	6.81699e-28	-0.692358	0.58	0.735	1.73601e-23	GluNeu	APP-LDN	Blank
PPP2R2B	8.74086e-28	0.445365	0.844	0.661	2.22595e-23	GluNeu	APP-LDN	Blank
RBFOX2	1.14392e-27	0.383715	0.925	0.785	2.9131e-23	GluNeu	APP-LDN	Blank
MICU1	1.58936e-27	0.451112	0.623	0.396	4.04746e-23	GluNeu	APP-LDN	Blank
RABGAP1L	1.67165e-27	0.424602	0.927	0.79	4.25701e-23	GluNeu	APP-LDN	Blank
MT-CYB	1.71369e-27	-0.632694	0.74	0.834	4.36408e-23	GluNeu	APP-LDN	Blank
KCNB2	2.41763e-27	0.57554	0.764	0.57	6.15674e-23	GluNeu	APP-LDN	Blank
CNTN1	4.53225e-27	0.508427	0.81	0.629	1.15418e-22	GluNeu	APP-LDN	Blank
FAM155A	1.88736e-26	0.48662	0.963	0.956	4.80635e-22	GluNeu	APP-LDN	Blank
ENOX1	1.97369e-26	0.559069	0.878	0.747	5.02621e-22	GluNeu	APP-LDN	Blank
SLC8A1	5.69323e-26	0.487589	0.858	0.766	1.44984e-21	GluNeu	APP-LDN	Blank
RUNX1T1	5.9073e-26	0.555537	0.881	0.763	1.50435e-21	GluNeu	APP-LDN	Blank
CSMD3	6.54125e-26	0.548153	0.845	0.703	1.6658e-21	GluNeu	APP-LDN	Blank
ACVR2A	7.34566e-26	0.387231	0.572	0.332	1.87064e-21	GluNeu	APP-LDN	Blank
OLFM3	1.25903e-25	0.51179	0.552	0.325	3.20625e-21	GluNeu	APP-LDN	Blank
HIBCH	1.2773e-25	0.398206	0.563	0.335	3.25278e-21	GluNeu	APP-LDN	Blank
HSP90AA1	1.95269e-25	0.416366	0.725	0.505	4.97272e-21	GluNeu	APP-LDN	Blank
FUT9	2.03072e-25	0.48801	0.641	0.42	5.17142e-21	GluNeu	APP-LDN	Blank
LINGO2	2.25257e-25	0.76317	0.807	0.695	5.7364e-21	GluNeu	APP-LDN	Blank
CNTNAP5	8.88095e-25	0.691554	0.795	0.666	2.26162e-20	GluNeu	APP-LDN	Blank
MT-ND1	1.591e-24	-0.643243	0.582	0.739	4.05165e-20	GluNeu	APP-LDN	Blank
ANKRD36C	2.28306e-24	0.388367	0.729	0.541	5.81403e-20	GluNeu	APP-LDN	Blank
TNIK	2.7935e-24	0.381987	0.903	0.815	7.11392e-20	GluNeu	APP-LDN	Blank
MARK1	3.06985e-24	0.388186	0.77	0.558	7.81769e-20	GluNeu	APP-LDN	Blank
AKAP9	3.15644e-24	0.395633	0.867	0.731	8.03818e-20	GluNeu	APP-LDN	Blank
PCDH17	3.30447e-24	0.464792	0.472	0.255	8.41517e-20	GluNeu	APP-LDN	Blank
RTN1	3.59578e-24	0.406668	0.872	0.741	9.15702e-20	GluNeu	APP-LDN	Blank
CNTNAP2	7.58751e-24	0.639771	0.963	0.93	1.93223e-19	GluNeu	APP-LDN	Blank
FBXL17	1.17703e-23	0.405822	0.887	0.736	2.99743e-19	GluNeu	APP-LDN	Blank
TENM1	1.63595e-23	0.491559	0.689	0.48	4.16611e-19	GluNeu	APP-LDN	Blank
LRRTM3	2.03565e-23	0.537734	0.495	0.277	5.18398e-19	GluNeu	APP-LDN	Blank
SOX4	2.52467e-23	0.431822	0.655	0.453	6.42932e-19	GluNeu	APP-LDN	Blank
PDS5B	2.72536e-23	0.386726	0.734	0.516	6.9404e-19	GluNeu	APP-LDN	Blank
BASP1	2.86703e-23	0.348657	0.954	0.865	7.30118e-19	GluNeu	APP-LDN	Blank
LRRC4C	4.85075e-23	0.63178	0.888	0.802	1.23529e-18	GluNeu	APP-LDN	Blank
NBEA	5.42484e-23	0.343117	0.966	0.892	1.38149e-18	GluNeu	APP-LDN	Blank
ASTN1	5.50562e-23	0.372492	0.657	0.442	1.40206e-18	GluNeu	APP-LDN	Blank
XPR1	6.97071e-23	0.395966	0.698	0.492	1.77516e-18	GluNeu	APP-LDN	Blank
TLN2	7.3185e-23	0.400317	0.537	0.322	1.86373e-18	GluNeu	APP-LDN	Blank
GRIA2	8.1414e-23	0.359378	0.866	0.727	2.07329e-18	GluNeu	APP-LDN	Blank
RAB3C	8.38109e-23	0.421602	0.811	0.666	2.13433e-18	GluNeu	APP-LDN	Blank
ARL15	9.95017e-23	0.484148	0.719	0.551	2.53391e-18	GluNeu	APP-LDN	Blank
HIVEP3	1.01019e-22	0.40444	0.744	0.565	2.57254e-18	GluNeu	APP-LDN	Blank
RTN3	1.019e-22	0.342386	0.886	0.736	2.59497e-18	GluNeu	APP-LDN	Blank
PRKG1	1.42815e-22	0.68969	0.672	0.491	3.63693e-18	GluNeu	APP-LDN	Blank
SNRPN	1.76787e-22	0.395805	0.808	0.64	4.50206e-18	GluNeu	APP-LDN	Blank
ADGRB3	1.92039e-22	0.474408	0.965	0.938	4.89046e-18	GluNeu	APP-LDN	Blank
MT-CO1	2.05974e-22	-0.513381	0.847	0.909	5.24534e-18	GluNeu	APP-LDN	Blank
DCX	2.3682e-22	0.342186	0.669	0.456	6.03085e-18	GluNeu	APP-LDN	Blank
XKR6	3.02449e-22	0.349315	0.923	0.81	7.70217e-18	GluNeu	APP-LDN	Blank
FAT3	3.8147e-22	0.51926	0.813	0.64	9.71453e-18	GluNeu	APP-LDN	Blank
MMP16	5.85699e-22	0.448201	0.773	0.599	1.49154e-17	GluNeu	APP-LDN	Blank
REV3L	6.00588e-22	0.341749	0.87	0.726	1.52946e-17	GluNeu	APP-LDN	Blank
LRRTM4	6.25837e-22	0.681911	0.882	0.83	1.59376e-17	GluNeu	APP-LDN	Blank
ATXN1	6.6116e-22	0.410656	0.771	0.582	1.68371e-17	GluNeu	APP-LDN	Blank
EXOC6B	8.24185e-22	0.331748	0.944	0.85	2.09887e-17	GluNeu	APP-LDN	Blank
SLC38A1	8.46331e-22	0.374076	0.748	0.569	2.15527e-17	GluNeu	APP-LDN	Blank
NFIA	8.92117e-22	-0.634496	0.281	0.484	2.27186e-17	GluNeu	APP-LDN	Blank
CDH2	9.58572e-22	0.400314	0.817	0.646	2.4411e-17	GluNeu	APP-LDN	Blank
NSG2	1.17325e-21	0.363685	0.629	0.435	2.98779e-17	GluNeu	APP-LDN	Blank
CDK5R1	1.40146e-21	0.268735	0.265	0.091	3.56895e-17	GluNeu	APP-LDN	Blank
RUNDC3B	1.76611e-21	0.396924	0.648	0.467	4.49758e-17	GluNeu	APP-LDN	Blank
CLASP2	2.19733e-21	0.309913	0.965	0.896	5.59572e-17	GluNeu	APP-LDN	Blank
AC091948.1	2.29858e-21	0.426152	0.49	0.286	5.85357e-17	GluNeu	APP-LDN	Blank
LINC00882	2.30731e-21	0.424108	0.454	0.263	5.87581e-17	GluNeu	APP-LDN	Blank
DSCAM	3.59394e-21	0.435096	0.907	0.856	9.15233e-17	GluNeu	APP-LDN	Blank
PHIP	3.65135e-21	0.363333	0.735	0.537	9.29853e-17	GluNeu	APP-LDN	Blank
SPRY4-AS1	4.24585e-21	0.475661	0.674	0.508	1.08125e-16	GluNeu	APP-LDN	Blank
ATP8A2	4.27959e-21	0.414166	0.784	0.625	1.08984e-16	GluNeu	APP-LDN	Blank
TTN-AS1	4.39239e-21	0.367647	0.712	0.52	1.11857e-16	GluNeu	APP-LDN	Blank
MBNL1	4.78686e-21	0.382452	0.601	0.396	1.21902e-16	GluNeu	APP-LDN	Blank
ASTN2	4.99533e-21	0.588868	0.66	0.499	1.27211e-16	GluNeu	APP-LDN	Blank
SOS1	5.06713e-21	0.358609	0.762	0.571	1.29039e-16	GluNeu	APP-LDN	Blank
PPP1R12B	6.97397e-21	0.360536	0.631	0.431	1.77599e-16	GluNeu	APP-LDN	Blank
CSMD1	8.26514e-21	0.498009	0.908	0.805	2.1048e-16	GluNeu	APP-LDN	Blank
DPP10	8.28039e-21	0.521016	0.832	0.716	2.10868e-16	GluNeu	APP-LDN	Blank
SMYD3	1.00209e-20	0.407369	0.915	0.86	2.55193e-16	GluNeu	APP-LDN	Blank
KMT2A	1.15262e-20	0.310677	0.736	0.544	2.93526e-16	GluNeu	APP-LDN	Blank
SPOCK3	1.29185e-20	0.532365	0.513	0.307	3.28983e-16	GluNeu	APP-LDN	Blank
TARBP1	2.19864e-20	0.342634	0.626	0.429	5.59905e-16	GluNeu	APP-LDN	Blank
NCAM1	2.28503e-20	0.290141	0.983	0.962	5.81905e-16	GluNeu	APP-LDN	Blank
MAGI1	2.40694e-20	0.359912	0.927	0.868	6.1295e-16	GluNeu	APP-LDN	Blank
LINC00623	2.85111e-20	0.313869	0.49	0.281	7.26062e-16	GluNeu	APP-LDN	Blank
SHC3	3.12983e-20	0.37169	0.583	0.394	7.97043e-16	GluNeu	APP-LDN	Blank
NRG2	3.24679e-20	0.346011	0.457	0.257	8.26827e-16	GluNeu	APP-LDN	Blank
EPHB1	3.2578e-20	0.415089	0.773	0.624	8.29631e-16	GluNeu	APP-LDN	Blank
VPS41	3.48854e-20	0.306586	0.488	0.282	8.88391e-16	GluNeu	APP-LDN	Blank
ARHGAP26	3.66618e-20	0.38996	0.549	0.334	9.33631e-16	GluNeu	APP-LDN	Blank
SYN3	4.05374e-20	0.520552	0.714	0.565	1.03232e-15	GluNeu	APP-LDN	Blank
APBA1	4.07814e-20	0.368111	0.794	0.627	1.03854e-15	GluNeu	APP-LDN	Blank
DGKI	4.1462e-20	0.389628	0.82	0.678	1.05587e-15	GluNeu	APP-LDN	Blank
TCAIM	4.85405e-20	0.344702	0.499	0.301	1.23613e-15	GluNeu	APP-LDN	Blank
PCNX2	5.31073e-20	0.35275	0.769	0.604	1.35243e-15	GluNeu	APP-LDN	Blank
KIF5C	6.1155e-20	0.311544	0.889	0.741	1.55737e-15	GluNeu	APP-LDN	Blank
NFIB	6.18625e-20	-0.62374	0.247	0.435	1.57539e-15	GluNeu	APP-LDN	Blank
DAAM1	6.22361e-20	0.342259	0.792	0.609	1.5849e-15	GluNeu	APP-LDN	Blank
FP700111.1	6.48592e-20	0.455819	0.684	0.518	1.6517e-15	GluNeu	APP-LDN	Blank
PDE4DIP	6.64287e-20	0.345069	0.813	0.644	1.69167e-15	GluNeu	APP-LDN	Blank
PPP3CA	7.71535e-20	0.363306	0.882	0.751	1.96479e-15	GluNeu	APP-LDN	Blank
ANKS1B	8.99316e-20	0.359113	0.962	0.926	2.2902e-15	GluNeu	APP-LDN	Blank
ATP2C1	1.06453e-19	0.324064	0.636	0.439	2.71092e-15	GluNeu	APP-LDN	Blank
MARCKS	1.29827e-19	0.324064	0.637	0.443	3.30618e-15	GluNeu	APP-LDN	Blank
2023-09-07	1.98769e-19	0.291042	0.639	0.43	5.06184e-15	GluNeu	APP-LDN	Blank
ADGRL2	2.18929e-19	0.653706	0.568	0.389	5.57525e-15	GluNeu	APP-LDN	Blank
UNC5D	2.25307e-19	0.630469	0.742	0.569	5.73767e-15	GluNeu	APP-LDN	Blank
FRY	2.36549e-19	0.373597	0.752	0.584	6.02396e-15	GluNeu	APP-LDN	Blank
LINC00486	2.45569e-19	-0.352168	0.862	0.9	6.25367e-15	GluNeu	APP-LDN	Blank
KIDINS220	2.45804e-19	0.331564	0.76	0.594	6.25966e-15	GluNeu	APP-LDN	Blank
KSR2	2.53833e-19	0.359714	0.674	0.476	6.46412e-15	GluNeu	APP-LDN	Blank
LINGO1	2.68672e-19	0.333935	0.619	0.446	6.842e-15	GluNeu	APP-LDN	Blank
ABLIM3	2.88003e-19	0.30364	0.414	0.223	7.33428e-15	GluNeu	APP-LDN	Blank
GALNT13	2.93281e-19	0.506961	0.67	0.496	7.46871e-15	GluNeu	APP-LDN	Blank
ANKRD12	3.03964e-19	0.32346	0.772	0.594	7.74076e-15	GluNeu	APP-LDN	Blank
TENM2	3.57025e-19	0.547661	0.911	0.865	9.09199e-15	GluNeu	APP-LDN	Blank
EML6	4.27213e-19	0.433666	0.443	0.255	1.08794e-14	GluNeu	APP-LDN	Blank
AL139260.1	4.45627e-19	0.340661	0.568	0.375	1.13483e-14	GluNeu	APP-LDN	Blank
ZCCHC7	4.96259e-19	0.353149	0.738	0.544	1.26377e-14	GluNeu	APP-LDN	Blank
SLC4A10	4.97853e-19	0.389322	0.724	0.551	1.26783e-14	GluNeu	APP-LDN	Blank
MT-ND2	5.65208e-19	-0.537263	0.478	0.631	1.43936e-14	GluNeu	APP-LDN	Blank
PPP2R2C	6.76739e-19	0.290232	0.42	0.228	1.72338e-14	GluNeu	APP-LDN	Blank
MBD5	6.98229e-19	0.310602	0.927	0.821	1.77811e-14	GluNeu	APP-LDN	Blank
CA10	6.98488e-19	0.595771	0.604	0.429	1.77877e-14	GluNeu	APP-LDN	Blank
ZFHX4	7.24358e-19	0.552814	0.56	0.385	1.84465e-14	GluNeu	APP-LDN	Blank
SAMD12	7.73697e-19	0.363456	0.582	0.393	1.9703e-14	GluNeu	APP-LDN	Blank
GRID2	8.84798e-19	0.622834	0.849	0.759	2.25323e-14	GluNeu	APP-LDN	Blank
RORA	1.00295e-18	0.457366	0.865	0.73	2.55411e-14	GluNeu	APP-LDN	Blank
FAM19A2	1.16715e-18	0.530643	0.743	0.586	2.97227e-14	GluNeu	APP-LDN	Blank
SYT16	1.40165e-18	0.333488	0.612	0.413	3.56944e-14	GluNeu	APP-LDN	Blank
SLC44A5	1.5691e-18	0.462884	0.688	0.522	3.99586e-14	GluNeu	APP-LDN	Blank
SLC2A13	1.67446e-18	0.466456	0.62	0.439	4.26419e-14	GluNeu	APP-LDN	Blank
BASP1-AS1	1.73341e-18	0.411633	0.685	0.525	4.4143e-14	GluNeu	APP-LDN	Blank
FRRS1L	1.74182e-18	0.298725	0.545	0.35	4.43572e-14	GluNeu	APP-LDN	Blank
DNAJC6	1.92306e-18	0.323324	0.634	0.435	4.89726e-14	GluNeu	APP-LDN	Blank
ANKRD36	2.04732e-18	0.306927	0.671	0.488	5.21371e-14	GluNeu	APP-LDN	Blank
JAKMIP2	2.75953e-18	0.315397	0.807	0.648	7.02742e-14	GluNeu	APP-LDN	Blank
MICAL3	3.0642e-18	0.299848	0.783	0.606	7.80328e-14	GluNeu	APP-LDN	Blank
PAK5	3.14679e-18	0.359377	0.707	0.534	8.01361e-14	GluNeu	APP-LDN	Blank
SHC4	3.6468e-18	0.288767	0.252	0.096	9.28694e-14	GluNeu	APP-LDN	Blank
ANKRD17	4.29005e-18	0.301618	0.846	0.678	1.0925e-13	GluNeu	APP-LDN	Blank
NYAP2	4.32359e-18	0.351123	0.631	0.43	1.10104e-13	GluNeu	APP-LDN	Blank
AC092683.1	4.5246e-18	0.299211	0.806	0.646	1.15223e-13	GluNeu	APP-LDN	Blank
RASA1	4.5974e-18	0.295734	0.688	0.488	1.17077e-13	GluNeu	APP-LDN	Blank
GABPB1-AS1	5.38135e-18	0.32785	0.672	0.516	1.37041e-13	GluNeu	APP-LDN	Blank
BACH2	5.68916e-18	0.385112	0.815	0.668	1.4488e-13	GluNeu	APP-LDN	Blank
SCN3B	5.8112e-18	0.284866	0.53	0.334	1.47988e-13	GluNeu	APP-LDN	Blank
GRIA4	6.02488e-18	0.556651	0.795	0.695	1.5343e-13	GluNeu	APP-LDN	Blank
SPTBN1	6.36933e-18	0.292411	0.843	0.672	1.62201e-13	GluNeu	APP-LDN	Blank
HDAC9	6.48336e-18	0.410918	0.496	0.303	1.65105e-13	GluNeu	APP-LDN	Blank
ZFHX4-AS1	6.96265e-18	0.503599	0.322	0.154	1.77311e-13	GluNeu	APP-LDN	Blank
CHD9	7.79351e-18	0.329065	0.875	0.749	1.9847e-13	GluNeu	APP-LDN	Blank
TTR	8.48295e-18	-0.307749	0.137	0.286	2.16027e-13	GluNeu	APP-LDN	Blank
PLXNA4	8.4832e-18	0.403736	0.77	0.623	2.16033e-13	GluNeu	APP-LDN	Blank
DAB1	8.61115e-18	0.495899	0.853	0.743	2.19291e-13	GluNeu	APP-LDN	Blank
STXBP5	8.99995e-18	0.30494	0.755	0.57	2.29193e-13	GluNeu	APP-LDN	Blank
MAP7	1.16284e-17	0.344945	0.558	0.358	2.96129e-13	GluNeu	APP-LDN	Blank
AIG1	1.17882e-17	0.353828	0.593	0.422	3.00198e-13	GluNeu	APP-LDN	Blank
CERS6	1.18483e-17	0.325414	0.877	0.755	3.01728e-13	GluNeu	APP-LDN	Blank
GNAQ	1.23702e-17	0.313352	0.915	0.789	3.15021e-13	GluNeu	APP-LDN	Blank
SORBS2	1.23713e-17	0.336906	0.926	0.838	3.15047e-13	GluNeu	APP-LDN	Blank
LINC02223	1.24293e-17	0.384	0.504	0.317	3.16524e-13	GluNeu	APP-LDN	Blank
CADM2	1.27395e-17	0.409309	0.983	0.982	3.24425e-13	GluNeu	APP-LDN	Blank
EXOC4	1.32703e-17	0.317405	0.891	0.755	3.37941e-13	GluNeu	APP-LDN	Blank
NTRK2	1.44542e-17	0.314366	0.834	0.649	3.68089e-13	GluNeu	APP-LDN	Blank
UNC79	1.57476e-17	0.311426	0.86	0.743	4.01029e-13	GluNeu	APP-LDN	Blank
MAP2K5	1.70069e-17	0.327257	0.564	0.379	4.33097e-13	GluNeu	APP-LDN	Blank
CEP126	1.94807e-17	0.301478	0.325	0.158	4.96095e-13	GluNeu	APP-LDN	Blank
CCDC85A	2.02762e-17	0.40697	0.587	0.404	5.16354e-13	GluNeu	APP-LDN	Blank
RIMS2	2.2787e-17	0.296291	0.973	0.921	5.80295e-13	GluNeu	APP-LDN	Blank
MTUS2	2.47996e-17	0.423888	0.497	0.319	6.31547e-13	GluNeu	APP-LDN	Blank
CCSER1	2.49177e-17	0.314114	0.963	0.92	6.34553e-13	GluNeu	APP-LDN	Blank
SSBP2	2.54174e-17	0.394857	0.842	0.743	6.47279e-13	GluNeu	APP-LDN	Blank
CLVS1	2.78212e-17	0.304121	0.556	0.371	7.08496e-13	GluNeu	APP-LDN	Blank
ZHX3	2.90764e-17	0.312571	0.519	0.335	7.40461e-13	GluNeu	APP-LDN	Blank
KCNH7	2.91569e-17	0.47699	0.8	0.691	7.4251e-13	GluNeu	APP-LDN	Blank
CACNA1E	2.93605e-17	0.333276	0.677	0.487	7.47694e-13	GluNeu	APP-LDN	Blank
ANKIB1	3.2027e-17	0.302921	0.8	0.617	8.156e-13	GluNeu	APP-LDN	Blank
PARP8	3.21679e-17	0.332636	0.534	0.351	8.19188e-13	GluNeu	APP-LDN	Blank
TBCK	3.27746e-17	0.323719	0.702	0.538	8.34639e-13	GluNeu	APP-LDN	Blank
GNAO1	3.49774e-17	0.30962	0.677	0.496	8.90735e-13	GluNeu	APP-LDN	Blank
TMEM232	3.51729e-17	0.315969	0.434	0.253	8.95712e-13	GluNeu	APP-LDN	Blank
EML5	3.56006e-17	0.33255	0.571	0.391	9.06604e-13	GluNeu	APP-LDN	Blank
AFF2	3.56195e-17	0.393333	0.577	0.404	9.07087e-13	GluNeu	APP-LDN	Blank
ZSWIM5	3.7564e-17	0.291631	0.583	0.388	9.56606e-13	GluNeu	APP-LDN	Blank
OSBPL8	3.82603e-17	0.321168	0.731	0.571	9.74337e-13	GluNeu	APP-LDN	Blank
CELF4	4.54514e-17	0.331622	0.82	0.664	1.15747e-12	GluNeu	APP-LDN	Blank
PRICKLE2	4.93619e-17	0.416687	0.573	0.405	1.25705e-12	GluNeu	APP-LDN	Blank
DOK6	4.95438e-17	0.338251	0.79	0.627	1.26168e-12	GluNeu	APP-LDN	Blank
TOP1	5.15909e-17	0.291525	0.466	0.281	1.31381e-12	GluNeu	APP-LDN	Blank
GPHN	5.44955e-17	0.258463	0.975	0.908	1.38778e-12	GluNeu	APP-LDN	Blank
NTRK3	5.95999e-17	0.393835	0.69	0.517	1.51777e-12	GluNeu	APP-LDN	Blank
DTNA	6.96532e-17	0.381273	0.654	0.482	1.77379e-12	GluNeu	APP-LDN	Blank
PHF14	6.98792e-17	0.306938	0.876	0.743	1.77954e-12	GluNeu	APP-LDN	Blank
DOCK9	7.55831e-17	0.337447	0.441	0.265	1.9248e-12	GluNeu	APP-LDN	Blank
LYST	7.59079e-17	0.308026	0.612	0.441	1.93307e-12	GluNeu	APP-LDN	Blank
PKIA	7.96891e-17	0.31115	0.661	0.476	2.02936e-12	GluNeu	APP-LDN	Blank
GLRA3	8.18565e-17	0.315131	0.341	0.17	2.08456e-12	GluNeu	APP-LDN	Blank
RGS7	8.57912e-17	0.371444	0.804	0.674	2.18476e-12	GluNeu	APP-LDN	Blank
NEXMIF	9.22979e-17	0.303747	0.664	0.482	2.35046e-12	GluNeu	APP-LDN	Blank
ANO5	9.69107e-17	0.315454	0.498	0.315	2.46793e-12	GluNeu	APP-LDN	Blank
CLCN3	1.03585e-16	0.292692	0.504	0.321	2.6379e-12	GluNeu	APP-LDN	Blank
TNRC6B	1.08641e-16	0.302791	0.886	0.785	2.76664e-12	GluNeu	APP-LDN	Blank
SERINC1	1.08774e-16	0.274241	0.507	0.319	2.77005e-12	GluNeu	APP-LDN	Blank
ARHGEF11	1.20014e-16	0.307669	0.6	0.421	3.05627e-12	GluNeu	APP-LDN	Blank
CLASP1	1.22818e-16	0.313953	0.832	0.669	3.12767e-12	GluNeu	APP-LDN	Blank
PICALM	1.22984e-16	0.280818	0.728	0.557	3.13191e-12	GluNeu	APP-LDN	Blank
TENM4	1.24265e-16	0.401366	0.811	0.672	3.16454e-12	GluNeu	APP-LDN	Blank
EXT1	1.24894e-16	0.337745	0.844	0.724	3.18055e-12	GluNeu	APP-LDN	Blank
PCDH7	1.30398e-16	0.53665	0.766	0.62	3.32072e-12	GluNeu	APP-LDN	Blank
AC025159.1	1.62485e-16	0.477831	0.63	0.479	4.13783e-12	GluNeu	APP-LDN	Blank
MAPK10	1.73175e-16	0.290435	0.928	0.836	4.41006e-12	GluNeu	APP-LDN	Blank
TMTC1	1.7445e-16	0.407628	0.498	0.317	4.44255e-12	GluNeu	APP-LDN	Blank
BBS9	1.94924e-16	0.312343	0.677	0.504	4.96393e-12	GluNeu	APP-LDN	Blank
LSAMP	2.03562e-16	0.432686	0.94	0.922	5.18391e-12	GluNeu	APP-LDN	Blank
LIPA	2.10334e-16	0.31291	0.443	0.269	5.35636e-12	GluNeu	APP-LDN	Blank
CADM1	2.21875e-16	0.359772	0.907	0.832	5.65028e-12	GluNeu	APP-LDN	Blank
GPM6A	2.24988e-16	0.263599	0.955	0.867	5.72954e-12	GluNeu	APP-LDN	Blank
SESTD1	2.39838e-16	0.307087	0.604	0.43	6.10772e-12	GluNeu	APP-LDN	Blank
SFMBT2	2.41691e-16	0.38798	0.484	0.307	6.1549e-12	GluNeu	APP-LDN	Blank
CPB2-AS1	2.45942e-16	0.261651	0.33	0.166	6.26316e-12	GluNeu	APP-LDN	Blank
DPYSL3	2.49745e-16	0.2638	0.747	0.574	6.36001e-12	GluNeu	APP-LDN	Blank
HSP90AB1	2.81312e-16	0.288767	0.497	0.314	7.1639e-12	GluNeu	APP-LDN	Blank
HLTF	2.86368e-16	0.286129	0.511	0.334	7.29265e-12	GluNeu	APP-LDN	Blank
FGF13	3.09056e-16	0.433274	0.748	0.644	7.87043e-12	GluNeu	APP-LDN	Blank
AUTS2	3.22707e-16	0.262561	0.999	0.996	8.21806e-12	GluNeu	APP-LDN	Blank
ABCA5	3.78454e-16	0.299104	0.536	0.35	9.63771e-12	GluNeu	APP-LDN	Blank
RAPGEF4	3.81133e-16	0.348381	0.553	0.377	9.70593e-12	GluNeu	APP-LDN	Blank
SORCS3	3.84298e-16	0.456438	0.546	0.38	9.78654e-12	GluNeu	APP-LDN	Blank
NEDD4L	3.91392e-16	0.321035	0.898	0.794	9.96718e-12	GluNeu	APP-LDN	Blank
MAPT	4.06973e-16	0.305453	0.884	0.749	1.0364e-11	GluNeu	APP-LDN	Blank
CAMK2D	4.89488e-16	0.309754	0.787	0.633	1.24653e-11	GluNeu	APP-LDN	Blank
CCDC171	5.18037e-16	0.324421	0.483	0.307	1.31923e-11	GluNeu	APP-LDN	Blank
GABRB2	5.25228e-16	0.408086	0.434	0.264	1.33754e-11	GluNeu	APP-LDN	Blank
RAPGEF2	5.80031e-16	0.306275	0.739	0.563	1.47711e-11	GluNeu	APP-LDN	Blank
NMNAT2	6.11378e-16	0.331539	0.793	0.652	1.55693e-11	GluNeu	APP-LDN	Blank
STMN1	6.53405e-16	0.304993	0.612	0.438	1.66396e-11	GluNeu	APP-LDN	Blank
CEP290	6.65258e-16	0.277706	0.495	0.318	1.69415e-11	GluNeu	APP-LDN	Blank
KLHL7	6.67393e-16	0.304235	0.574	0.398	1.69958e-11	GluNeu	APP-LDN	Blank
DPYD	6.87636e-16	0.447171	0.528	0.351	1.75113e-11	GluNeu	APP-LDN	Blank
PDE4D	7.26654e-16	0.3551	0.968	0.939	1.8505e-11	GluNeu	APP-LDN	Blank
YLPM1	7.26869e-16	0.275623	0.617	0.446	1.85104e-11	GluNeu	APP-LDN	Blank
MLLT3	7.30789e-16	0.337086	0.774	0.615	1.86103e-11	GluNeu	APP-LDN	Blank
CWC27	7.32162e-16	0.294521	0.504	0.331	1.86452e-11	GluNeu	APP-LDN	Blank
AL357153.2	7.3407e-16	0.289474	0.417	0.245	1.86938e-11	GluNeu	APP-LDN	Blank
MIR181A1HG	7.40972e-16	0.310122	0.49	0.309	1.88696e-11	GluNeu	APP-LDN	Blank
C2CD5	8.82251e-16	0.284993	0.658	0.492	2.24674e-11	GluNeu	APP-LDN	Blank
PEX5L	9.01602e-16	0.474283	0.603	0.453	2.29602e-11	GluNeu	APP-LDN	Blank
CTNND2	9.07821e-16	0.267383	0.988	0.98	2.31186e-11	GluNeu	APP-LDN	Blank
PLPPR1	1.01646e-15	0.392084	0.697	0.513	2.58852e-11	GluNeu	APP-LDN	Blank
DUBR	1.06172e-15	0.273203	0.343	0.181	2.70378e-11	GluNeu	APP-LDN	Blank
FNBP1L	1.08557e-15	0.291399	0.841	0.707	2.76452e-11	GluNeu	APP-LDN	Blank
FAM13C	1.13185e-15	0.275506	0.499	0.317	2.88237e-11	GluNeu	APP-LDN	Blank
RTN4	1.14779e-15	0.267915	0.929	0.836	2.92297e-11	GluNeu	APP-LDN	Blank
GRID1	1.30962e-15	0.39895	0.699	0.534	3.33507e-11	GluNeu	APP-LDN	Blank
PCM1	1.38066e-15	0.268375	0.795	0.632	3.51598e-11	GluNeu	APP-LDN	Blank
SFPQ	1.38291e-15	0.279132	0.636	0.458	3.52171e-11	GluNeu	APP-LDN	Blank
PCNX1	1.4426e-15	0.278564	0.735	0.567	3.67372e-11	GluNeu	APP-LDN	Blank
CNIH3	1.47832e-15	0.292852	0.445	0.272	3.76469e-11	GluNeu	APP-LDN	Blank
STX18-AS1	1.49266e-15	0.308874	0.507	0.335	3.8012e-11	GluNeu	APP-LDN	Blank
MEF2A	1.54581e-15	0.281672	0.62	0.435	3.93657e-11	GluNeu	APP-LDN	Blank
PUS7L	1.57937e-15	0.278088	0.438	0.268	4.02203e-11	GluNeu	APP-LDN	Blank
CNKSR2	1.58132e-15	0.302075	0.533	0.356	4.027e-11	GluNeu	APP-LDN	Blank
NEAT1	1.70701e-15	-0.490839	0.495	0.636	4.34708e-11	GluNeu	APP-LDN	Blank
ST8SIA4	1.84659e-15	0.283894	0.41	0.236	4.70252e-11	GluNeu	APP-LDN	Blank
NCAM2	1.8619e-15	0.499352	0.849	0.796	4.74151e-11	GluNeu	APP-LDN	Blank
PDE4B	1.95544e-15	0.354225	0.916	0.848	4.97972e-11	GluNeu	APP-LDN	Blank
APP	2.09964e-15	0.280347	0.936	0.859	5.34694e-11	GluNeu	APP-LDN	Blank
RAD18	2.33101e-15	0.269658	0.388	0.218	5.93614e-11	GluNeu	APP-LDN	Blank
RNF150	2.37936e-15	0.306751	0.645	0.479	6.05928e-11	GluNeu	APP-LDN	Blank
ZRANB2	2.40605e-15	0.261849	0.521	0.346	6.12725e-11	GluNeu	APP-LDN	Blank
HECW1	2.54901e-15	0.284478	0.891	0.764	6.4913e-11	GluNeu	APP-LDN	Blank
CDON	2.60074e-15	0.28383	0.527	0.35	6.62305e-11	GluNeu	APP-LDN	Blank
MAGED1	2.78425e-15	0.282602	0.604	0.434	7.09038e-11	GluNeu	APP-LDN	Blank
SYNE1	2.92509e-15	0.310123	0.758	0.604	7.44904e-11	GluNeu	APP-LDN	Blank
GNG2	3.0991e-15	0.294413	0.691	0.528	7.89218e-11	GluNeu	APP-LDN	Blank
GRIK2	3.23357e-15	0.485018	0.897	0.786	8.23462e-11	GluNeu	APP-LDN	Blank
PCDH15	3.48217e-15	0.660983	0.741	0.64	8.86769e-11	GluNeu	APP-LDN	Blank
CALM1	3.56153e-15	0.278223	0.442	0.276	9.06979e-11	GluNeu	APP-LDN	Blank
UBE3D	3.58739e-15	0.298019	0.449	0.282	9.13564e-11	GluNeu	APP-LDN	Blank
ANKRD55	3.58934e-15	0.290307	0.343	0.187	9.14061e-11	GluNeu	APP-LDN	Blank
PIK3CA	3.77196e-15	0.283286	0.464	0.294	9.60568e-11	GluNeu	APP-LDN	Blank
CSPP1	4.0429e-15	0.251518	0.538	0.359	1.02957e-10	GluNeu	APP-LDN	Blank
DTNB	4.34438e-15	0.2852	0.751	0.598	1.10634e-10	GluNeu	APP-LDN	Blank
ZC2HC1A	4.35322e-15	0.291864	0.656	0.491	1.10859e-10	GluNeu	APP-LDN	Blank
ARHGEF12	4.52218e-15	0.286498	0.733	0.571	1.15162e-10	GluNeu	APP-LDN	Blank
RALYL	4.81415e-15	0.542652	0.864	0.778	1.22597e-10	GluNeu	APP-LDN	Blank
RFX7	4.9333e-15	0.301971	0.72	0.567	1.25631e-10	GluNeu	APP-LDN	Blank
SYT14	5.20951e-15	0.306237	0.81	0.669	1.32665e-10	GluNeu	APP-LDN	Blank
DST	5.35258e-15	0.250619	0.936	0.856	1.36309e-10	GluNeu	APP-LDN	Blank
AL035530.2	6.1744e-15	0.310309	0.489	0.322	1.57237e-10	GluNeu	APP-LDN	Blank
ITSN2	6.34368e-15	0.286776	0.475	0.309	1.61548e-10	GluNeu	APP-LDN	Blank
ARMC2	6.36404e-15	0.286262	0.527	0.36	1.62067e-10	GluNeu	APP-LDN	Blank
CKMT2-AS1	7.45165e-15	0.286752	0.473	0.303	1.89764e-10	GluNeu	APP-LDN	Blank
CACNA1C	7.48161e-15	0.282245	0.916	0.843	1.90527e-10	GluNeu	APP-LDN	Blank
HMGB1	7.64799e-15	0.324442	0.625	0.463	1.94764e-10	GluNeu	APP-LDN	Blank
GPR137C	7.71677e-15	0.296497	0.62	0.447	1.96515e-10	GluNeu	APP-LDN	Blank
RASA2	7.79595e-15	0.283829	0.615	0.47	1.98532e-10	GluNeu	APP-LDN	Blank
AC092691.1	8.24288e-15	0.464004	0.779	0.666	2.09913e-10	GluNeu	APP-LDN	Blank
ROBO1	8.39361e-15	0.574662	0.911	0.901	2.13752e-10	GluNeu	APP-LDN	Blank
KANSL1	8.8895e-15	0.260771	0.932	0.84	2.2638e-10	GluNeu	APP-LDN	Blank
GABBR2	9.6087e-15	0.282993	0.626	0.455	2.44695e-10	GluNeu	APP-LDN	Blank
RASAL2	1.01443e-14	0.283649	0.84	0.703	2.58334e-10	GluNeu	APP-LDN	Blank
AUH	1.05364e-14	0.284904	0.504	0.338	2.68321e-10	GluNeu	APP-LDN	Blank
MAP4K3	1.18679e-14	0.264377	0.72	0.562	3.02228e-10	GluNeu	APP-LDN	Blank
PCDH10	1.35387e-14	0.345158	0.471	0.306	3.44776e-10	GluNeu	APP-LDN	Blank
ZC3H13	1.47839e-14	0.287431	0.483	0.319	3.76487e-10	GluNeu	APP-LDN	Blank
FAF1	1.51504e-14	0.267892	0.857	0.739	3.85821e-10	GluNeu	APP-LDN	Blank
NAV3	1.55564e-14	0.28658	0.969	0.939	3.96159e-10	GluNeu	APP-LDN	Blank
ABLIM1	1.57482e-14	0.275092	0.571	0.402	4.01043e-10	GluNeu	APP-LDN	Blank
AC022639.1	1.88534e-14	0.418908	0.595	0.443	4.80122e-10	GluNeu	APP-LDN	Blank
ANKH	1.88728e-14	0.256422	0.454	0.285	4.80614e-10	GluNeu	APP-LDN	Blank
TTBK2	1.95844e-14	0.252241	0.514	0.336	4.98736e-10	GluNeu	APP-LDN	Blank
ERC2	2.01315e-14	0.279083	0.957	0.909	5.12668e-10	GluNeu	APP-LDN	Blank
N4BP2L2	2.01825e-14	0.307699	0.851	0.755	5.13968e-10	GluNeu	APP-LDN	Blank
SYN2	2.03873e-14	0.288767	0.556	0.377	5.19182e-10	GluNeu	APP-LDN	Blank
LDB2	2.32005e-14	0.455437	0.483	0.325	5.90824e-10	GluNeu	APP-LDN	Blank
DYM	2.46338e-14	0.297567	0.675	0.528	6.27324e-10	GluNeu	APP-LDN	Blank
FAM117B	2.55569e-14	0.277562	0.57	0.41	6.50833e-10	GluNeu	APP-LDN	Blank
EDIL3	2.67153e-14	0.392675	0.734	0.598	6.80331e-10	GluNeu	APP-LDN	Blank
SLC5A4-AS1	2.78406e-14	0.280614	0.381	0.228	7.08989e-10	GluNeu	APP-LDN	Blank
NLGN4Y	2.8045e-14	0.325217	0.782	0.637	7.14195e-10	GluNeu	APP-LDN	Blank
TASP1	2.97786e-14	0.257893	0.589	0.414	7.58341e-10	GluNeu	APP-LDN	Blank
NRG1	3.06509e-14	0.405201	0.923	0.86	7.80557e-10	GluNeu	APP-LDN	Blank
SNAP91	3.08316e-14	0.302492	0.806	0.687	7.85156e-10	GluNeu	APP-LDN	Blank
ST7	3.25482e-14	0.271419	0.826	0.695	8.28871e-10	GluNeu	APP-LDN	Blank
DLGAP2	3.658e-14	0.372589	0.618	0.446	9.31547e-10	GluNeu	APP-LDN	Blank
AEBP2	3.7694e-14	0.27552	0.641	0.47	9.59916e-10	GluNeu	APP-LDN	Blank
FRG1-DT	4.07175e-14	0.272595	0.351	0.198	1.03691e-09	GluNeu	APP-LDN	Blank
TSC22D1	4.18072e-14	0.286766	0.788	0.62	1.06466e-09	GluNeu	APP-LDN	Blank
MAST2	4.28745e-14	0.250623	0.714	0.551	1.09184e-09	GluNeu	APP-LDN	Blank
DSE	4.46658e-14	0.358149	0.545	0.406	1.13746e-09	GluNeu	APP-LDN	Blank
UBE2H	4.69148e-14	0.290925	0.632	0.478	1.19473e-09	GluNeu	APP-LDN	Blank
PTBP2	4.72833e-14	0.264117	0.849	0.714	1.20412e-09	GluNeu	APP-LDN	Blank
REEP1	4.7499e-14	0.255444	0.611	0.438	1.20961e-09	GluNeu	APP-LDN	Blank
AAK1	4.79896e-14	0.277358	0.734	0.573	1.2221e-09	GluNeu	APP-LDN	Blank
PACRG	4.93463e-14	0.330428	0.516	0.355	1.25665e-09	GluNeu	APP-LDN	Blank
TNKS	5.1228e-14	0.284929	0.754	0.608	1.30457e-09	GluNeu	APP-LDN	Blank
TTLL5	5.16462e-14	0.276587	0.512	0.35	1.31522e-09	GluNeu	APP-LDN	Blank
PDE3B	5.37652e-14	0.352122	0.514	0.358	1.36918e-09	GluNeu	APP-LDN	Blank
CRIM1	5.6457e-14	0.32457	0.468	0.303	1.43773e-09	GluNeu	APP-LDN	Blank
FAM168A	5.71613e-14	0.255797	0.77	0.602	1.45567e-09	GluNeu	APP-LDN	Blank
SGCZ	5.77105e-14	0.737032	0.627	0.497	1.46966e-09	GluNeu	APP-LDN	Blank
FGD4	6.55119e-14	0.262019	0.485	0.319	1.66833e-09	GluNeu	APP-LDN	Blank
CPEB3	7.52839e-14	0.291578	0.687	0.545	1.91718e-09	GluNeu	APP-LDN	Blank
CACNA1D	7.61574e-14	0.29528	0.563	0.391	1.93942e-09	GluNeu	APP-LDN	Blank
CCDC30	7.83203e-14	0.286821	0.484	0.327	1.9945e-09	GluNeu	APP-LDN	Blank
ADAM23	7.84443e-14	0.282976	0.621	0.458	1.99766e-09	GluNeu	APP-LDN	Blank
HDAC8	8.65694e-14	0.287287	0.67	0.515	2.20458e-09	GluNeu	APP-LDN	Blank
WNK1	8.80525e-14	0.26978	0.666	0.503	2.24234e-09	GluNeu	APP-LDN	Blank
AC097103.2	8.93576e-14	0.305093	0.596	0.453	2.27558e-09	GluNeu	APP-LDN	Blank
LRBA	9.00366e-14	0.301174	0.679	0.526	2.29287e-09	GluNeu	APP-LDN	Blank
FTO	9.64661e-14	0.295962	0.777	0.646	2.45661e-09	GluNeu	APP-LDN	Blank
KCNMA1	9.78495e-14	0.30863	0.793	0.675	2.49184e-09	GluNeu	APP-LDN	Blank
NME7	1.09488e-13	0.251687	0.542	0.376	2.78821e-09	GluNeu	APP-LDN	Blank
ACTG1	1.16645e-13	0.251597	0.709	0.554	2.97048e-09	GluNeu	APP-LDN	Blank
DENND4A	1.19831e-13	0.263066	0.567	0.412	3.05161e-09	GluNeu	APP-LDN	Blank
ODF2L	1.23435e-13	0.25281	0.602	0.43	3.14338e-09	GluNeu	APP-LDN	Blank
SLC10A7	1.25227e-13	0.26339	0.381	0.231	3.18903e-09	GluNeu	APP-LDN	Blank
NELL2	1.25676e-13	0.325205	0.696	0.537	3.20048e-09	GluNeu	APP-LDN	Blank
PCDH19	1.38326e-13	0.254038	0.344	0.189	3.52261e-09	GluNeu	APP-LDN	Blank
PIAS1	1.53465e-13	0.26031	0.587	0.42	3.90814e-09	GluNeu	APP-LDN	Blank
NRF1	1.61539e-13	0.292934	0.55	0.401	4.11376e-09	GluNeu	APP-LDN	Blank
CPE	1.6275e-13	0.269488	0.755	0.607	4.1446e-09	GluNeu	APP-LDN	Blank
SDCCAG8	1.65887e-13	0.308274	0.608	0.478	4.22449e-09	GluNeu	APP-LDN	Blank
EVL	1.86632e-13	0.274198	0.81	0.669	4.75278e-09	GluNeu	APP-LDN	Blank
GABRB3	1.9178e-13	0.287534	0.864	0.768	4.88387e-09	GluNeu	APP-LDN	Blank
TRA2A	1.97215e-13	0.259317	0.629	0.466	5.02228e-09	GluNeu	APP-LDN	Blank
JAZF1	2.10599e-13	0.282834	0.646	0.487	5.36311e-09	GluNeu	APP-LDN	Blank
PTPRR	2.19014e-13	0.322051	0.413	0.257	5.57742e-09	GluNeu	APP-LDN	Blank
PRKAR2B	2.22835e-13	0.263053	0.611	0.455	5.6747e-09	GluNeu	APP-LDN	Blank
PPP1R9A	2.64641e-13	0.313035	0.728	0.588	6.73935e-09	GluNeu	APP-LDN	Blank
CHCHD6	2.87474e-13	0.254581	0.517	0.355	7.32081e-09	GluNeu	APP-LDN	Blank
MYT1L	2.88876e-13	0.26303	0.954	0.9	7.35652e-09	GluNeu	APP-LDN	Blank
ARHGAP32	2.89734e-13	0.267574	0.705	0.563	7.37838e-09	GluNeu	APP-LDN	Blank
SLCO5A1	3.07516e-13	0.280667	0.508	0.34	7.8312e-09	GluNeu	APP-LDN	Blank
MT-ND3	3.10876e-13	-0.355589	0.33	0.474	7.91677e-09	GluNeu	APP-LDN	Blank
ANKS1A	3.30041e-13	0.253556	0.591	0.438	8.40482e-09	GluNeu	APP-LDN	Blank
NEBL	3.35364e-13	0.394324	0.621	0.475	8.54038e-09	GluNeu	APP-LDN	Blank
KDM4C	3.58674e-13	0.267885	0.628	0.482	9.134e-09	GluNeu	APP-LDN	Blank
RFX3	4.27854e-13	0.287832	0.85	0.724	1.08957e-08	GluNeu	APP-LDN	Blank
NBAS	4.70014e-13	0.259757	0.706	0.536	1.19694e-08	GluNeu	APP-LDN	Blank
KIAA1109	5.17143e-13	0.254294	0.683	0.522	1.31696e-08	GluNeu	APP-LDN	Blank
LINC00476	5.71633e-13	0.263456	0.421	0.268	1.45572e-08	GluNeu	APP-LDN	Blank
FMNL2	5.94696e-13	0.29519	0.836	0.693	1.51445e-08	GluNeu	APP-LDN	Blank
C1QTNF3-AMACR	6.07846e-13	0.270217	0.5	0.347	1.54794e-08	GluNeu	APP-LDN	Blank
NOL4	7.02845e-13	0.274147	0.579	0.431	1.78986e-08	GluNeu	APP-LDN	Blank
DANT2	7.17469e-13	0.294107	0.788	0.658	1.82711e-08	GluNeu	APP-LDN	Blank
PNISR	7.26023e-13	0.270492	0.673	0.541	1.84889e-08	GluNeu	APP-LDN	Blank
CEP170	7.43552e-13	0.263063	0.83	0.711	1.89353e-08	GluNeu	APP-LDN	Blank
AC118549.1	7.55172e-13	0.258343	0.553	0.393	1.92312e-08	GluNeu	APP-LDN	Blank
NCOA2	7.75195e-13	0.283446	0.719	0.569	1.97411e-08	GluNeu	APP-LDN	Blank
HERC4	7.87973e-13	0.269076	0.703	0.555	2.00665e-08	GluNeu	APP-LDN	Blank
BTRC	9.02403e-13	0.252298	0.586	0.421	2.29806e-08	GluNeu	APP-LDN	Blank
ATP2B1	1.09888e-12	0.277626	0.587	0.426	2.79842e-08	GluNeu	APP-LDN	Blank
HMGCLL1	1.09911e-12	0.27317	0.324	0.186	2.79899e-08	GluNeu	APP-LDN	Blank
RIC8B	1.12624e-12	0.252588	0.536	0.384	2.86809e-08	GluNeu	APP-LDN	Blank
GABRA2	1.30587e-12	0.30047	0.388	0.236	3.32553e-08	GluNeu	APP-LDN	Blank
RANBP17	1.42216e-12	0.261043	0.688	0.546	3.62168e-08	GluNeu	APP-LDN	Blank
ZNF33A	1.53447e-12	0.257727	0.549	0.393	3.90768e-08	GluNeu	APP-LDN	Blank
ANKRD44	1.56487e-12	0.29326	0.695	0.559	3.9851e-08	GluNeu	APP-LDN	Blank
LRRC37A3	1.60242e-12	0.253516	0.738	0.59	4.08073e-08	GluNeu	APP-LDN	Blank
AC099792.1	1.66859e-12	-0.292327	0.052	0.142	4.24924e-08	GluNeu	APP-LDN	Blank
RAB3GAP1	1.75189e-12	0.262	0.544	0.387	4.46137e-08	GluNeu	APP-LDN	Blank
VWA8	1.9529e-12	0.313471	0.525	0.384	4.97326e-08	GluNeu	APP-LDN	Blank
DYNC2H1	2.08231e-12	0.257828	0.549	0.389	5.30281e-08	GluNeu	APP-LDN	Blank
MIAT	2.24511e-12	0.25023	0.807	0.664	5.71741e-08	GluNeu	APP-LDN	Blank
PTPRD	2.62258e-12	0.33311	0.983	0.98	6.67867e-08	GluNeu	APP-LDN	Blank
MT-ND5	2.64732e-12	-0.304843	0.334	0.472	6.74165e-08	GluNeu	APP-LDN	Blank
HSP90B1	2.69456e-12	0.272008	0.611	0.453	6.86197e-08	GluNeu	APP-LDN	Blank
TMEFF2	2.76156e-12	0.369496	0.637	0.489	7.03259e-08	GluNeu	APP-LDN	Blank
RGS17	2.87544e-12	0.262213	0.592	0.434	7.32261e-08	GluNeu	APP-LDN	Blank
OSBPL9	2.91225e-12	0.254747	0.54	0.398	7.41634e-08	GluNeu	APP-LDN	Blank
EPC1	3.28904e-12	0.260724	0.805	0.686	8.37587e-08	GluNeu	APP-LDN	Blank
PGM2L1	3.29576e-12	0.262966	0.551	0.4	8.39299e-08	GluNeu	APP-LDN	Blank
XRN1	3.33664e-12	0.251486	0.541	0.387	8.49709e-08	GluNeu	APP-LDN	Blank
BRINP3	3.34346e-12	0.488307	0.528	0.381	8.51446e-08	GluNeu	APP-LDN	Blank
PRKCB	3.7706e-12	0.273643	0.293	0.164	9.60221e-08	GluNeu	APP-LDN	Blank
ZNF704	4.06758e-12	0.2802	0.686	0.553	1.03585e-07	GluNeu	APP-LDN	Blank
MGAT4C	4.22772e-12	0.56072	0.572	0.441	1.07663e-07	GluNeu	APP-LDN	Blank
KIAA0825	4.24253e-12	0.285223	0.518	0.355	1.0804e-07	GluNeu	APP-LDN	Blank
FBXW7	4.63054e-12	0.258121	0.612	0.463	1.17921e-07	GluNeu	APP-LDN	Blank
RPS6KA3	4.83633e-12	0.252679	0.396	0.253	1.23162e-07	GluNeu	APP-LDN	Blank
CADPS	5.12318e-12	0.299196	0.909	0.839	1.30467e-07	GluNeu	APP-LDN	Blank
HDGFL3	5.31874e-12	0.25565	0.641	0.489	1.35447e-07	GluNeu	APP-LDN	Blank
HS6ST3	5.4006e-12	0.612459	0.522	0.376	1.37532e-07	GluNeu	APP-LDN	Blank
LUZP2	5.74858e-12	0.49775	0.609	0.48	1.46393e-07	GluNeu	APP-LDN	Blank
FBXL2	5.8055e-12	0.278178	0.694	0.551	1.47843e-07	GluNeu	APP-LDN	Blank
TRHDE	5.89396e-12	0.34252	0.293	0.158	1.50096e-07	GluNeu	APP-LDN	Blank
HECW2	6.51649e-12	0.256266	0.716	0.582	1.65949e-07	GluNeu	APP-LDN	Blank
SPOCK1	6.86709e-12	0.427562	0.6	0.479	1.74877e-07	GluNeu	APP-LDN	Blank
2023-03-01	6.93126e-12	0.33583	0.871	0.805	1.76511e-07	GluNeu	APP-LDN	Blank
LIN28B	6.97354e-12	0.254035	0.4	0.256	1.77588e-07	GluNeu	APP-LDN	Blank
SGK1	7.50832e-12	0.285992	0.382	0.241	1.91207e-07	GluNeu	APP-LDN	Blank
SEMA6D	7.8277e-12	0.35222	0.874	0.814	1.9934e-07	GluNeu	APP-LDN	Blank
PTPRJ	7.88534e-12	0.26361	0.671	0.534	2.00808e-07	GluNeu	APP-LDN	Blank
TTC17	8.39239e-12	0.260174	0.798	0.67	2.13721e-07	GluNeu	APP-LDN	Blank
STRBP	8.51987e-12	0.259864	0.75	0.621	2.16967e-07	GluNeu	APP-LDN	Blank
LINC01060	8.82884e-12	0.271981	0.547	0.396	2.24835e-07	GluNeu	APP-LDN	Blank
GRM3	9.03562e-12	0.413729	0.523	0.387	2.30101e-07	GluNeu	APP-LDN	Blank
CECR2	9.19394e-12	-0.36828	0.255	0.396	2.34133e-07	GluNeu	APP-LDN	Blank
EHBP1	1.00751e-11	0.258652	0.841	0.732	2.56573e-07	GluNeu	APP-LDN	Blank
LCORL	1.11216e-11	0.25293	0.708	0.553	2.83222e-07	GluNeu	APP-LDN	Blank
STXBP5-AS1	1.16111e-11	0.325559	0.374	0.243	2.95687e-07	GluNeu	APP-LDN	Blank
SLC8A3	1.21752e-11	0.25679	0.332	0.195	3.10053e-07	GluNeu	APP-LDN	Blank
CDH8	1.22863e-11	0.414473	0.583	0.459	3.12884e-07	GluNeu	APP-LDN	Blank
ZNF618	1.28622e-11	0.261176	0.579	0.437	3.2755e-07	GluNeu	APP-LDN	Blank
PTPRO	1.47978e-11	0.271938	0.795	0.665	3.76841e-07	GluNeu	APP-LDN	Blank
SOBP	1.84711e-11	0.254828	0.765	0.627	4.70384e-07	GluNeu	APP-LDN	Blank
LINC01122	1.85163e-11	0.372124	0.758	0.628	4.71537e-07	GluNeu	APP-LDN	Blank
ADAM22	1.8812e-11	0.256117	0.589	0.449	4.79065e-07	GluNeu	APP-LDN	Blank
SCN1A	1.97391e-11	0.310318	0.678	0.53	5.02676e-07	GluNeu	APP-LDN	Blank
KCNIP1	2.02983e-11	0.287111	0.507	0.358	5.16918e-07	GluNeu	APP-LDN	Blank
NELL1	2.4463e-11	0.58883	0.407	0.277	6.22975e-07	GluNeu	APP-LDN	Blank
BRINP1	2.50204e-11	0.352173	0.441	0.301	6.3717e-07	GluNeu	APP-LDN	Blank
ADK	2.65504e-11	0.268911	0.757	0.629	6.76132e-07	GluNeu	APP-LDN	Blank
MAST4	2.69494e-11	0.366876	0.534	0.408	6.86295e-07	GluNeu	APP-LDN	Blank
EPHA7	2.92245e-11	0.319489	0.429	0.284	7.44231e-07	GluNeu	APP-LDN	Blank
UVRAG	3.03607e-11	0.27206	0.68	0.566	7.73167e-07	GluNeu	APP-LDN	Blank
ACBD6	3.07161e-11	0.250594	0.712	0.584	7.82215e-07	GluNeu	APP-LDN	Blank
ST6GAL1	3.47135e-11	0.260305	0.493	0.343	8.84014e-07	GluNeu	APP-LDN	Blank
POT1-AS1	3.57374e-11	0.280102	0.351	0.212	9.10088e-07	GluNeu	APP-LDN	Blank
KCNJ3	4.0568e-11	0.357845	0.397	0.269	1.03311e-06	GluNeu	APP-LDN	Blank
ONECUT1	4.84658e-11	0.276028	0.23	0.115	1.23423e-06	GluNeu	APP-LDN	Blank
R3HDM1	5.12324e-11	0.271252	0.772	0.661	1.30468e-06	GluNeu	APP-LDN	Blank
PTPRT	5.29553e-11	0.455272	0.407	0.264	1.34856e-06	GluNeu	APP-LDN	Blank
PTPRG	5.72303e-11	0.30114	0.895	0.827	1.45743e-06	GluNeu	APP-LDN	Blank
FGF12	5.79467e-11	0.314388	0.758	0.653	1.47567e-06	GluNeu	APP-LDN	Blank
KIAA1549L	6.95295e-11	0.259477	0.649	0.508	1.77064e-06	GluNeu	APP-LDN	Blank
PHACTR1	6.97071e-11	0.263232	0.882	0.815	1.77516e-06	GluNeu	APP-LDN	Blank
FSTL5	7.17265e-11	0.527252	0.557	0.433	1.82659e-06	GluNeu	APP-LDN	Blank
SCFD2	7.22697e-11	0.262358	0.569	0.435	1.84042e-06	GluNeu	APP-LDN	Blank
CAMKMT	7.92215e-11	0.310775	0.498	0.36	2.01745e-06	GluNeu	APP-LDN	Blank
CHRM3	8.08517e-11	0.463864	0.561	0.434	2.05897e-06	GluNeu	APP-LDN	Blank
TTTY14	8.75186e-11	0.253035	0.881	0.803	2.22875e-06	GluNeu	APP-LDN	Blank
KCTD16	9.16857e-11	0.408323	0.548	0.429	2.33487e-06	GluNeu	APP-LDN	Blank
FHOD3	9.24973e-11	0.258839	0.794	0.691	2.35554e-06	GluNeu	APP-LDN	Blank
UBA6-AS1	1.06619e-10	0.282023	0.729	0.602	2.71517e-06	GluNeu	APP-LDN	Blank
AC090568.2	1.09787e-10	0.340179	0.395	0.27	2.79583e-06	GluNeu	APP-LDN	Blank
ELAVL2	1.10894e-10	0.325056	0.707	0.599	2.82403e-06	GluNeu	APP-LDN	Blank
TOX	1.20946e-10	0.420368	0.524	0.393	3.08001e-06	GluNeu	APP-LDN	Blank
EPHA6	1.35894e-10	0.483682	0.598	0.474	3.46068e-06	GluNeu	APP-LDN	Blank
SPATS2L	1.38603e-10	0.252486	0.476	0.331	3.52967e-06	GluNeu	APP-LDN	Blank
KCNH5	1.52616e-10	0.270234	0.234	0.12	3.88651e-06	GluNeu	APP-LDN	Blank
GMDS	1.73032e-10	0.265927	0.649	0.517	4.40644e-06	GluNeu	APP-LDN	Blank
CHD7	2.06063e-10	-0.298059	0.265	0.396	5.24761e-06	GluNeu	APP-LDN	Blank
AC006148.1	2.07416e-10	0.28286	0.31	0.187	5.28205e-06	GluNeu	APP-LDN	Blank
KLHL29	2.59377e-10	0.439793	0.656	0.528	6.6053e-06	GluNeu	APP-LDN	Blank
GUCY1A2	2.85426e-10	0.278259	0.55	0.422	7.26866e-06	GluNeu	APP-LDN	Blank
ZDHHC14	2.94048e-10	0.268539	0.486	0.348	7.48821e-06	GluNeu	APP-LDN	Blank
SEMA3E	3.19523e-10	0.25774	0.156	0.063	8.13698e-06	GluNeu	APP-LDN	Blank
PCDH9	3.39921e-10	0.416629	0.898	0.884	8.65644e-06	GluNeu	APP-LDN	Blank
ZNF804B	3.88741e-10	0.429527	0.465	0.328	9.89967e-06	GluNeu	APP-LDN	Blank
CDH10	4.07629e-10	0.281758	0.405	0.265	1.03807e-05	GluNeu	APP-LDN	Blank
MDGA2	4.11462e-10	0.348172	0.849	0.766	1.04783e-05	GluNeu	APP-LDN	Blank
HS3ST4	5.77254e-10	0.485459	0.441	0.314	1.47003e-05	GluNeu	APP-LDN	Blank
SLC24A3	6.96914e-10	0.277474	0.564	0.445	1.77476e-05	GluNeu	APP-LDN	Blank
NXPH1	7.55561e-10	0.407741	0.452	0.332	1.92411e-05	GluNeu	APP-LDN	Blank
HSPA12A	8.64334e-10	0.254206	0.519	0.394	2.20111e-05	GluNeu	APP-LDN	Blank
CNTN5	9.23738e-10	0.453102	0.747	0.675	2.35239e-05	GluNeu	APP-LDN	Blank
DNAH14	1.24492e-09	0.325204	0.757	0.672	3.1703e-05	GluNeu	APP-LDN	Blank
EPHA5	1.402e-09	0.427914	0.525	0.401	3.57034e-05	GluNeu	APP-LDN	Blank
NLGN4X	1.4762e-09	0.269242	0.745	0.65	3.75929e-05	GluNeu	APP-LDN	Blank
CSMD2	1.57258e-09	0.327566	0.474	0.348	4.00474e-05	GluNeu	APP-LDN	Blank
DNER	1.73572e-09	0.261603	0.712	0.602	4.4202e-05	GluNeu	APP-LDN	Blank
GALNTL6	1.78816e-09	0.481463	0.614	0.495	4.55372e-05	GluNeu	APP-LDN	Blank
SLC24A2	1.97407e-09	0.255748	0.243	0.137	5.02717e-05	GluNeu	APP-LDN	Blank
PRKN	2.01185e-09	0.31322	0.683	0.574	5.12338e-05	GluNeu	APP-LDN	Blank
ALCAM	2.13612e-09	0.325432	0.521	0.392	5.43986e-05	GluNeu	APP-LDN	Blank
ST6GALNAC5	2.28392e-09	0.426525	0.487	0.376	5.81623e-05	GluNeu	APP-LDN	Blank
EBF1	2.38894e-09	0.539933	0.765	0.718	6.08369e-05	GluNeu	APP-LDN	Blank
ESRRG	2.58384e-09	0.303035	0.648	0.537	6.58e-05	GluNeu	APP-LDN	Blank
FRMD4B	2.92505e-09	0.298682	0.554	0.426	7.44894e-05	GluNeu	APP-LDN	Blank
DYNC1I1	3.92834e-09	0.272661	0.463	0.35	0.000100039	GluNeu	APP-LDN	Blank
INPP4B	4.39313e-09	0.427484	0.317	0.199	0.000111875	GluNeu	APP-LDN	Blank
CASC15	5.48661e-09	-0.353192	0.465	0.575	0.000139722	GluNeu	APP-LDN	Blank
SLIT2	5.58788e-09	0.438258	0.654	0.553	0.000142301	GluNeu	APP-LDN	Blank
CHRM2	6.05572e-09	0.329337	0.339	0.223	0.000154215	GluNeu	APP-LDN	Blank
SORCS1	1.08345e-08	0.344139	0.438	0.321	0.000275912	GluNeu	APP-LDN	Blank
ZNF521	1.73656e-08	0.301974	0.596	0.478	0.000442231	GluNeu	APP-LDN	Blank
EFNA5	2.03907e-08	0.350238	0.524	0.404	0.00051927	GluNeu	APP-LDN	Blank
AL157778.1	2.14017e-08	0.271672	0.443	0.325	0.000545016	GluNeu	APP-LDN	Blank
PRKCE	2.46957e-08	0.2612	0.573	0.455	0.000628901	GluNeu	APP-LDN	Blank
LINC02588	2.76231e-08	0.261615	0.42	0.303	0.00070345	GluNeu	APP-LDN	Blank
EPHA4	2.85154e-08	0.269605	0.358	0.243	0.000726172	GluNeu	APP-LDN	Blank
SNTG1	3.32701e-08	0.516553	0.67	0.594	0.000847256	GluNeu	APP-LDN	Blank
KIF26B	4.89969e-08	0.282625	0.787	0.675	0.00124775	GluNeu	APP-LDN	Blank
CHSY3	5.18681e-08	0.252445	0.413	0.294	0.00132087	GluNeu	APP-LDN	Blank
TMEM161B-AS1	5.56122e-08	0.287095	0.683	0.583	0.00141622	GluNeu	APP-LDN	Blank
CDH13	6.55699e-08	0.427281	0.522	0.413	0.0016698	GluNeu	APP-LDN	Blank
NCKAP5	8.60753e-08	0.286345	0.611	0.501	0.00219199	GluNeu	APP-LDN	Blank
CDH18	1.05944e-07	0.421423	0.675	0.592	0.00269797	GluNeu	APP-LDN	Blank
FRMPD4	1.07775e-07	0.281215	0.397	0.286	0.0027446	GluNeu	APP-LDN	Blank
FLRT2	1.42152e-07	0.325484	0.384	0.278	0.00362005	GluNeu	APP-LDN	Blank
RYR2	1.46613e-07	0.286292	0.617	0.503	0.00373365	GluNeu	APP-LDN	Blank
PLXDC2	1.62665e-07	0.363217	0.553	0.462	0.00414243	GluNeu	APP-LDN	Blank
AC073050.1	1.96422e-07	0.250566	0.641	0.534	0.00500207	GluNeu	APP-LDN	Blank
PCDH11Y	2.31612e-07	0.38279	0.317	0.214	0.00589824	GluNeu	APP-LDN	Blank
POU6F2	3.46254e-07	0.360383	0.419	0.314	0.00881769	GluNeu	APP-LDN	Blank
KCNQ5	4.08479e-07	0.285687	0.206	0.12	0.0104023	GluNeu	APP-LDN	Blank
IQCJ-SCHIP1	4.57204e-07	0.542803	0.467	0.359	0.0116432	GluNeu	APP-LDN	Blank
AC011287.1	5.08109e-07	-0.484248	0.38	0.48	0.0129395	GluNeu	APP-LDN	Blank
GALNT17	5.19359e-07	0.271007	0.641	0.55	0.013226	GluNeu	APP-LDN	Blank
LINC01322	7.72703e-07	0.298019	0.594	0.511	0.0196777	GluNeu	APP-LDN	Blank
TLE4	8.12812e-07	0.264074	0.442	0.344	0.0206991	GluNeu	APP-LDN	Blank
SAMD5	1.01187e-06	0.369216	0.512	0.42	0.0257683	GluNeu	APP-LDN	Blank
ST18	1.40765e-06	-0.259854	0.077	0.142	0.0358473	GluNeu	APP-LDN	Blank
VLDLR-AS1	1.43005e-06	0.252285	0.625	0.558	0.0364176	GluNeu	APP-LDN	Blank
CNTNAP4	1.44188e-06	0.281804	0.457	0.361	0.0367188	GluNeu	APP-LDN	Blank
MT-CO2	5.86066e-20	-1.17435	0.694	0.911	1.49248e-15	GABANeu	APP-LDN	Blank
MT-ATP6	1.91334e-19	-1.11053	0.733	0.953	4.8725e-15	GABANeu	APP-LDN	Blank
MT-CO3	6.0286e-19	-1.07199	0.84	0.968	1.53524e-14	GABANeu	APP-LDN	Blank
MT-CYB	1.32844e-16	-1.02089	0.714	0.937	3.38301e-12	GABANeu	APP-LDN	Blank
MAGI2	1.69177e-16	0.740801	0.981	0.937	4.30826e-12	GABANeu	APP-LDN	Blank
FGF14	1.14897e-15	1.05878	0.893	0.7	2.92597e-11	GABANeu	APP-LDN	Blank
TNRC6B	1.12891e-14	0.629494	0.927	0.737	2.87489e-10	GABANeu	APP-LDN	Blank
ADGRL3	4.03147e-14	0.816067	1	0.995	1.02665e-09	GABANeu	APP-LDN	Blank
MT-ND4	1.75012e-13	-0.901102	0.617	0.847	4.45685e-09	GABANeu	APP-LDN	Blank
HSP90AA1	2.97874e-13	0.739662	0.733	0.416	7.58566e-09	GABANeu	APP-LDN	Blank
RIMS1	2.50857e-12	0.760871	0.864	0.716	6.38833e-08	GABANeu	APP-LDN	Blank
MT-ND2	2.75909e-12	-0.813849	0.495	0.805	7.0263e-08	GABANeu	APP-LDN	Blank
MT-CO1	2.90232e-12	-0.733205	0.883	0.953	7.39105e-08	GABANeu	APP-LDN	Blank
ADGRB3	3.25749e-12	0.786416	0.966	0.953	8.29552e-08	GABANeu	APP-LDN	Blank
MAP2	3.28907e-12	0.535537	0.985	0.979	8.37595e-08	GABANeu	APP-LDN	Blank
MT-ND1	4.08194e-12	-0.850485	0.597	0.842	1.03951e-07	GABANeu	APP-LDN	Blank
LRRC7	6.04521e-12	0.732616	0.937	0.884	1.53947e-07	GABANeu	APP-LDN	Blank
SCN3A	6.18278e-12	0.772891	0.796	0.563	1.57451e-07	GABANeu	APP-LDN	Blank
DST	6.44207e-12	0.60344	0.908	0.721	1.64054e-07	GABANeu	APP-LDN	Blank
GRIA1	7.06548e-12	0.846887	0.864	0.653	1.7993e-07	GABANeu	APP-LDN	Blank
BASP1	7.18659e-12	0.606802	0.913	0.753	1.83014e-07	GABANeu	APP-LDN	Blank
ANK3	9.40225e-12	0.575852	0.995	0.974	2.39438e-07	GABANeu	APP-LDN	Blank
NCAM1	1.37134e-11	0.507565	0.995	0.968	3.49225e-07	GABANeu	APP-LDN	Blank
NRG3	1.44629e-11	0.934194	0.99	0.968	3.68311e-07	GABANeu	APP-LDN	Blank
SCFD2	1.54105e-11	0.640312	0.568	0.268	3.92443e-07	GABANeu	APP-LDN	Blank
EXOC6B	1.59743e-11	0.564964	0.913	0.779	4.06803e-07	GABANeu	APP-LDN	Blank
AKAP9	3.26258e-11	0.606758	0.883	0.716	8.30848e-07	GABANeu	APP-LDN	Blank
NLGN1	3.28633e-11	1.39988	0.82	0.695	8.36896e-07	GABANeu	APP-LDN	Blank
CDH2	3.77796e-11	0.65899	0.777	0.526	9.62094e-07	GABANeu	APP-LDN	Blank
RIMS2	3.99431e-11	0.657821	0.956	0.884	1.01719e-06	GABANeu	APP-LDN	Blank
GRIA4	4.01891e-11	1.0588	0.786	0.579	1.02345e-06	GABANeu	APP-LDN	Blank
MT-ND3	4.32762e-11	-0.631636	0.301	0.616	1.10207e-06	GABANeu	APP-LDN	Blank
GRIN2B	4.38933e-11	0.66976	0.864	0.689	1.11779e-06	GABANeu	APP-LDN	Blank
CSRNP3	6.04904e-11	0.683988	0.825	0.574	1.54045e-06	GABANeu	APP-LDN	Blank
CHD9	6.32436e-11	0.533054	0.908	0.742	1.61056e-06	GABANeu	APP-LDN	Blank
XKR4	7.29137e-11	0.739119	0.825	0.616	1.85682e-06	GABANeu	APP-LDN	Blank
LRFN5	8.71512e-11	0.972592	0.733	0.521	2.21939e-06	GABANeu	APP-LDN	Blank
CLASP2	1.08804e-10	0.474973	0.971	0.889	2.77079e-06	GABANeu	APP-LDN	Blank
TMEM178B	1.15067e-10	0.503314	0.995	0.947	2.93029e-06	GABANeu	APP-LDN	Blank
FTO	1.16332e-10	0.516228	0.84	0.568	2.96251e-06	GABANeu	APP-LDN	Blank
NRXN1	1.18016e-10	0.616316	0.981	0.989	3.00539e-06	GABANeu	APP-LDN	Blank
FTX	1.31804e-10	0.585843	1	0.995	3.35652e-06	GABANeu	APP-LDN	Blank
BMPR2	2.01813e-10	0.481493	0.922	0.737	5.13937e-06	GABANeu	APP-LDN	Blank
RTN4	2.40522e-10	0.441723	0.927	0.811	6.12513e-06	GABANeu	APP-LDN	Blank
MAP1B	2.61236e-10	0.51359	0.981	0.926	6.65263e-06	GABANeu	APP-LDN	Blank
KCND2	2.65478e-10	0.945427	0.835	0.637	6.76065e-06	GABANeu	APP-LDN	Blank
ANKIB1	3.26874e-10	0.621094	0.777	0.542	8.32417e-06	GABANeu	APP-LDN	Blank
GPHN	3.55335e-10	0.512967	0.961	0.926	9.04897e-06	GABANeu	APP-LDN	Blank
HSP90B1	4.16797e-10	0.587899	0.597	0.3	1.06141e-05	GABANeu	APP-LDN	Blank
RABGAP1L	4.79183e-10	0.620321	0.85	0.716	1.22029e-05	GABANeu	APP-LDN	Blank
SLC4A10	5.42938e-10	0.541533	0.777	0.547	1.38265e-05	GABANeu	APP-LDN	Blank
AUTS2	5.77318e-10	0.456961	1	1	1.4702e-05	GABANeu	APP-LDN	Blank
NBEA	6.21045e-10	0.691363	0.961	0.932	1.58155e-05	GABANeu	APP-LDN	Blank
GNG2	6.62044e-10	0.583491	0.743	0.474	1.68596e-05	GABANeu	APP-LDN	Blank
SNRPN	7.90053e-10	0.593848	0.835	0.642	2.01195e-05	GABANeu	APP-LDN	Blank
SPTBN1	9.92554e-10	0.627121	0.752	0.574	2.52764e-05	GABANeu	APP-LDN	Blank
RBFOX2	1.17023e-09	0.455402	0.922	0.747	2.9801e-05	GABANeu	APP-LDN	Blank
GALNT13	1.35011e-09	0.949221	0.549	0.289	3.43819e-05	GABANeu	APP-LDN	Blank
RTN1	1.46754e-09	0.666961	0.777	0.6	3.73722e-05	GABANeu	APP-LDN	Blank
TBCK	1.63573e-09	0.554536	0.699	0.437	4.16556e-05	GABANeu	APP-LDN	Blank
PCLO	2.1148e-09	0.653384	0.82	0.679	5.38556e-05	GABANeu	APP-LDN	Blank
MALAT1	2.33218e-09	0.467571	1	1	5.93912e-05	GABANeu	APP-LDN	Blank
DAAM1	2.40937e-09	0.540083	0.738	0.558	6.13571e-05	GABANeu	APP-LDN	Blank
PKN2	2.61503e-09	0.442048	0.777	0.468	6.65942e-05	GABANeu	APP-LDN	Blank
MBD5	2.8406e-09	0.50273	0.913	0.832	7.23387e-05	GABANeu	APP-LDN	Blank
MAGI1	3.03857e-09	0.547132	0.956	0.879	7.73803e-05	GABANeu	APP-LDN	Blank
N4BP2L2	3.33503e-09	0.599182	0.845	0.616	8.49298e-05	GABANeu	APP-LDN	Blank
PPFIA2	3.66489e-09	0.496559	0.951	0.884	9.333e-05	GABANeu	APP-LDN	Blank
RTN3	4.47405e-09	0.480994	0.864	0.674	0.000113936	GABANeu	APP-LDN	Blank
SUPT3H	4.71639e-09	0.534508	0.796	0.589	0.000120107	GABANeu	APP-LDN	Blank
EVL	4.97482e-09	0.527064	0.782	0.589	0.000126689	GABANeu	APP-LDN	Blank
BACH2	5.2577e-09	0.559411	0.85	0.695	0.000133893	GABANeu	APP-LDN	Blank
DCX	5.45932e-09	0.539768	0.646	0.374	0.000139027	GABANeu	APP-LDN	Blank
CTNNA2	5.61487e-09	0.557336	1	1	0.000142988	GABANeu	APP-LDN	Blank
ZC2HC1A	8.61932e-09	0.455082	0.631	0.374	0.0002195	GABANeu	APP-LDN	Blank
EHBP1	9.7172e-09	0.465412	0.864	0.674	0.000247458	GABANeu	APP-LDN	Blank
GABPB1-AS1	9.76829e-09	0.531153	0.636	0.405	0.000248759	GABANeu	APP-LDN	Blank
GRIA2	1.08764e-08	0.573187	0.811	0.632	0.000276979	GABANeu	APP-LDN	Blank
RAB3C	1.11417e-08	0.6407	0.791	0.6	0.000283735	GABANeu	APP-LDN	Blank
CADM2	1.1399e-08	0.765636	0.951	0.937	0.000290287	GABANeu	APP-LDN	Blank
HIBCH	1.22983e-08	0.540726	0.568	0.311	0.000313189	GABANeu	APP-LDN	Blank
ARID1B	1.29234e-08	0.47527	0.961	0.858	0.000329106	GABANeu	APP-LDN	Blank
VPS8	1.31131e-08	0.476849	0.592	0.337	0.000333938	GABANeu	APP-LDN	Blank
HSP90AB1	1.57533e-08	0.430843	0.539	0.268	0.000401173	GABANeu	APP-LDN	Blank
PDE4B	1.62097e-08	0.729492	0.879	0.795	0.000412797	GABANeu	APP-LDN	Blank
FAM155A	1.66149e-08	0.607294	0.951	0.932	0.000423116	GABANeu	APP-LDN	Blank
ERC2	2.03791e-08	0.512004	0.956	0.863	0.000518974	GABANeu	APP-LDN	Blank
KIFAP3	2.04072e-08	0.511965	0.621	0.368	0.000519691	GABANeu	APP-LDN	Blank
VIM	2.15445e-08	0.523296	0.68	0.421	0.000548651	GABANeu	APP-LDN	Blank
PCDH17	2.1913e-08	0.670678	0.476	0.232	0.000558036	GABANeu	APP-LDN	Blank
DYM	2.53948e-08	0.460712	0.684	0.437	0.000646703	GABANeu	APP-LDN	Blank
SCN2A	2.72949e-08	0.584832	0.626	0.384	0.000695091	GABANeu	APP-LDN	Blank
SORBS2	2.77062e-08	0.492192	0.942	0.9	0.000705565	GABANeu	APP-LDN	Blank
ATRX	3.00746e-08	0.4384	0.879	0.679	0.00076588	GABANeu	APP-LDN	Blank
FUT9	3.2096e-08	0.586712	0.578	0.347	0.000817357	GABANeu	APP-LDN	Blank
PWAR6	3.22623e-08	0.545186	0.544	0.321	0.000821591	GABANeu	APP-LDN	Blank
KALRN	3.46089e-08	0.467755	0.947	0.863	0.00088135	GABANeu	APP-LDN	Blank
LUC7L3	3.51959e-08	0.507846	0.796	0.595	0.000896299	GABANeu	APP-LDN	Blank
CCDC50	3.82349e-08	0.380293	0.34	0.111	0.00097369	GABANeu	APP-LDN	Blank
NEDD4L	4.03894e-08	0.453581	0.917	0.768	0.00102856	GABANeu	APP-LDN	Blank
RERE	4.13084e-08	0.364803	0.995	0.963	0.00105196	GABANeu	APP-LDN	Blank
CCDC88A	4.22244e-08	0.437744	0.816	0.632	0.00107529	GABANeu	APP-LDN	Blank
GRIK2	4.34026e-08	0.762393	0.971	0.842	0.00110529	GABANeu	APP-LDN	Blank
LRRC4C	4.73516e-08	0.891045	0.864	0.784	0.00120586	GABANeu	APP-LDN	Blank
UGGT2	4.77256e-08	0.474065	0.646	0.411	0.00121538	GABANeu	APP-LDN	Blank
AC091948.1	4.95924e-08	0.51433	0.568	0.311	0.00126292	GABANeu	APP-LDN	Blank
KIAA0825	5.06164e-08	0.619304	0.573	0.342	0.001289	GABANeu	APP-LDN	Blank
SYT14	5.19974e-08	0.547912	0.777	0.605	0.00132417	GABANeu	APP-LDN	Blank
DOCK4	5.21762e-08	0.491038	0.917	0.747	0.00132872	GABANeu	APP-LDN	Blank
PPP3CA	5.38665e-08	0.511386	0.845	0.679	0.00137176	GABANeu	APP-LDN	Blank
MYCBP2	5.672e-08	0.507777	0.864	0.774	0.00144443	GABANeu	APP-LDN	Blank
CSMD3	5.71713e-08	0.759516	0.772	0.642	0.00145592	GABANeu	APP-LDN	Blank
STX18-AS1	5.73045e-08	0.406679	0.51	0.253	0.00145932	GABANeu	APP-LDN	Blank
TNRC6A	6.00268e-08	0.448363	0.932	0.858	0.00152864	GABANeu	APP-LDN	Blank
FGFR1OP	7.17183e-08	0.325743	0.311	0.095	0.00182638	GABANeu	APP-LDN	Blank
FNDC3A	7.34011e-08	0.500182	0.782	0.547	0.00186923	GABANeu	APP-LDN	Blank
ANKRD12	7.43172e-08	0.500195	0.738	0.526	0.00189256	GABANeu	APP-LDN	Blank
MLLT3	7.73564e-08	0.556592	0.777	0.589	0.00196996	GABANeu	APP-LDN	Blank
LINC00486	7.96999e-08	-0.42996	0.83	0.932	0.00202964	GABANeu	APP-LDN	Blank
RASAL2	8.05656e-08	0.472336	0.791	0.611	0.00205168	GABANeu	APP-LDN	Blank
ARL15	8.44856e-08	0.575405	0.738	0.516	0.00215151	GABANeu	APP-LDN	Blank
PPP2R2B	9.40408e-08	0.741245	0.786	0.647	0.00239484	GABANeu	APP-LDN	Blank
DLG2	1.0588e-07	0.752958	0.898	0.884	0.00269634	GABANeu	APP-LDN	Blank
SSBP3	1.06454e-07	0.457165	0.641	0.389	0.00271095	GABANeu	APP-LDN	Blank
NFASC	1.09309e-07	0.388995	0.675	0.389	0.00278366	GABANeu	APP-LDN	Blank
TMEM161B-AS1	1.1181e-07	0.53813	0.767	0.547	0.00284735	GABANeu	APP-LDN	Blank
WNK1	1.1877e-07	0.452344	0.675	0.453	0.0030246	GABANeu	APP-LDN	Blank
NEGR1	1.21287e-07	0.864125	0.811	0.658	0.00308869	GABANeu	APP-LDN	Blank
SYT1	1.25025e-07	0.632232	0.976	0.932	0.00318389	GABANeu	APP-LDN	Blank
ANK2	1.32254e-07	0.492519	0.99	0.947	0.00336798	GABANeu	APP-LDN	Blank
LRP1B	1.38812e-07	1.03177	0.786	0.658	0.00353499	GABANeu	APP-LDN	Blank
TRIO	1.42606e-07	0.39397	0.961	0.905	0.0036316	GABANeu	APP-LDN	Blank
PIK3CA	1.43238e-07	0.372102	0.476	0.216	0.0036477	GABANeu	APP-LDN	Blank
AUH	1.49195e-07	0.470188	0.505	0.268	0.0037994	GABANeu	APP-LDN	Blank
KANSL1	1.5528e-07	0.385855	0.932	0.837	0.00395436	GABANeu	APP-LDN	Blank
MICU1	1.57545e-07	0.52902	0.563	0.326	0.00401205	GABANeu	APP-LDN	Blank
NTRK3	1.60146e-07	0.625005	0.602	0.342	0.00407827	GABANeu	APP-LDN	Blank
FAM19A2	1.67854e-07	1.14021	0.617	0.416	0.00427457	GABANeu	APP-LDN	Blank
PHF14	1.6948e-07	0.451938	0.85	0.7	0.00431597	GABANeu	APP-LDN	Blank
OLA1	1.72214e-07	0.396588	0.665	0.416	0.0043856	GABANeu	APP-LDN	Blank
TENM4	1.73167e-07	0.693993	0.718	0.547	0.00440987	GABANeu	APP-LDN	Blank
C15orf41	1.78151e-07	0.420762	0.505	0.253	0.0045368	GABANeu	APP-LDN	Blank
FOXN3	1.78215e-07	0.470363	0.825	0.637	0.00453841	GABANeu	APP-LDN	Blank
MON2	1.82102e-07	0.427179	0.675	0.463	0.00463741	GABANeu	APP-LDN	Blank
GNAO1	1.83995e-07	0.429133	0.636	0.368	0.00468561	GABANeu	APP-LDN	Blank
SOS1	1.99287e-07	0.523674	0.718	0.537	0.00507504	GABANeu	APP-LDN	Blank
ZNF462	2.25349e-07	0.428302	0.66	0.4	0.00573873	GABANeu	APP-LDN	Blank
APP	2.41343e-07	0.48053	0.913	0.842	0.00614604	GABANeu	APP-LDN	Blank
MARCKS	2.71101e-07	0.443314	0.587	0.332	0.00690386	GABANeu	APP-LDN	Blank
RPS19	2.73202e-07	0.438279	0.549	0.289	0.00695735	GABANeu	APP-LDN	Blank
EPC1	2.78518e-07	0.472763	0.757	0.611	0.00709273	GABANeu	APP-LDN	Blank
KMT2A	2.98847e-07	0.408776	0.738	0.532	0.00761044	GABANeu	APP-LDN	Blank
KIDINS220	3.02942e-07	0.464338	0.709	0.5	0.00771472	GABANeu	APP-LDN	Blank
OTUD7A	3.07836e-07	0.514365	0.704	0.5	0.00783935	GABANeu	APP-LDN	Blank
RAPGEF2	3.23227e-07	0.484022	0.641	0.411	0.0082313	GABANeu	APP-LDN	Blank
VPS41	3.37931e-07	0.35417	0.432	0.195	0.00860576	GABANeu	APP-LDN	Blank
ATXN1	3.43339e-07	0.555534	0.782	0.611	0.00874347	GABANeu	APP-LDN	Blank
CCDC93	3.45316e-07	0.343359	0.398	0.168	0.00879382	GABANeu	APP-LDN	Blank
UBN2	3.47375e-07	0.372982	0.442	0.2	0.00884626	GABANeu	APP-LDN	Blank
KMT2E	3.47444e-07	0.392891	0.748	0.489	0.00884801	GABANeu	APP-LDN	Blank
ANKRD36C	3.52114e-07	0.486535	0.67	0.474	0.00896694	GABANeu	APP-LDN	Blank
FBXO11	3.77217e-07	0.44206	0.835	0.689	0.00960621	GABANeu	APP-LDN	Blank
COG6	3.84554e-07	0.371195	0.481	0.226	0.00979305	GABANeu	APP-LDN	Blank
TTC14	3.85256e-07	0.383368	0.437	0.205	0.00981094	GABANeu	APP-LDN	Blank
UNC79	3.91698e-07	0.407034	0.883	0.737	0.00997499	GABANeu	APP-LDN	Blank
NRG1	4.47487e-07	0.679456	0.932	0.811	0.0113957	GABANeu	APP-LDN	Blank
PRKACB	4.58494e-07	0.563046	0.646	0.447	0.011676	GABANeu	APP-LDN	Blank
ZNF638	4.64959e-07	0.42351	0.801	0.658	0.0118407	GABANeu	APP-LDN	Blank
CCDC85A	4.68597e-07	0.615975	0.447	0.226	0.0119333	GABANeu	APP-LDN	Blank
HNRNPD	4.72743e-07	0.373883	0.466	0.237	0.0120389	GABANeu	APP-LDN	Blank
MKLN1	4.76421e-07	0.396168	0.66	0.4	0.0121325	GABANeu	APP-LDN	Blank
ANKRD17	4.84717e-07	0.459426	0.767	0.616	0.0123438	GABANeu	APP-LDN	Blank
FAF1	4.91413e-07	0.461891	0.791	0.626	0.0125143	GABANeu	APP-LDN	Blank
SMYD3	5.00604e-07	0.516377	0.898	0.826	0.0127484	GABANeu	APP-LDN	Blank
DIP2B	5.12225e-07	0.399605	0.709	0.484	0.0130443	GABANeu	APP-LDN	Blank
AC233296.1	5.23294e-07	0.510753	0.874	0.753	0.0133262	GABANeu	APP-LDN	Blank
DUBR	5.59286e-07	0.406033	0.296	0.1	0.0142428	GABANeu	APP-LDN	Blank
UBE2H	5.67838e-07	0.436748	0.631	0.405	0.0144606	GABANeu	APP-LDN	Blank
LINC00662	6.55591e-07	0.312748	0.354	0.132	0.0166953	GABANeu	APP-LDN	Blank
ASTN1	7.11029e-07	0.512712	0.636	0.405	0.0181071	GABANeu	APP-LDN	Blank
SLC44A5	7.11187e-07	0.581664	0.748	0.558	0.0181111	GABANeu	APP-LDN	Blank
DANT2	7.33838e-07	0.590573	0.738	0.558	0.0186879	GABANeu	APP-LDN	Blank
TMEM161B	7.67526e-07	0.303393	0.34	0.132	0.0195458	GABANeu	APP-LDN	Blank
STRBP	7.72189e-07	0.430421	0.709	0.495	0.0196646	GABANeu	APP-LDN	Blank
ARID4A	7.79396e-07	0.387924	0.437	0.211	0.0198481	GABANeu	APP-LDN	Blank
RNGTT	7.89191e-07	0.45632	0.646	0.432	0.0200975	GABANeu	APP-LDN	Blank
PIK3C3	8.05637e-07	0.301498	0.413	0.179	0.0205164	GABANeu	APP-LDN	Blank
KCNB2	8.42198e-07	0.737328	0.587	0.411	0.0214474	GABANeu	APP-LDN	Blank
CLASP1	8.47506e-07	0.434048	0.786	0.632	0.0215826	GABANeu	APP-LDN	Blank
ADAM22	8.7212e-07	0.439936	0.617	0.395	0.0222094	GABANeu	APP-LDN	Blank
STXBP5	8.72734e-07	0.450203	0.714	0.505	0.022225	GABANeu	APP-LDN	Blank
SPIN1	8.81439e-07	0.395311	0.689	0.442	0.0224467	GABANeu	APP-LDN	Blank
ZCCHC7	9.26381e-07	0.498691	0.694	0.511	0.0235912	GABANeu	APP-LDN	Blank
CEP170	9.54029e-07	0.422221	0.801	0.6	0.0242953	GABANeu	APP-LDN	Blank
NLGN4Y	9.77089e-07	0.462595	0.738	0.584	0.0248825	GABANeu	APP-LDN	Blank
LSAMP	9.87968e-07	0.573591	0.971	0.963	0.0251596	GABANeu	APP-LDN	Blank
ZEB1	1.00879e-06	0.538765	0.704	0.484	0.0256899	GABANeu	APP-LDN	Blank
FNBP1L	1.01623e-06	0.45709	0.825	0.621	0.0258793	GABANeu	APP-LDN	Blank
HECW1	1.02039e-06	0.50711	0.869	0.737	0.0259853	GABANeu	APP-LDN	Blank
DYRK1A	1.07098e-06	0.423649	0.65	0.453	0.0272736	GABANeu	APP-LDN	Blank
GNAS	1.10932e-06	0.410602	0.539	0.316	0.02825	GABANeu	APP-LDN	Blank
RPL18	1.11707e-06	0.319742	0.33	0.126	0.0284472	GABANeu	APP-LDN	Blank
IL1RAPL1	1.13282e-06	1.05669	0.825	0.726	0.0288485	GABANeu	APP-LDN	Blank
HSPA5	1.13411e-06	0.501352	0.612	0.395	0.0288812	GABANeu	APP-LDN	Blank
TTR	1.16442e-06	-0.374554	0.107	0.3	0.0296531	GABANeu	APP-LDN	Blank
EXT1	1.20192e-06	0.468318	0.874	0.732	0.030608	GABANeu	APP-LDN	Blank
SHPRH	1.21564e-06	0.484154	0.587	0.384	0.0309576	GABANeu	APP-LDN	Blank
ADD2	1.2457e-06	0.382457	0.617	0.379	0.0317231	GABANeu	APP-LDN	Blank
PCNX4	1.29918e-06	0.461079	0.675	0.458	0.0330849	GABANeu	APP-LDN	Blank
NEXMIF	1.35753e-06	0.415576	0.626	0.416	0.0345708	GABANeu	APP-LDN	Blank
PTPRD	1.3652e-06	0.685037	0.985	0.979	0.0347662	GABANeu	APP-LDN	Blank
SBF2	1.36955e-06	0.428218	0.893	0.795	0.0348769	GABANeu	APP-LDN	Blank
AC124312.1	1.37093e-06	0.448099	0.82	0.7	0.0349122	GABANeu	APP-LDN	Blank
EXOC4	1.37326e-06	0.521695	0.859	0.753	0.0349714	GABANeu	APP-LDN	Blank
JAKMIP2	1.38496e-06	0.439884	0.762	0.589	0.0352693	GABANeu	APP-LDN	Blank
STAT5B	1.39128e-06	0.416307	0.534	0.321	0.0354303	GABANeu	APP-LDN	Blank
SLC41A2	1.44405e-06	0.425365	0.481	0.268	0.0367741	GABANeu	APP-LDN	Blank
RAD21	1.48548e-06	0.313552	0.291	0.1	0.0378292	GABANeu	APP-LDN	Blank
APLP2	1.5013e-06	0.395386	0.578	0.358	0.0382321	GABANeu	APP-LDN	Blank
CD63	1.62526e-06	0.309772	0.33	0.126	0.0413888	GABANeu	APP-LDN	Blank
SGIP1	1.63857e-06	0.478233	0.786	0.626	0.0417278	GABANeu	APP-LDN	Blank
AC092691.1	1.64584e-06	0.699375	0.782	0.679	0.0419129	GABANeu	APP-LDN	Blank
MARK2	1.67115e-06	0.304906	0.354	0.147	0.0425575	GABANeu	APP-LDN	Blank
PDE4D	1.67365e-06	0.481005	0.985	0.989	0.0426211	GABANeu	APP-LDN	Blank
SRPK2	1.74581e-06	0.418075	0.782	0.621	0.0444587	GABANeu	APP-LDN	Blank
LIPA	1.79861e-06	0.395028	0.437	0.226	0.0458033	GABANeu	APP-LDN	Blank
XKR6	1.7995e-06	0.461331	0.869	0.747	0.0458261	GABANeu	APP-LDN	Blank
SH3BP5	1.85821e-06	0.370506	0.427	0.216	0.0473211	GABANeu	APP-LDN	Blank

## Sheet: res_ldn_vs_wt_all_ct_sig 
gene	p_val	avg_log2FC	pct.1	pct.2	p_val_adj	cell_type	cond.test	cond.ctrl
PTPRZ1	2.60889e-10	-0.295713	0.931	0.946	6.64381e-06	Astrocytes	APP-LDN	APP-WT
GABBR2	5.29191e-09	-0.350392	0.169	0.268	0.000134764	Astrocytes	APP-LDN	APP-WT
SNTG2	8.74053e-09	0.314822	0.243	0.146	0.000222586	Astrocytes	APP-LDN	APP-WT
PTN	1.09264e-08	-0.292654	0.875	0.901	0.000278252	Astrocytes	APP-LDN	APP-WT
GRIK1	5.59513e-08	-0.35164	0.521	0.628	0.00142485	Astrocytes	APP-LDN	APP-WT
RGS6	1.62099e-07	-0.405792	0.577	0.649	0.00412802	Astrocytes	APP-LDN	APP-WT
KLHDC8A	7.83729e-07	-0.280015	0.387	0.475	0.0199584	Astrocytes	APP-LDN	APP-WT
ANKS1B	9.28767e-07	-0.376888	0.679	0.709	0.023652	Astrocytes	APP-LDN	APP-WT
MALAT1	1.02177e-06	-0.334778	1	1	0.0260205	Astrocytes	APP-LDN	APP-WT
IMMP2L	1.52451e-06	0.254435	0.914	0.885	0.038823	Astrocytes	APP-LDN	APP-WT
NRXN1	4.17082e-36	0.432542	0.99	0.987	1.06214e-31	GluNeu	APP-LDN	APP-WT
MT-ATP6	7.11571e-31	-0.53517	0.759	0.876	1.81209e-26	GluNeu	APP-LDN	APP-WT
ADGRL3	7.31986e-31	0.439649	0.995	0.989	1.86407e-26	GluNeu	APP-LDN	APP-WT
MT-CO3	7.15035e-29	-0.560656	0.828	0.912	1.82091e-24	GluNeu	APP-LDN	APP-WT
LDLRAD4	8.94342e-29	0.570365	0.783	0.659	2.27753e-24	GluNeu	APP-LDN	APP-WT
MAP2	1.13472e-27	0.320978	0.987	0.988	2.88967e-23	GluNeu	APP-LDN	APP-WT
ANK2	1.99709e-27	0.351546	0.989	0.985	5.0858e-23	GluNeu	APP-LDN	APP-WT
MALAT1	1.22464e-25	0.283494	1	1	3.11866e-21	GluNeu	APP-LDN	APP-WT
MIR99AHG	1.86783e-25	0.348648	0.976	0.967	4.75661e-21	GluNeu	APP-LDN	APP-WT
ZBTB20	2.23694e-24	0.447888	0.678	0.488	5.69658e-20	GluNeu	APP-LDN	APP-WT
PHF14	2.45643e-24	0.343482	0.876	0.808	6.25554e-20	GluNeu	APP-LDN	APP-WT
MT-CYB	8.24759e-23	-0.459307	0.74	0.852	2.10033e-18	GluNeu	APP-LDN	APP-WT
XKR4	1.70183e-21	0.414295	0.887	0.825	4.33388e-17	GluNeu	APP-LDN	APP-WT
MT-CO2	3.90664e-21	-0.474366	0.737	0.834	9.94865e-17	GluNeu	APP-LDN	APP-WT
ADGRB3	4.86945e-21	0.455262	0.965	0.947	1.24005e-16	GluNeu	APP-LDN	APP-WT
SSBP2	1.28699e-20	0.385405	0.842	0.743	3.27745e-16	GluNeu	APP-LDN	APP-WT
MBNL1	1.24287e-19	0.354211	0.601	0.438	3.16508e-15	GluNeu	APP-LDN	APP-WT
PDE4B	2.44662e-18	0.409717	0.916	0.869	6.23057e-14	GluNeu	APP-LDN	APP-WT
CADM2	3.32478e-18	0.440455	0.983	0.982	8.46689e-14	GluNeu	APP-LDN	APP-WT
SUPT3H	4.37797e-18	0.314267	0.804	0.69	1.11489e-13	GluNeu	APP-LDN	APP-WT
MT-ND4	1.00519e-17	-0.386952	0.58	0.713	2.55981e-13	GluNeu	APP-LDN	APP-WT
LRFN5	1.31683e-17	0.487609	0.817	0.761	3.35343e-13	GluNeu	APP-LDN	APP-WT
EXOC4	1.93977e-17	0.294346	0.891	0.84	4.93982e-13	GluNeu	APP-LDN	APP-WT
LRRC4C	3.85837e-17	0.540588	0.888	0.846	9.82573e-13	GluNeu	APP-LDN	APP-WT
PWAR6	6.23559e-17	0.296749	0.661	0.519	1.58796e-12	GluNeu	APP-LDN	APP-WT
RFX3	1.20937e-16	0.308101	0.85	0.77	3.07979e-12	GluNeu	APP-LDN	APP-WT
FTX	1.53619e-16	0.262477	0.995	0.997	3.91207e-12	GluNeu	APP-LDN	APP-WT
BACH2	1.75235e-16	0.365298	0.815	0.726	4.46254e-12	GluNeu	APP-LDN	APP-WT
DLG2	2.89702e-16	0.407691	0.964	0.941	7.37755e-12	GluNeu	APP-LDN	APP-WT
CSRNP3	4.66115e-16	0.298272	0.831	0.741	1.18701e-11	GluNeu	APP-LDN	APP-WT
RABGAP1L	5.79401e-16	0.284703	0.927	0.875	1.4755e-11	GluNeu	APP-LDN	APP-WT
TMEM161B-AS1	6.14161e-16	0.374423	0.683	0.55	1.56402e-11	GluNeu	APP-LDN	APP-WT
RUNX1T1	6.59282e-16	0.402769	0.881	0.845	1.67893e-11	GluNeu	APP-LDN	APP-WT
PPFIA2	7.28233e-16	0.287918	0.969	0.943	1.85452e-11	GluNeu	APP-LDN	APP-WT
ZCCHC7	8.87692e-16	0.31852	0.738	0.614	2.2606e-11	GluNeu	APP-LDN	APP-WT
ANKS1B	1.29932e-15	0.290011	0.962	0.93	3.30885e-11	GluNeu	APP-LDN	APP-WT
MAGI2	1.37181e-15	0.288565	0.966	0.958	3.49344e-11	GluNeu	APP-LDN	APP-WT
TCAIM	1.47677e-15	0.291868	0.499	0.346	3.76073e-11	GluNeu	APP-LDN	APP-WT
FUT9	1.88185e-15	0.369077	0.641	0.515	4.79232e-11	GluNeu	APP-LDN	APP-WT
N4BP2L2	1.92642e-15	0.261847	0.851	0.765	4.90582e-11	GluNeu	APP-LDN	APP-WT
SLC7A11	1.92659e-15	0.305139	0.427	0.265	4.90626e-11	GluNeu	APP-LDN	APP-WT
EIF4G3	2.62146e-15	0.280719	0.945	0.922	6.67581e-11	GluNeu	APP-LDN	APP-WT
WWOX	3.34378e-15	0.394513	0.881	0.819	8.51528e-11	GluNeu	APP-LDN	APP-WT
SYT14	4.25983e-15	0.286659	0.81	0.713	1.08481e-10	GluNeu	APP-LDN	APP-WT
ACVR2A	8.99119e-15	0.264704	0.572	0.428	2.2897e-10	GluNeu	APP-LDN	APP-WT
AL035530.2	1.00489e-14	0.279345	0.489	0.342	2.55906e-10	GluNeu	APP-LDN	APP-WT
RTN1	1.79812e-14	0.256305	0.872	0.813	4.5791e-10	GluNeu	APP-LDN	APP-WT
GRIK2	1.87653e-14	0.452497	0.897	0.859	4.77878e-10	GluNeu	APP-LDN	APP-WT
ST8SIA4	1.94748e-14	0.269128	0.41	0.263	4.95946e-10	GluNeu	APP-LDN	APP-WT
FAT3	2.11413e-14	0.43661	0.813	0.729	5.38385e-10	GluNeu	APP-LDN	APP-WT
RIMS1	2.56045e-14	0.273184	0.921	0.861	6.52044e-10	GluNeu	APP-LDN	APP-WT
MIR181A1HG	2.56669e-14	0.279811	0.49	0.34	6.53634e-10	GluNeu	APP-LDN	APP-WT
MT-ND1	3.15182e-14	-0.393133	0.582	0.701	8.02642e-10	GluNeu	APP-LDN	APP-WT
PEX5L	3.7005e-14	0.405772	0.603	0.473	9.42368e-10	GluNeu	APP-LDN	APP-WT
IARS	4.92965e-14	0.253726	0.597	0.441	1.25539e-09	GluNeu	APP-LDN	APP-WT
MMP16	5.86271e-14	0.369618	0.773	0.691	1.493e-09	GluNeu	APP-LDN	APP-WT
NBEA	6.53606e-14	0.255112	0.966	0.958	1.66447e-09	GluNeu	APP-LDN	APP-WT
RORA	8.52691e-14	0.405102	0.865	0.779	2.17146e-09	GluNeu	APP-LDN	APP-WT
NRG3	1.04448e-13	0.319042	0.978	0.971	2.65987e-09	GluNeu	APP-LDN	APP-WT
NLGN1	1.21293e-13	0.425709	0.9	0.875	3.08885e-09	GluNeu	APP-LDN	APP-WT
ZFHX3	1.40898e-13	0.54371	0.778	0.691	3.58811e-09	GluNeu	APP-LDN	APP-WT
PBX3	1.53899e-13	0.467778	0.843	0.767	3.91918e-09	GluNeu	APP-LDN	APP-WT
NEGR1	1.8485e-13	0.469427	0.893	0.865	4.7074e-09	GluNeu	APP-LDN	APP-WT
THSD7A	2.06386e-13	0.352254	0.89	0.796	5.25583e-09	GluNeu	APP-LDN	APP-WT
AC007128.1	2.07184e-13	0.25457	0.205	0.096	5.27616e-09	GluNeu	APP-LDN	APP-WT
KLF7	2.12968e-13	0.274823	0.719	0.605	5.42343e-09	GluNeu	APP-LDN	APP-WT
PRKACB	2.1894e-13	0.27537	0.699	0.586	5.57553e-09	GluNeu	APP-LDN	APP-WT
PHACTR1	2.22217e-13	0.300475	0.882	0.824	5.65898e-09	GluNeu	APP-LDN	APP-WT
AC091948.1	3.11891e-13	0.33016	0.49	0.366	7.94262e-09	GluNeu	APP-LDN	APP-WT
EPC1	3.63415e-13	0.263079	0.805	0.722	9.25474e-09	GluNeu	APP-LDN	APP-WT
CTNNA2	3.89183e-13	0.282015	0.996	0.995	9.91093e-09	GluNeu	APP-LDN	APP-WT
SCN3A	4.18572e-13	0.306794	0.808	0.783	1.06594e-08	GluNeu	APP-LDN	APP-WT
VLDLR-AS1	4.77174e-13	0.322472	0.625	0.511	1.21517e-08	GluNeu	APP-LDN	APP-WT
LCORL	4.79755e-13	0.263736	0.708	0.576	1.22174e-08	GluNeu	APP-LDN	APP-WT
SMYD3	5.06538e-13	0.277404	0.915	0.879	1.28995e-08	GluNeu	APP-LDN	APP-WT
KIFAP3	6.67334e-13	0.260192	0.681	0.564	1.69943e-08	GluNeu	APP-LDN	APP-WT
APBB2	9.80754e-13	0.276717	0.857	0.828	2.49759e-08	GluNeu	APP-LDN	APP-WT
SPRY4-AS1	1.02882e-12	0.296035	0.674	0.555	2.62e-08	GluNeu	APP-LDN	APP-WT
TTTY14	1.17258e-12	0.252179	0.881	0.844	2.9861e-08	GluNeu	APP-LDN	APP-WT
TMEFF2	1.35565e-12	0.437139	0.637	0.529	3.45229e-08	GluNeu	APP-LDN	APP-WT
MT-ND2	1.36422e-12	-0.304165	0.478	0.613	3.47413e-08	GluNeu	APP-LDN	APP-WT
CCDC85A	1.39771e-12	0.405714	0.587	0.483	3.55941e-08	GluNeu	APP-LDN	APP-WT
PNISR	1.45781e-12	0.253013	0.673	0.563	3.71245e-08	GluNeu	APP-LDN	APP-WT
FNBP1L	1.47747e-12	0.258055	0.841	0.778	3.76253e-08	GluNeu	APP-LDN	APP-WT
PCDH7	1.62823e-12	0.489545	0.766	0.668	4.14645e-08	GluNeu	APP-LDN	APP-WT
DSE	1.83422e-12	0.301984	0.545	0.425	4.67102e-08	GluNeu	APP-LDN	APP-WT
TBL1X	1.93872e-12	0.257113	0.528	0.385	4.93713e-08	GluNeu	APP-LDN	APP-WT
FAM19A2	2.64313e-12	0.489916	0.743	0.652	6.73099e-08	GluNeu	APP-LDN	APP-WT
CARS	2.73535e-12	0.256633	0.544	0.421	6.96585e-08	GluNeu	APP-LDN	APP-WT
PKIA	3.67642e-12	0.27251	0.661	0.549	9.36237e-08	GluNeu	APP-LDN	APP-WT
SAMD12	3.77532e-12	0.288124	0.582	0.463	9.61423e-08	GluNeu	APP-LDN	APP-WT
CSMD3	3.80148e-12	0.387241	0.845	0.831	9.68085e-08	GluNeu	APP-LDN	APP-WT
CAMK2D	4.86738e-12	0.258095	0.787	0.709	1.23953e-07	GluNeu	APP-LDN	APP-WT
SOX4	5.0047e-12	0.254068	0.655	0.529	1.2745e-07	GluNeu	APP-LDN	APP-WT
ASTN2	5.39872e-12	0.408163	0.66	0.546	1.37484e-07	GluNeu	APP-LDN	APP-WT
SLC4A10	6.48315e-12	0.30016	0.724	0.649	1.651e-07	GluNeu	APP-LDN	APP-WT
PPP3CA	7.29889e-12	0.283272	0.882	0.851	1.85873e-07	GluNeu	APP-LDN	APP-WT
ASXL3	7.94179e-12	0.279188	0.741	0.65	2.02246e-07	GluNeu	APP-LDN	APP-WT
MAP2K5	8.30512e-12	0.253757	0.564	0.449	2.11498e-07	GluNeu	APP-LDN	APP-WT
OLFM3	9.32546e-12	0.338056	0.552	0.436	2.37482e-07	GluNeu	APP-LDN	APP-WT
FBXL17	1.07648e-11	0.250103	0.887	0.841	2.74136e-07	GluNeu	APP-LDN	APP-WT
CLASP1	1.09571e-11	0.25184	0.832	0.771	2.79035e-07	GluNeu	APP-LDN	APP-WT
KCNH7	1.27531e-11	0.384132	0.8	0.752	3.24771e-07	GluNeu	APP-LDN	APP-WT
FGF13	1.59e-11	0.395479	0.748	0.697	4.04909e-07	GluNeu	APP-LDN	APP-WT
EHBP1	2.11312e-11	0.263025	0.841	0.808	5.38128e-07	GluNeu	APP-LDN	APP-WT
GDAP1	2.24636e-11	0.275857	0.683	0.592	5.72059e-07	GluNeu	APP-LDN	APP-WT
ZEB1	2.95715e-11	0.279292	0.733	0.64	7.53067e-07	GluNeu	APP-LDN	APP-WT
MICU1	3.0768e-11	0.271485	0.623	0.521	7.83538e-07	GluNeu	APP-LDN	APP-WT
VWA8	6.06977e-11	0.266583	0.525	0.405	1.54573e-06	GluNeu	APP-LDN	APP-WT
LINC02223	6.37e-11	0.317178	0.504	0.387	1.62218e-06	GluNeu	APP-LDN	APP-WT
CDH2	9.17577e-11	0.261564	0.817	0.732	2.3367e-06	GluNeu	APP-LDN	APP-WT
IL1RAPL1	1.24616e-10	0.438871	0.808	0.753	3.17347e-06	GluNeu	APP-LDN	APP-WT
KCND2	1.30252e-10	0.38062	0.861	0.806	3.317e-06	GluNeu	APP-LDN	APP-WT
SEMA6D	1.43307e-10	0.299021	0.874	0.827	3.64945e-06	GluNeu	APP-LDN	APP-WT
LRRTM4	2.53252e-10	0.442572	0.882	0.878	6.44931e-06	GluNeu	APP-LDN	APP-WT
NYAP2	2.71955e-10	0.260905	0.631	0.524	6.9256e-06	GluNeu	APP-LDN	APP-WT
ENOX1	2.7508e-10	0.327998	0.878	0.839	7.0052e-06	GluNeu	APP-LDN	APP-WT
MT-CO1	3.07073e-10	-0.310419	0.847	0.904	7.81992e-06	GluNeu	APP-LDN	APP-WT
FIGN	3.16631e-10	0.341891	0.477	0.354	8.06333e-06	GluNeu	APP-LDN	APP-WT
EFNA5	4.36711e-10	0.414171	0.524	0.402	1.11213e-05	GluNeu	APP-LDN	APP-WT
GRIN2B	4.37225e-10	0.268113	0.882	0.881	1.11344e-05	GluNeu	APP-LDN	APP-WT
KCNJ3	4.54e-10	0.304352	0.397	0.288	1.15616e-05	GluNeu	APP-LDN	APP-WT
CNTNAP2	4.66194e-10	0.429124	0.963	0.962	1.18721e-05	GluNeu	APP-LDN	APP-WT
APBA1	4.69121e-10	0.267188	0.794	0.724	1.19466e-05	GluNeu	APP-LDN	APP-WT
LSAMP	5.31448e-10	0.364872	0.94	0.942	1.35339e-05	GluNeu	APP-LDN	APP-WT
NKAIN2	5.45264e-10	0.481344	0.792	0.756	1.38857e-05	GluNeu	APP-LDN	APP-WT
MIR137HG	5.50288e-10	0.336267	0.541	0.446	1.40136e-05	GluNeu	APP-LDN	APP-WT
PTPRD	5.91496e-10	0.336316	0.983	0.978	1.5063e-05	GluNeu	APP-LDN	APP-WT
FAM155A	6.25976e-10	0.323589	0.963	0.979	1.59411e-05	GluNeu	APP-LDN	APP-WT
UBA6-AS1	9.84127e-10	0.25523	0.729	0.646	2.50618e-05	GluNeu	APP-LDN	APP-WT
CCDC171	1.26516e-09	0.259069	0.483	0.373	3.22187e-05	GluNeu	APP-LDN	APP-WT
KCTD16	1.34308e-09	0.349004	0.548	0.456	3.42028e-05	GluNeu	APP-LDN	APP-WT
EXT1	1.59998e-09	0.265377	0.844	0.798	4.07451e-05	GluNeu	APP-LDN	APP-WT
KLHL1	2.07602e-09	0.329237	0.529	0.421	5.28678e-05	GluNeu	APP-LDN	APP-WT
MACROD2	2.5019e-09	0.269	0.929	0.928	6.37133e-05	GluNeu	APP-LDN	APP-WT
DOK6	2.65164e-09	0.257194	0.79	0.717	6.75267e-05	GluNeu	APP-LDN	APP-WT
PCDH17	2.68292e-09	0.259391	0.472	0.359	6.83232e-05	GluNeu	APP-LDN	APP-WT
OTX2-AS1	2.7927e-09	-0.367139	0.106	0.195	7.11189e-05	GluNeu	APP-LDN	APP-WT
AC092691.1	3.63869e-09	0.450914	0.779	0.756	9.2663e-05	GluNeu	APP-LDN	APP-WT
LRRTM3	4.09196e-09	0.37609	0.495	0.397	0.000104206	GluNeu	APP-LDN	APP-WT
LINC01122	4.36536e-09	0.32614	0.758	0.685	0.000111168	GluNeu	APP-LDN	APP-WT
ELAVL2	8.49379e-09	0.271058	0.707	0.624	0.000216303	GluNeu	APP-LDN	APP-WT
GRIA1	8.75323e-09	0.309877	0.851	0.833	0.00022291	GluNeu	APP-LDN	APP-WT
SCN2A	9.97864e-09	0.254563	0.741	0.691	0.000254116	GluNeu	APP-LDN	APP-WT
LRP1B	1.50478e-08	0.491372	0.851	0.831	0.000383208	GluNeu	APP-LDN	APP-WT
NXPH1	1.85587e-08	0.354482	0.452	0.352	0.000472617	GluNeu	APP-LDN	APP-WT
TENM1	2.17789e-08	0.323305	0.689	0.618	0.000554621	GluNeu	APP-LDN	APP-WT
CELF2	2.31316e-08	0.330762	0.81	0.777	0.000589069	GluNeu	APP-LDN	APP-WT
ESRRG	2.35046e-08	0.294037	0.648	0.565	0.000598568	GluNeu	APP-LDN	APP-WT
MLLT3	2.8855e-08	0.269134	0.774	0.731	0.00073482	GluNeu	APP-LDN	APP-WT
GRIA4	3.87108e-08	0.36158	0.795	0.753	0.000985809	GluNeu	APP-LDN	APP-WT
ADGRL2	4.33178e-08	0.340985	0.568	0.47	0.00110313	GluNeu	APP-LDN	APP-WT
NCAM2	5.42891e-08	0.35762	0.849	0.838	0.00138253	GluNeu	APP-LDN	APP-WT
RALYL	5.81401e-08	0.382157	0.864	0.843	0.00148059	GluNeu	APP-LDN	APP-WT
UNC5D	5.84098e-08	0.4768	0.742	0.676	0.00148747	GluNeu	APP-LDN	APP-WT
ZNF521	6.82531e-08	0.316748	0.596	0.508	0.00173813	GluNeu	APP-LDN	APP-WT
PLXNA4	7.70986e-08	0.283997	0.77	0.724	0.00196339	GluNeu	APP-LDN	APP-WT
TRPS1	1.32091e-07	0.254265	0.411	0.316	0.00336382	GluNeu	APP-LDN	APP-WT
SCN1A	1.44864e-07	0.260243	0.678	0.617	0.0036891	GluNeu	APP-LDN	APP-WT
CNTN5	1.70163e-07	0.457769	0.747	0.702	0.00433337	GluNeu	APP-LDN	APP-WT
FGF14	1.85778e-07	0.280415	0.887	0.87	0.00473101	GluNeu	APP-LDN	APP-WT
SLC8A1	2.11568e-07	0.256863	0.858	0.851	0.0053878	GluNeu	APP-LDN	APP-WT
KCNB2	3.46879e-07	0.334367	0.764	0.74	0.00883361	GluNeu	APP-LDN	APP-WT
LINGO2	4.87019e-07	0.385045	0.807	0.799	0.0124024	GluNeu	APP-LDN	APP-WT
PLCL1	5.32917e-07	0.2719	0.629	0.544	0.0135713	GluNeu	APP-LDN	APP-WT
DAB1	5.34763e-07	0.331023	0.853	0.83	0.0136183	GluNeu	APP-LDN	APP-WT
GRM3	5.46357e-07	0.342203	0.523	0.44	0.0139135	GluNeu	APP-LDN	APP-WT
SLC2A13	6.38343e-07	0.27609	0.62	0.545	0.016256	GluNeu	APP-LDN	APP-WT
2023-03-01	6.84645e-07	0.307253	0.871	0.867	0.0174352	GluNeu	APP-LDN	APP-WT
TENM4	7.01422e-07	0.299362	0.811	0.798	0.0178624	GluNeu	APP-LDN	APP-WT
EPHA7	1.06315e-06	0.2902	0.429	0.343	0.0270741	GluNeu	APP-LDN	APP-WT
HS3ST5	1.54327e-06	0.268526	0.492	0.394	0.0393009	GluNeu	APP-LDN	APP-WT
TOX	1.75866e-06	0.292713	0.524	0.441	0.0447862	GluNeu	APP-LDN	APP-WT
PCDH15	1.83725e-06	0.495153	0.741	0.705	0.0467873	GluNeu	APP-LDN	APP-WT
MT-CYB	9.30936e-07	-0.542675	0.714	0.868	0.0237072	GABANeu	APP-LDN	APP-WT
MT-CO3	1.23881e-06	-0.545673	0.84	0.925	0.0315475	GABANeu	APP-LDN	APP-WT
