# Supplementary material for: Amyloid-Beta Peptides Trigger Premature Functional and Gene Expression Alterations in Human-Induced Neurons
Source: Biomedicines. 2023 Sep 18;11(9):2564. doi: 10.3390/biomedicines11092564 (PMC10526858; doi:10.3390/biomedicines11092564)
Supplement: Supplementary file 1 [file biomedicines-11-02564-s001.zip › SupTableS3_GSEA.xlsx]

## Sheet: APP_LDN_x_Blank_table
pathway	pval	padj	log2err	ES	NES	size	leadingEdge	Enrichment	cell
ACTIVATION OF GTPASE ACTIVITY	5.21312e+09	558720291092559	557332238758646	575978738985575	202893519470015	60	c("ARHGAP24", "NTRK3", "SIPA1L1", "BCAS3", "TIAM1", "TIAM2", "AGAP1", "BCR", "SIPA1L3", "USP6NL", "RALGAPA2", "RAP1GAP2", "SGSM1", "TBC1D1", "RCC2", "ARHGEF26", "AKT2", "AGAP3", "TBC1D9", "TBCK", "TBC1D5", "SCRIB", "SGSM2", "RALGAPB", "EVI5", "AGAP4")	Up-regulated	Astrocytes
POSTSYNAPTIC SPECIALIZATION MEMBRANE	4.93184e+09	551595134459832	557332238758646	546873111215501	197610166765894	69	c("DLG2", "EPHA7", "GRIK1", "ADCY1", "SORCS3", "GRID2", "KCND2", "CACNA1C", "NLGN4Y", "CDH10", "LRRTM3", "SORCS2", "NRCAM", "DCC", "LRRC4C", "CACNG5", "LRFN5", "SHISA9", "EPHA4", "CACNG4", "CACNG8", "NLGN1", "LIN7A", "GRM1", "GRIN2B", "NLGN4X", "GABRB1", "CDH2", "ATP2B2", "EFNB2", "NLGN2", "NPTN")	Up-regulated	Astrocytes
TRANSPORTER COMPLEX	2.47871e+09	328566256496379	575610261071129	439077177505009	180328551666029	163	c("KCNIP4", "SCN1A", "CACNB2", "RYR3", "MT-CYB", "GRIK1", "MT-CO1", "MT-ND4", "ATP10B", "GRID2", "MT-ND1", "KCND2", "CACNA1C", "ATP1A2", "TRPC4", "ATP11A", "MT-ND5", "MT-ND2", "EPS8", "MT-ND3", "CACNG5", "SHISA9", "CACNG4", "CACNG8", "KCNIP1", "AKAP6", "DPP6", "CACNA2D1", "CACHD1", "MCUB", "GRIN2B", "ANO2", "KCNMB4", "LRRC8B", "NDUFA10", "TTYH3", "CALM1", "MT-ND6", "CACNA1D", "GABRB1")	Up-regulated	Astrocytes
POSTSYNAPTIC SPECIALIZATION	2.96724e+08	837679353841489	627256739718528	412017989818937	176540924459227	226	c("DLG2", "SIPA1L1", "EPHA7", "GRIK1", "ADCY1", "TNIK", "SORCS3", "GRID2", "MAGI2", "KALRN", "GRIP1", "PRKN", "KCND2", "CACNA1C", "ADCY8", "LZTS1", "CLSTN1", "NLGN4Y", "CDH10", "LRRTM3", "SORCS2", "NRCAM", "DCC", "RTN1", "LRRC4C", "MT-ND2", "BCR", "EPS8", "BAALC", "ADD2", "CACNG5", "LRFN5", "DGKI", "SOS1", "SHISA9", "EPHA4", "PSD3", "CACNG4", "CACNG8", "EEF2K", "CAPZB", "ANKS1B", "NLGN1", "DISC1"…	Up-regulated	Astrocytes
TAXIS	9.96232e+09	869637425515948	538434096309916	380642259231825	163782274995503	231	c("NTRK3", "UNC5C", "PTN", "NRG1", "ST6GAL1", "PTPRM", "CDH4", "EPHA7", "BOC", "SMOC2", "GAB1", "KIF5C", "KALRN", "PREX1", "EPHA3", "EXT1", "DOCK4", "SEMA6A", "SLIT2", "TRIO", "SEMA6D", "HRH1", "NRCAM", "DCC", "HMGB1", "GLI2", "PLD1", "DPYSL5", "PDGFD", "FGF1", "SOS1", "EPHA4", "PTK2", "NTN1", "NEO1", "NRP1", "EPHA6", "ETV1", "NRXN3", "RPS6KA5", "EPHB2", "KLF7", "OPHN1", "MAPK14", "LGALS3", "PLXN…	Up-regulated	Astrocytes
AXON DEVELOPMENT	4.5466e+08	524911933706364	557332238758646	36923175148499	161476315955683	271	c("PRKG1", "UNC5C", "PTN", "PTPRM", "CDH4", "SIPA1L1", "EPHA7", "PARD3", "BOC", "ADCY1", "KIF5C", "KALRN", "EPHA3", "EXT1", "SEMA6A", "SLIT2", "KREMEN1", "TRIO", "SEMA6D", "HSP90AA1", "DAB1", "MACF1", "DHFR", "NRCAM", "DCC", "IGF1R", "LRRC4C", "TIAM1", "TIAM2", "GLI2", "NCAM2", "DPYSL5", "SOS1", "ANK3", "FGFR2", "EPHA4", "PTK2", "NTN1", "NEO1", "NRP1", "ULK2", "CNR1", "EPHA6", "ETV1", "PICALM", "…	Up-regulated	Astrocytes
PROTEIN KINASE ACTIVITY	8.10559e+09	725247761901541	538434096309916	354315641619461	158136456140948	326	c("PRKG1", "ALK", "NTRK3", "EPHA7", "TNIK", "KALRN", "EPHA3", "AKT3", "CDK6", "TRIO", "MAP2K5", "MAPK4", "NEK6", "CSNK1A1", "STK3", "MARK1", "TAOK3", "NEK7", "IGF1R", "INSR", "BRD4", "CDK14", "CRIM1", "BCR", "PEAK1", "PAN3", "BMPR1A", "SIK2", "JAK1", "ACVR2A", "LMTK3", "PKM", "FGFR2", "EPHA4", "PTK2", "NRP1", "ULK2", "EEF2K", "EPHA6", "WEE1", "CDK19", "RPS6KA5", "NEK10", "EPHB2", "CCND3", "MAPK14…	Up-regulated	Astrocytes
TRANSMEMBRANE RECEPTOR PROTEIN TYROSINE KINASE SIGNALING PATHWAY	6.27949e+09	632437500960473	538434096309916	355140627342308	157217934797592	300	c("ALK", "NTRK3", "NRG1", "PTPRT", "SIPA1L1", "EPHA7", "SMOC2", "PTPRG", "GAB1", "CCBE1", "PLCE1", "KALRN", "EPHA3", "EXT1", "SEMA6A", "SORBS1", "SPRY1", "LRP1", "MAP2K5", "STAT3", "COL4A1", "MBD5", "NR4A3", "MTSS1", "SESN3", "IGF1R", "INSR", "TIAM1", "ERBIN", "CRIM1", "PHIP", "MVB12B", "SIK2", "NAMPT", "PDGFD", "COL4A2", "FGF1", "SOS1", "IGFBP5", "FGFR2", "EPHA4", "PTK2", "NRP1", "GFRA2", "EPHA6…	Up-regulated	Astrocytes
POSITIVE REGULATION OF CELL DIFFERENTIATION	3.14582e+08	38823725316894	557332238758646	335738935224934	151824545633923	388	c("TENM4", "PTN", "NRG1", "BRINP3", "CDH4", "BOC", "ZMIZ1", "SOX6", "GPRC5B", "SLIT2", "RUNX1", "ZEB1", "STAT3", "RIN2", "DAB1", "STK3", "SERPINE2", "MACF1", "DPF3", "NRCAM", "ATP11A", "PDPN", "ADAMTS20", "STAU2", "TCF4", "TIAM1", "TIAM2", "HMGB1", "RFX3", "ZHX3", "GLI2", "BMPR1A", "NFKB1", "ACVR2A", "BCL6", "MTURN", "EPHA4", "PTK2", "NTN1", "LAMB1", "YAP1", "NRP1", "SMARCA4", "EEF2K", "NCOA1", "…	Up-regulated	Astrocytes
TUBE MORPHOGENESIS	5.30776e+09	558720291092559	557332238758646	332546393667542	150414359308925	389	c("RORA", "ARHGAP24", "ADAMTS16", "PTPRM", "HMGA2", "EPHA7", "RHOJ", "ADAM12", "FMN1", "SMOC2", "GAB1", "CCBE1", "CECR2", "ZMIZ1", "AKT3", "EXT1", "SEMA6A", "RSPO2", "SLIT2", "FOXP1", "SPRY1", "LRP1", "RUNX1", "LGR4", "MAP2K5", "ZEB1", "STAT3", "COL4A1", "BCAS3", "RIN2", "STK3", "MTSS1", "NRCAM", "CEMIP2", "GTF2I", "STOX1", "HS6ST1", "GLI2", "BMPR1A", "TNFAIP3", "JAK1", "PKM", "COL4A2", "FGF1", "…	Up-regulated	Astrocytes
TRANSPORT VESICLE	3.31494e+09	395472120321728	557332238758646	-445599978306691	-1711736912846	206	c("KIRREL3", "SEC24D", "SNCA", "SEC31A", "MYOF", "TRIM9", "SREBF2", "USO1", "SNCAIP", "GRIN2A", "RAB1A", "SREBF1", "GRIA1", "SEC23B", "SV2B", "TMED9", "SYNDIG1", "MCFD2", "RAB6A", "COPA", "HLA-C", "COPB2", "STON2", "ERP29", "SEC13", "SNAP91", "TMED2", "SEC22B", "CNIH1", "ATP6V0A1", "KCNQ1", "STX5", "RAB10", "CLCN3", "BET1", "LMAN1", "TMEM163", "CLTA", "CPE", "GOLGA5", "TMED10", "RAB8B", "HLA-A", …	Down-regulated	Astrocytes
ATPASE BINDING	2.63678e+09	337036727422754	575610261071129	-646917310827848	-199590898278195	48	c("DNAJC10", "SDF2L1", "PKD2", "ANK2", "SELENOS", "AR", "CAV1", "ATP1B1", "RUVBL1", "EZR", "PDE4D", "ATP6V0A1", "ABCA1", "ZNHIT6", "EGFR", "TUNAR")	Down-regulated	Astrocytes
ENDOPLASMIC RETICULUM GOLGI INTERMEDIATE COMPARTMENT	2.60983e+08	837679353841489	627256739718528	-595498179863226	-202024358344143	84	c("HSPA5", "PDIA6", "CALR", "NUCB2", "P4HB", "GRIA1", "MYDGF", "UGGT1", "GOLGB1", "TMED9", "MCFD2", "ERP44", "ASPSCR1", "FN1", "TMED2", "SEC22B", "CNIH1", "STX5", "TMED5", "BET1", "LMAN2", "LMAN1", "UGGT2", "TMED10", "INPP5B", "RAB2A", "VMP1", "MAN1A1", "SERPINH1", "TRAPPC2")	Down-regulated	Astrocytes
ESTABLISHMENT OF PROTEIN LOCALIZATION TO ENDOPLASMIC RETICULUM	1.23728e+09	192531597596253	593325476396405	-71206941826096	-204940358743945	33	c("HSPA5", "HERPUD1", "SEC63", "HYOU1", "SPCS2", "SEC61B", "SEC61A1", "SSR3", "TRAM1", "RAB10", "EDEM1", "SRPRA", "MAN1A1", "SPCS3", "SRP19")	Down-regulated	Astrocytes
OXIDOREDUCTASE ACTIVITY ACTING ON A SULFUR GROUP OF DONORS	2.1683e+09	310414532222746	575610261071129	-740576091036827	-20519082398271	28	c("PDIA3", "PDIA6", "PDIA4", "DNAJC10", "ERO1B", "TXNRD1", "P4HB", "SESN2", "GSR", "TXNDC12")	Down-regulated	Astrocytes
ENDOPLASMIC RETICULUM TO GOLGI VESICLE MEDIATED TRANSPORT	2.90368e+07	129903248281935	674962860011025	-595102319055705	-205810458084824	95	c("SEC24D", "SEC31A", "USO1", "P4HB", "RAB1A", "HYOU1", "SEC23B", "MIA3", "VCP", "TMED9", "COPA", "COPB2", "CUL3", "SEC13", "TMED2", "SEC22B", "STX5", "GOLT1B", "TMED5", "BET1", "LMAN2", "LMAN1", "RINT1", "TMED10", "RAB2A", "TRAPPC10", "MIA2", "INSIG1", "SCFD1", "TRAPPC2", "TFG", "COG3", "COPB1", "SEC22C", "TRAPPC13", "SEC24A", "ARCN1")	Down-regulated	Astrocytes
PIGMENT GRANULE	7.54298e+07	299959345703174	659444398037935	-620551609858058	-206423645197263	73	c("HSPA5", "PDIA3", "HSP90B1", "PDIA6", "PDIA4", "SLC3A2", "PPIB", "SLC1A4", "P4HB", "SND1", "ANXA2", "RAB1A", "CALU", "CANX", "ERP29", "SEC22B", "ATP6V0A1", "MYO5A", "RAB32", "RPN1", "TMED10", "RAB2A")	Down-regulated	Astrocytes
MISFOLDED PROTEIN BINDING	1.02236e+09	166320185571723	593325476396405	-840867754717027	-206605961703335	16	c("HSPA5", "DNAJC3", "DNAJC10", "SDF2L1", "DNAJB11", "DNAJB9", "HSPA9", "HSPA13", "DERL2", "EDEM1")	Down-regulated	Astrocytes
ENDOPLASMIC RETICULUM LUMEN	976665	6.99097e+08	747739663149885	-563188704697036	-207552576781395	150	c("HSPA5", "PDIA3", "HSP90B1", "COL14A1", "PDIA6", "COL11A1", "PDIA4", "DNAJC3", "DNAJC10", "CALR", "SDF2L1", "MANF", "PPIB", "SDC2", "P4HB", "ADAMTSL1", "DNAJB11", "HYOU1", "P3H2", "DNAJB9", "MYDGF", "MIA3", "UGGT1", "CALU", "SIL1", "RCN2", "COL28A1", "ERP44", "COL1A2", "COL5A2", "CANX", "COL3A1", "FSTL1", "ERP29", "FN1", "OS9", "THBS1", "PRSS23", "P4HA2", "LTBP1", "TXNDC12", "SELENOF", "EDEM3",…	Down-regulated	Astrocytes
ENDOPLASMIC RETICULUM TO CYTOSOL TRANSPORT	7.40246e+08	126159105385642	610526878385931	-797418564680781	-207898654359479	21	c("HSP90B1", "HERPUD1", "SEL1L", "HM13", "SELENOS", "SEC61B", "VCP", "UBE2J1", "RHBDD1", "OS9", "DERL2", "EDEM1")	Down-regulated	Astrocytes
ER TO GOLGI TRANSPORT VESICLE MEMBRANE	4.31829e+08	965947784938425	610526878385931	-731919939379599	-213204813642673	35	c("SEC24D", "SEC31A", "SREBF2", "USO1", "SREBF1", "GRIA1", "SEC23B", "MCFD2", "HLA-C", "SEC13", "TMED2", "SEC22B", "CNIH1", "STX5", "LMAN1", "TMED10", "HLA-A")	Down-regulated	Astrocytes
PROTEIN FOLDING	230163	2.74585e+08	774939030136436	-599832789573665	-216275729039598	126	c("HSPA5", "PDIA3", "HSP90B1", "PDIA6", "PDIA4", "DNAJC3", "DNAJC10", "CALR", "SDF2L1", "PPIB", "ERO1B", "P4HB", "DNAJB11", "HYOU1", "UGGT1", "SIL1", "HSPA9", "ERP44", "CANX", "ERP29", "MOGS", "HSPA13", "ALG12", "MESD", "SELENOF", "LMAN1", "TTC1", "PPIL6", "DNAJB14")	Down-regulated	Astrocytes
RESPONSE TO ENDOPLASMIC RETICULUM STRESS	10.2902	184143	910119734774459	-614941994875536	-229859808470637	167	c("HSPA5", "PDIA3", "HSP90B1", "HERPUD1", "PDIA6", "SEL1L", "PDIA4", "DNAJC3", "DNAJC10", "CALR", "SDF2L1", "MANF", "XBP1", "P4HB", "HM13", "ATP2A2", "SELENOS", "SERP1", "DDIT3", "HYOU1", "DNAJB9", "EIF2AK3", "UGGT1", "CAV1", "SEC61B", "VCP", "SESN2", "FICD", "GORASP2", "UBE2J1", "ERP44", "CANX", "ERP29", "RHBDD1", "OS9", "THBS1", "CTH", "TMED2", "TNFRSF10B", "TRIB3", "TXNDC12", "BCL2", "DERL2", …	Down-regulated	Astrocytes
INTRAMOLECULAR OXIDOREDUCTASE ACTIVITY	356004	3.18534e+07	774939030136436	-866481931137119	-230568858846725	23	c("PDIA3", "PDIA6", "PDIA4", "CRELD2", "SREBF2", "P4HB", "ENOX1", "ERP44", "CRELD1", "ERP29")	Down-regulated	Astrocytes
ENDOPLASMIC RETICULUM PROTEIN CONTAINING COMPLEX	19.1997	68715.9	943632225232838	-726601313024675	-24702571473048	85	c("HSPA5", "PDIA3", "HSP90B1", "PDIA6", "SEL1L", "DNAJC10", "CALR", "SDF2L1", "MAGT1", "PPIB", "SREBF2", "SEC63", "P4HB", "HM13", "OSTC", "SELENOS", "DNAJB11", "HYOU1", "RPN2", "SPCS2", "ORMDL1", "SEC61B", "VCP", "SEC61A1", "OS9", "STT3A", "ALG14", "DERL2", "SEC11C", "DDOST", "RPN1", "RINT1", "HSD17B12", "HLA-A", "SRPRA", "SPCS3", "INSIG1")	Down-regulated	Astrocytes
LIGAND GATED ION CHANNEL SIGNALING PATHWAY	969778	7.49847e+07	747739663149885	852972375923457	204772758889643	21	c("GRIA4", "GRIA1", "GRIK2", "GRIN2B", "CHRM3", "GRID2", "GRIA2", "PLCB1", "APP", "GRID1", "GRIK1")	Up-regulated	GABANeu
GLUTAMATE RECEPTOR ACTIVITY	1.76662e+06	1.2451e+08	73376198835648	840202163269565	200502057149187	20	c("GRIA4", "GRIA1", "GRIK2", "GRIN2B", "GRID2", "GRIA2", "GRID1", "GRIK1", "GRM3", "GRM5", "GRM7", "GRM8")	Up-regulated	GABANeu
CALCIUM DEPENDENT CELL CELL ADHESION VIA PLASMA MEMBRANE CELL ADHESION MOLECULES	1.35081e+07	6.92393e+08	690132458796796	843153102997654	199698702621954	19	c("NLGN1", "CDH12", "CDH2", "CDH18", "KIFAP3", "CDH13", "CDH10", "CDH8", "CDH11", "ATP2C1")	Up-regulated	GABANeu
SYNAPSE ASSEMBLY	0.000804343	0.340137	10864405425825	715077525773402	196307670018364	108	c("NLGN1", "IL1RAPL1", "LRFN5", "NRG3", "CNTN5", "FLRT2", "NEGR1", "ADGRL3", "ADGRB3", "PTPRD", "PCDH17", "CDH2", "GRID2", "PCLO", "NTRK3", "NRXN1", "LRRTM3", "FGF13", "EPHA7", "MAP1B", "MYCBP2", "APP", "GABRB3", "NLGN4Y", "DSCAM", "GAP43", "KIRREL3", "EFNA5", "GABRA2", "GABRB2", "DNM3", "LHFPL4", "ADD2", "NTRK2", "CTNNB1", "SHANK2", "DNER", "EPHB1", "ADNP", "GPM6A", "IL1RAPL2", "SETD5", "CLSTN2"…	Up-regulated	GABANeu
NEUROTRANSMITTER RECEPTOR ACTIVITY	5.28235e+06	3.19111e+07	719512826338911	762259714612535	192166093787937	32	c("GRIA4", "GRIA1", "GRIK2", "GRIN2B", "CHRM3", "GRID2", "GRIA2", "GABRB1", "GABRB3", "GRID1", "GRIK1", "CHRM2", "GABRA2", "GRM5", "GABRB2")	Up-regulated	GABANeu
HETEROPHILIC CELL CELL ADHESION VIA PLASMA MEMBRANE CELL ADHESION MOLECULES	2.36454e+08	6.3994e+09	627256739718528	792184942510671	191284169902944	22	c("NLGN1", "IL1RAPL1", "TENM2", "TENM4", "PTPRD", "CDH2", "GRID2", "TENM1", "ALCAM", "CADM1")	Up-regulated	GABANeu
CELL CELL ADHESION VIA PLASMA MEMBRANE ADHESION MOLECULES	1.01047	170.921	986546283587582	696625569064205	19085719781695	103	c("NLGN1", "IL1RAPL1", "LRFN5", "PCDH15", "PCDH9", "LRRC4C", "ROBO1", "ADGRL3", "CDH12", "CADM2", "TENM2", "TENM4", "PTPRD", "PCDH17", "CDH2", "GRID2", "CDH18", "UNC5D", "KIFAP3", "CDH13", "DAB1", "CDH10", "CNTN4", "TENM1", "PCDH7", "CDH8", "CDH11", "WNK1", "DSCAM", "NTNG1", "KIRREL3", "PTPRM", "EFNA5", "FAT3", "PTPRG", "ALCAM", "CADM1", "PCDH10", "MAP2K5", "CLSTN2")	Up-regulated	GABANeu
NEGATIVE REGULATION OF MICROTUBULE POLYMERIZATION OR DEPOLYMERIZATION	4.32089e+07	1.74019e+09	674962860011025	773651851869509	190640956159694	26	c("FGF13", "MAP2", "NAV3", "MAP1B", "CLASP2", "STMN2", "CLASP1", "DYRK1A", "CAMSAP2", "STMN1", "TTBK2", "APC", "ARHGEF7", "TBCD", "TAOK1", "HDGFL3", "SNCA", "MID1")	Up-regulated	GABANeu
REGULATION OF ACTIN FILAMENT BASED MOVEMENT	1.01549e+09	227509484227376	593325476396405	812305336439147	187826593135117	16	c("PDE4B", "AKAP9", "FGF13", "RYR2", "ANK2", "PDE4D", "CAMK2D", "CACNA1C", "ATP2A2")	Up-regulated	GABANeu
PRESYNAPSE ORGANIZATION	6.89643e+07	2.35663e+09	659444398037935	744086849676144	187051096452457	31	c("NLGN1", "IL1RAPL1", "LRFN5", "CNTN5", "PTPRD", "PCDH17", "PCLO", "NTRK3", "LRRTM3", "APP", "NLGN4Y", "IL1RAPL2", "NLGN4X", "PTEN", "EFNB2")	Up-regulated	GABANeu
CARDIAC MUSCLE CELL CONTRACTION	5.82521e+07	2.08756e+07	659444398037935	731893466386811	186120693782421	35	c("PDE4B", "AKAP9", "FGF13", "RYR2", "ANK2", "SCN1A", "PDE4D", "FGF12", "NEDD4L", "PIK3CA", "CAMK2D", "CACNB2", "CACNA1C", "KCNJ3", "SCN3B", "ATP2A2", "SGCD", "CACNA1D")	Up-regulated	GABANeu
NEGATIVE CHEMOTAXIS	1.12457e+08	3.52262e+09	643551836150722	740170872006722	186066684596411	31	c("NRG3", "ROBO1", "FLRT2", "SLIT2", "NRG1", "UNC5C", "PLXNA4", "EPHA7", "SEMA6D", "EFNA5")	Up-regulated	GABANeu
MAINTENANCE OF SYNAPSE STRUCTURE	2.62833e+09	505207575797688	575610261071129	797763033341583	184464025976409	16	c("NLGN1", "ADGRB3", "PCLO", "PLXNA4", "ERC2", "ERC1", "SHANK2")	Up-regulated	GABANeu
MAIN AXON	164880	8.08392e+08	690132458796796	713381912372429	183979315477094	40	c("SPOCK1", "DLG2", "LRRC7", "CNTNAP2", "SPTBN1", "SCN2A", "ANK3", "MAP2", "MAP1B", "SCN1A", "APP", "NAV1", "NFASC", "PARD3", "SCN8A", "KCNAB1", "IQCJ-SCHIP1", "SLC1A2", "ROBO2", "MYO1D", "LGI1", "KCNQ3")	Up-regulated	GABANeu
SYNAPTIC MEMBRANE	1.3067e-09	4.42055e-07	126273988547916	651701793413867	18381618513246	233	c("NLGN1", "GRIA4", "IL1RAPL1", "LRFN5", "KCND2", "CNTN5", "LRRC4C", "LRRTM4", "GRIA1", "ADGRB3", "GRIK2", "RIMS1", "DLG2", "TENM2", "LRRC7", "PTPRD", "PCDH17", "GRIN2B", "CHRM3", "CDH2", "RIMS2", "GRID2", "SYT1", "NTRK3", "NRXN1", "LRRTM3", "AKAP9", "SCN2A", "ANK3", "DCC", "GRIA2", "EPHA7", "CNTN1", "SLC8A1", "GPHN", "ERC2", "CDH10", "APBA1", "ANK2", "GABRB1", "GABRB3", "NLGN4Y", "CDH8", "GRID1"…	Up-regulated	GABANeu
POSTSYNAPTIC SPECIALIZATION MEMBRANE	13431.1	1.46573e+06	826657301178302	673472421844231	182904528141585	85	c("NLGN1", "GRIA4", "LRFN5", "KCND2", "LRRC4C", "GRIA1", "ADGRB3", "GRIK2", "DLG2", "GRIN2B", "CDH2", "GRID2", "LRRTM3", "AKAP9", "DCC", "GRIA2", "EPHA7", "GPHN", "CDH10", "GABRB1", "NLGN4Y", "GRID1", "ADAM22", "GRIK1", "PTPRO", "SORCS3", "GABRA2", "GRM5", "GABRB2", "CACNA1C", "CLSTN2", "ADCY1", "NLGN4X", "NPTN", "EFNB2", "ERBB4", "HSPA8", "GABRG2", "CNKSR2", "LRFN2")	Up-regulated	GABANeu
CELL JUNCTION ASSEMBLY	1.80289e-07	0.000304958	119534448258848	642307216902511	180927816606182	224	c("NLGN1", "IL1RAPL1", "LRFN5", "NRG3", "CNTN5", "FLRT2", "NEGR1", "ADGRL3", "ADGRB3", "CDH12", "PTPRD", "PCDH17", "CDH2", "GRID2", "PCLO", "CNTNAP2", "NTRK3", "CDH18", "NRXN1", "LRRTM3", "DST", "FGF13", "EPHA7", "MAP1B", "CDH13", "MYCBP2", "CDH10", "BCAS3", "ANK2", "RAPGEF2", "APP", "CLASP2", "GABRB3", "NLGN4Y", "CDH8", "CDH11", "DSCAM", "PKN2", "PEAK1", "CLASP1", "ACTG1", "GAP43", "KIRREL3", "P…	Up-regulated	GABANeu
REGULATION OF MUSCLE CONTRACTION	974798	5.23451e+08	704975715167238	682968520352405	180513605103644	55	c("HSP90AA1", "KCNB2", "PDE4B", "CHRM3", "PRKG1", "AKAP9", "FGF13", "RYR2", "SLC8A1", "ANK2", "DOCK4", "PDE4D", "CHRM2", "CAMK2D", "CACNA1C", "SLC8A3", "ZDHHC21", "PPP1R12B", "ATP2A2", "ATP1B1")	Up-regulated	GABANeu
REGULATION OF POSTSYNAPTIC MEMBRANE POTENTIAL	1.80873e+06	1.24876e+08	73376198835648	670934262292495	179700439249473	66	c("NLGN1", "KCND2", "GRIA1", "GRIK2", "RIMS1", "GRIN2B", "RIMS2", "GRID2", "NRXN1", "PPP3CA", "GABRB1", "APP", "CELF4", "GABRB3", "GRID1", "GRIK1", "GABRA2", "GRM5", "GABRB2", "HCN1", "TMEM108", "GSK3B", "SLC8A3", "NLGN4X", "RAB3GAP1", "PTEN")	Up-regulated	GABANeu
REGULATION OF MICROTUBULE POLYMERIZATION OR DEPOLYMERIZATION	1.5775e+07	7.84805e+08	690132458796796	673065510351015	178162431732845	56	c("AKAP9", "FGF13", "MAP2", "NAV3", "MAP1B", "CLASP2", "SLAIN1", "STMN2", "CLASP1", "DYRK1A", "CAMSAP2", "PDE4DIP", "STMN1", "STMN4", "TTBK2", "CDK5RAP2", "MAPRE2", "APC", "SPAST", "ARHGEF7", "TBCD", "TAOK1", "HDGFL3", "PAK1", "ABL1", "SNCA", "MID1", "CDK5R1", "RPS3")	Up-regulated	GABANeu
PRESYNAPTIC ACTIVE ZONE	3.0429e+07	1.29876e+09	674962860011025	664647139096523	175934063957548	56	c("RIMS1", "CDH2", "RIMS2", "PCLO", "ERC2", "CDH10", "PPFIA2", "APBA1", "GABRB1", "APP", "NTNG1", "GABRB2", "ERC1", "TRIO", "GRM7", "CTNNB1", "SHANK2", "CANX", "HCN1", "GPM6A", "GAD1", "PPFIBP1", "NPTN", "SYT11", "FZD3", "PNISR", "ARHGAP44", "STXBP1", "ATP2B2")	Up-regulated	GABANeu
ACTION POTENTIAL	1.13034e+07	5.97493e+08	704975715167238	657461175688742	175643562768195	64	c("KCND2", "GRIK2", "KCNH7", "AKAP9", "FGF13", "ANK3", "RYR2", "SLC8A1", "SCN9A", "ANK2", "SCN1A", "FGF12", "NEDD4L", "NTRK2", "HCN1", "CAMK2D", "GNAQ", "CACNB2", "CACNA1C", "KCNJ3", "SCN3B", "TMEM161B", "SLMAP", "ATP2A2", "ATP1B1", "CACNA1D", "CNR1")	Up-regulated	GABANeu
GABA ERGIC SYNAPSE	7.73326e+07	2.56486e+09	659444398037935	655792286881254	173880679591047	57	c("NLGN1", "LRFN5", "KCND2", "CNTN5", "PCDH17", "PCLO", "PLCB1", "ERC2", "CDH10", "GABRB1", "NLGN4Y", "GRID1", "GAP43", "PTPRO", "EFNA5", "GABRA2", "GABRB2", "LHFPL4", "GAD1", "NLGN4X", "NPTN", "IQSEC3", "ERBB4", "GABRG2", "CNR1")	Up-regulated	GABANeu
REGULATION OF TRANS SYNAPTIC SIGNALING	0.000219624	0.106141	110533657731401	596591973235427	169042226983233	277	c("NLGN1", "GRIA4", "NRG3", "LRRC4C", "GRIA1", "GRIK2", "RIMS1", "PTPRD", "PCDH17", "GRIN2B", "CDH2", "RIMS2", "GRID2", "SYT1", "NRXN1", "AKAP9", "DCC", "GRIA2", "PLCL1", "SYN3", "EPHA7", "SLC4A10", "PLCB1", "MAP1B", "ERC2", "PPP3CA", "APBA1", "RAPGEF2", "APP", "CELF4", "CNTN4", "NLGN4Y", "CDH11", "GRID1", "STXBP5", "RTN4", "GRIK1", "NTNG1", "GRM3", "CHRM2", "SORCS3", "PPP1R9A", "GRM5", "KMT2A", …	Up-regulated	GABANeu
MUSCLE CONTRACTION	1.31125e+06	9.64336e+07	747739663149885	615414429195986	16894751734853	108	c("HSP90AA1", "KCNB2", "PDE4B", "CHRM3", "PRKG1", "AKAP9", "FGF13", "RYR2", "SLC8A1", "ANK2", "DOCK4", "SCN1A", "PDE4D", "FGF12", "NEDD4L", "GNAO1", "CHRM2", "KCNMA1", "PIK3CA", "CAMK2D", "ATP8A2", "CACNB2", "CACNA1C", "KCNJ3", "SCN3B", "SLC8A3", "ZDHHC21", "CALD1", "DTNA", "SLMAP", "ROCK2", "PPP1R12B", "APBB2", "ARHGEF11", "ATP2A2", "MAP2K6", "SGCD", "ATP1B1", "CACNA1D")	Up-regulated	GABANeu
NEURON MIGRATION	1.38928e+06	9.99985e+07	747739663149885	615860182826679	168864345782786	105	c("NRG3", "FLRT2", "ADGRL3", "SPOCK1", "HSP90AA1", "UNC5C", "NTRK3", "PRKG1", "UNC5D", "FGF13", "DCC", "CTNNA2", "DCX", "MAP1B", "ASTN1", "DAB1", "RAPGEF2", "AUTS2", "NTNG1", "NAV1", "KIRREL3", "FAT3", "PCM1", "NEXMIF", "MARK1", "NTRK2", "CTNNB1", "DNER", "SDCCAG8", "GPM6A", "ASTN2", "NRP1", "FYN", "MARK2", "NIPBL", "CEP85L", "TOP2B", "PAFAH1B1", "TUBB2B", "ZNF609", "FZD3", "KIAA0319L")	Up-regulated	GABANeu
POSTSYNAPTIC SPECIALIZATION	0.0124457	4.67819	104762648849882	592690884421084	167571227865136	256	c("NLGN1", "GRIA4", "LRFN5", "KCND2", "LRRC4C", "GRIA1", "SPOCK1", "ADGRB3", "GRIK2", "DLG2", "MAGI2", "LRRC7", "PDE4B", "GRIN2B", "RTN1", "CDH2", "GRID2", "PCLO", "SPTBN1", "LRRTM3", "AKAP9", "DCC", "GRIA2", "SYN3", "EPHA7", "SOS1", "SLC8A1", "MAP1B", "GPHN", "CDH10", "GABRB1", "BMPR2", "RTN3", "KALRN", "NLGN4Y", "GRID1", "RTN4", "ADAM22", "GRIK1", "RPS19", "GAP43", "PTPRO", "GRM3", "SORCS3", "T…	Up-regulated	GABANeu
ION CHANNEL COMPLEX	388912	3.28922e+07	761460801445585	606405217864832	167219784282037	122	c("GRIA4", "KCND2", "GRIA1", "SCN3A", "GRIK2", "KCNB2", "PDE4B", "GRIN2B", "GRID2", "OLFM3", "CNTNAP2", "DPP10", "AKAP9", "SCN2A", "GRIA2", "RYR2", "MICU1", "SCN9A", "GABRB1", "SCN1A", "PDE4D", "DPP6", "GABRB3", "STXBP5", "GRIK1", "GABRA2", "GABRB2", "KCNMA1", "HCN1", "CACNB2", "CACNA1C", "SCN8A", "KCNJ3", "SCN3B", "KCNJ6", "KCNQ5", "KCNAB1", "KCNIP1", "EPS8", "RYR3", "UNC80", "CLIC4")	Up-regulated	GABANeu
TRANSMISSION OF NERVE IMPULSE	917859174194652	910591667536806	477270815362862	679770804187787	166659148239726	25	c("KCND2", "GRIK2", "CNTNAP2", "ANK3", "SCN1A", "FGF12", "NTRK2", "HCN1", "PAFAH1B1", "CACNB4", "CACNG2", "JAM3", "SPTBN4")	Up-regulated	GABANeu
NEURON TO NEURON SYNAPSE	0.0267159	9.03798	103769615548758	587978696848645	166414991269855	267	c("NLGN1", "GRIA4", "LRFN5", "KCND2", "LRRC4C", "GRIA1", "SPOCK1", "ADGRB3", "GRIK2", "DLG2", "MAGI2", "LRRC7", "PDE4B", "PTPRD", "GRIN2B", "RTN1", "CDH2", "GRID2", "PCLO", "PLXNA4", "SYT1", "SPTBN1", "LRRTM3", "AKAP9", "DCC", "GRIA2", "SYN3", "EPHA7", "SOS1", "SLC8A1", "MAP1B", "GPHN", "BMPR2", "RTN3", "KALRN", "NLGN4Y", "GRID1", "STXBP5", "RTN4", "ADAM22", "GRIK1", "RPS19", "GAP43", "PTPRO", "G…	Up-regulated	GABANeu
REGULATION OF BLOOD CIRCULATION	8.13846e+07	2.64735e+09	659444398037935	61417211176693	166389116655666	81	c("HSP90AA1", "PDE4B", "CHRM3", "AKAP9", "FGF13", "RYR2", "SLC8A1", "ANK2", "DOCK4", "BMPR2", "PDE4D", "CELF2", "CHRM2", "MEF2A", "HCN1", "CAMK2D", "CACNB2", "CACNA1C", "KCNJ3", "SCN3B", "SLC8A3", "ZDHHC21", "TMEM161B", "ATP2A2", "SLC1A1", "ATP1B1", "THRB", "CACNA1D", "ABL1", "MDM2", "TRPC1", "ATP2B2", "SPTBN4", "ATP2B1", "ATP1B2", "ASIC2", "CALM1", "KCND3", "GLRX3", "PDE5A")	Up-regulated	GABANeu
KINASE ACTIVATOR ACTIVITY	1.32929e+08	4.01517e+08	643551836150722	618621017644296	16632054058223	71	c("NRG3", "NRG1", "CHRM3", "SOS1", "PLCB1", "BMPR2", "WNK1", "EFNA5", "GRM5", "ALK", "MNAT1", "PIK3CA", "PARP8", "CCNY", "MAP2K5", "MAP3K13", "MARK2", "ABI1", "TAOK1", "RPLP1", "ERBB4", "RPTOR", "RICTOR", "MAP2K6", "CAB39L")	Up-regulated	GABANeu
NEGATIVE REGULATION OF SUPRAMOLECULAR FIBER ORGANIZATION	1.94485e+08	5.43754e+08	627256739718528	610247527798402	165445420868085	82	c("SLIT2", "SPTBN1", "FGF13", "CTNNA2", "TMEFF2", "MAP2", "NAV3", "MAP1B", "CLASP2", "STMN2", "CLASP1", "DYRK1A", "ADD2", "CAMSAP2", "PIK3CA", "STMN1", "TMSB10", "TTBK2", "APC", "ARHGEF7", "CARMIL1", "PRKN", "EPS8", "CLU", "TBCD", "TAOK1", "SSH2", "APOE", "HSPA8", "HDGFL3", "FHOD3", "SNCA", "ADD1", "MID1", "SPTBN4", "TMOD2", "MTPN", "TMSB4X", "ARHGAP28", "TMOD3", "BBS4", "SVIL", "SPTAN1")	Up-regulated	GABANeu
ADENYLATE CYCLASE MODULATING G PROTEIN COUPLED RECEPTOR SIGNALING PATHWAY	5.71681e+08	136196950748394	610526878385931	618618823319263	16526666233856	64	c("ADGRL3", "ADGRB3", "PDE4B", "CHRM3", "RIMS2", "GNG2", "PRKACB", "RAPGEF2", "PDE4D", "ADGRL2", "GNAO1", "GRM3", "CHRM2", "GNAS", "GRM5", "GRM7", "GNAQ", "GABBR2", "GRM8", "ADCY1", "GPR161", "ADCY2", "AKAP13", "GNAL", "CACNA1D", "CNR1", "RIT2", "RAPGEF4", "GNAI1", "PSAP", "GABBR1", "ADGRL1", "GPR176")	Up-regulated	GABANeu
FC RECEPTOR SIGNALING PATHWAY	652527971923746	681697839446579	477270815362862	667340873791818	164444125554263	26	c("SOS1", "MAPK10", "PTPRJ", "FER", "PRKCE", "FYN", "MAPK8", "PTK2", "MAP3K7", "MAP2K4", "VAV3", "PAK1", "ABL1")	Up-regulated	GABANeu
HEART PROCESS	5.49613e+07	2.02102e+09	659444398037935	603061439439169	164442325544788	93	c("HSP90AA1", "PDE4B", "AKAP9", "FGF13", "RYR2", "SGCZ", "SLC8A1", "ANK2", "SCN1A", "PDE4D", "FGF12", "EXT1", "NEDD4L", "CELF2", "CHRM2", "MEF2A", "PIK3CA", "HCN1", "CAMK2D", "CACNB2", "CACNA1C", "KCNJ3", "SCN3B", "SLC8A3", "FYN", "TMEM161B", "AKAP13", "ATP2A2", "MAP2K6", "SGCD", "SLC1A1", "ATP1B1", "THRB", "CACNA1D", "DNM1L", "MDM2", "TRPC1", "ATP2B2", "SPTBN4", "ATP2B1", "ATP1B2", "CDC42", "CAL…	Up-regulated	GABANeu
REGULATION OF NEURON PROJECTION DEVELOPMENT	0.0619037	15.1239	102766987054358	579226850271383	164179776804134	282	c("NLGN1", "IL1RAPL1", "LRRC4C", "ROBO1", "NEGR1", "SPOCK1", "ADGRB3", "SLIT2", "CSMD3", "MAGI2", "LRRC7", "PTPRD", "CDH2", "GRID2", "PLXNA4", "NTRK3", "FUT9", "FGF13", "DCC", "EPHA7", "CTNNA2", "IGF1R", "MAP2", "CNTN1", "TOX", "VIM", "MAP1B", "PPP3CA", "MYCBP2", "DAB1", "HECW1", "HSPA5", "PPFIA2", "RAPGEF2", "BMPR2", "KIDINS220", "STMN2", "SEMA6D", "NEDD4L", "DSCAM", "RTN4", "NTNG1", "CCDC88A", …	Up-regulated	GABANeu
EPHRIN RECEPTOR SIGNALING PATHWAY	270861149420459	347092147155081	49849310876659	647749346606624	16382039381507	33	c("NTRK3", "EPHA5", "EPHA7", "KALRN", "EPHA6", "RASA1", "EFNA5", "EPHB1", "ANKS1B", "PAK3", "ARHGEF7", "FYN", "PTK2", "EFNB2", "TIAM1", "PAK1", "CDK5R1", "EPHB2", "ANKS1A", "SIPA1L1")	Up-regulated	GABANeu
AXON	1.06253e-05	0.0119818	115122052214226	571967466084619	163322323869986	386	c("IL1RAPL1", "CNTN5", "PCDH9", "ROBO1", "GRIA1", "ADGRL3", "SPOCK1", "CADM2", "DLG2", "HSP90AA1", "TENM2", "LRRC7", "UNC5C", "PCLO", "SYT1", "CNTNAP2", "SPTBN1", "NTRK3", "BASP1", "DST", "EPHA5", "SCN2A", "NCAM2", "FGF13", "ANK3", "DCC", "CTNNA2", "SLC4A10", "IGF1R", "MAP2", "CNTN1", "VIM", "EXOC4", "SLC8A1", "MAP1B", "SCN9A", "ERC2", "MYCBP2", "PPFIA2", "SCN1A", "BMPR2", "APP", "CNTN4", "STMN2"…	Up-regulated	GABANeu
DENDRITIC TREE	1.52839e-05	0.097882	111466447751729	571840605461965	162992828617917	361	c("NLGN1", "GRIA4", "IL1RAPL1", "KCND2", "NEGR1", "GRIA1", "MAGI2", "HSP90AA1", "KCNB2", "TENM2", "PDE4B", "UNC5C", "RTN1", "CHRM3", "GRID2", "CNTNAP2", "AKAP9", "EPHA5", "FGF13", "ANK3", "GRIA2", "EPHA7", "SLC4A10", "MAP2", "SLC8A1", "MAP1B", "GPHN", "PPP3CA", "PPFIA2", "APBA1", "SORBS2", "GABRB1", "BMPR2", "APP", "DSCAM", "GAP43", "HSP90AB1", "KIRREL3", "PTPRO", "GRM3", "CHRM2", "FAT3", "DYRK1A…	Up-regulated	GABANeu
EXTRINSIC COMPONENT OF PLASMA MEMBRANE	6.54047e+08	15365561085361	610526878385931	600019343307604	162228844664094	78	c("CDH12", "CDH2", "CDH18", "AKAP9", "GNG2", "CTNNA2", "PPP3CA", "CDH13", "CDH10", "CDH8", "CDH11", "GNAO1", "GNAS", "SNAP91", "CTNNB1", "AAK1", "FER", "GNAQ", "APC", "DNAJC6", "FYN", "KCNAB1", "EEA1", "GNAL", "TIAM1", "PICALM", "CNKSR2", "SNAP25")	Up-regulated	GABANeu
GLUTAMATERGIC SYNAPSE	1.4919	240.337	97599468306432	570567343760159	161621792221847	274	c("NLGN1", "IL1RAPL1", "LRFN5", "KCND2", "NRG3", "LRRC4C", "GRIA1", "ADGRL3", "ADGRB3", "GRIK2", "PTPRD", "PCDH17", "GRID2", "PCLO", "PLXNA4", "SYT1", "SPTBN1", "NTRK3", "LRRTM3", "AKAP9", "SCN2A", "SYN3", "EPHA7", "CADPS", "PLCB1", "ERC2", "PPP3CA", "CDH10", "APBA1", "NLGN4Y", "CDH8", "CDH11", "GRID1", "RTN4", "NTNG1", "ADAM23", "PTPRO", "GRM3", "CHRM2", "SORCS3", "TNIK", "GRM5", "GABRB2", "DNM3…	Up-regulated	GABANeu
TAU PROTEIN BINDING	619724657620639	665564608485912	477270815362862	640381431253866	161440511441611	32	c("HSP90AA1", "MAP2", "HSP90AB1", "DYRK1A", "MARK1", "GSK3B", "TTBK2", "FYN", "MARK2", "CLU", "ROCK2", "TAOK1", "APOE", "PICALM", "SNCA", "ACTB", "EP300")	Up-regulated	GABANeu
SYNAPSE ORGANIZATION	1.94058	298.408	97599468306432	568502444194684	161139982300126	282	c("NLGN1", "IL1RAPL1", "LRFN5", "NRG3", "CNTN5", "LRRC4C", "FLRT2", "NEGR1", "ADGRL3", "ADGRB3", "PTPRD", "PCDH17", "GRIN2B", "CDH2", "GRID2", "PCLO", "PLXNA4", "NTRK3", "NRXN1", "LRRTM3", "FGF13", "ANK3", "EPHA7", "CTNNA2", "IGF1R", "MAP1B", "GPHN", "ERC2", "MYCBP2", "CDH10", "PPFIA2", "APP", "GABRB3", "NLGN4Y", "CDH8", "GRID1", "DSCAM", "NTNG1", "ACTG1", "GAP43", "KIRREL3", "PTPRO", "EFNA5", "G…	Up-regulated	GABANeu
SYNAPTIC SIGNALING	7.22098e-05	0.0610714	112391496374483	563445950426868	161028244916258	400	c("NLGN1", "GRIA4", "IL1RAPL1", "KCND2", "NRG3", "LRRC4C", "GRIA1", "GRIK2", "RIMS1", "DLG2", "PTPRD", "PCDH17", "GRIN2B", "CHRM3", "CDH2", "RIMS2", "GRID2", "PCLO", "SYT1", "NRXN1", "AKAP9", "DCC", "GRIA2", "PLCL1", "SYN3", "EPHA7", "SLC4A10", "CADPS", "EXOC4", "PLCB1", "MAP1B", "ERC2", "PPP3CA", "APBA1", "GABRB1", "RAPGEF2", "APP", "FGF12", "CELF4", "CNTN4", "EXT1", "GABRB3", "NLGN4Y", "CDH8", …	Up-regulated	GABANeu
CELLULAR RESPONSE TO SALT	1.245e+09	266572051086257	593325476396405	592449756011118	16018223497494	78	c("NLGN1", "DLG2", "CHRM3", "SYT1", "HSP90B1", "PLCB1", "HSPA5", "CHRM2", "MEF2A", "PIK3CA", "CAMK2D", "GNAQ", "B2M", "ADCY1", "BRAF", "FYN", "PRKAA2", "RYR3", "ROCK2", "ADGRV1", "CLIC4", "CPNE4", "SLC1A2", "SLC1A1", "SYT11", "PRKCB", "BCL11A", "XRN1", "ADD1", "CDK5R1", "CALR")	Up-regulated	GABANeu
REGULATION OF PROTEIN POLYMERIZATION	9.32928e+07	3.0058e+09	659444398037935	582253327670718	159603752924126	104	c("SLIT2", "HSP90AA1", "SPTBN1", "AKAP9", "MAP2", "NAV3", "EVL", "MAP1B", "TENM1", "SLAIN1", "STMN2", "CLASP1", "RASA1", "DYRK1A", "ADD2", "CAMSAP2", "PDE4DIP", "STMN1", "TMSB10", "FER", "PRKCE", "CDK5RAP2", "AMBRA1", "PAK3", "ARHGEF7", "CARMIL1", "EPS8", "TBCD", "SNX9", "SSH2", "RICTOR", "NCKAP1", "PAK1", "ABL1", "FHOD3", "SNCA", "ADD1", "CDK5R1", "RPS3", "SPTBN4", "TMOD2", "MAPT", "MTPN", "TMSB…	Up-regulated	GABANeu
PRESYNAPSE	0.00749269	16.8985	102766987054358	561047252666398	159508227153855	323	c("NLGN1", "CNTN5", "GRIA1", "GRIK2", "RIMS1", "PDE4B", "PTPRD", "PCDH17", "CDH2", "RIMS2", "PCLO", "RAB3C", "SYT1", "NRXN1", "SCN2A", "SYN3", "SLC4A10", "CADPS", "CNTN1", "SLC8A1", "ERC2", "CDH10", "PPFIA2", "APBA1", "GABRB1", "APP", "NLGN4Y", "CDH8", "STXBP5", "GRIK1", "NTNG1", "ADAM23", "ACTG1", "GAP43", "KIRREL3", "GRM3", "CHRM2", "KCTD16", "TNIK", "GABRA2", "SNAP91", "GABRB2", "DNM3", "ERC1"…	Up-regulated	GABANeu
REGULATION OF MEMBRANE POTENTIAL	58175.9	5.7885e+06	801215574617779	567335009460826	158907935351688	186	c("NLGN1", "GRIA4", "KCND2", "GRIA1", "GRIK2", "RIMS1", "GRIN2B", "RIMS2", "GRID2", "KCNH7", "NRXN1", "AKAP9", "FGF13", "ANK3", "RYR2", "SLC8A1", "SCN9A", "PPP3CA", "ANK2", "GABRB1", "SCN1A", "APP", "FGF12", "CELF4", "GABRB3", "NEDD4L", "GRID1", "KCNH8", "GRIK1", "GABRA2", "GRM5", "KMT2A", "GABRB2", "NTRK2", "KCNMA1", "HCN1", "CAMK2D", "TMEM108", "GNAQ", "GSK3B", "CACNB2", "CACNA1C", "KCNJ3", "SC…	Up-regulated	GABANeu
CELL MORPHOGENESIS INVOLVED IN DIFFERENTIATION	0.0605357	15.1239	102766987054358	556228731892281	158539270952564	360	c("NLGN1", "IL1RAPL1", "CNTN5", "LRRC4C", "ROBO1", "FLRT2", "ADGRB3", "SLIT2", "HSP90AA1", "PTPRD", "UNC5C", "CDH2", "PLXNA4", "NRXN1", "PRKG1", "EPHA5", "FGF13", "ANK3", "DCC", "EPHA7", "CTNNA2", "IGF1R", "MAP2", "CNTN1", "SOS1", "MAP1B", "PPP3CA", "MYCBP2", "NCAM1", "DAB1", "HECW1", "PPFIA2", "RAPGEF2", "BMPR2", "APP", "CNTN4", "EXT1", "KALRN", "KIDINS220", "EPHA6", "CDH11", "AUTS2", "SEMA6D", …	Up-regulated	GABANeu
POSITIVE REGULATION OF CELL PROJECTION ORGANIZATION	2691.99	337297	863415391606693	56198283148354	158236727930259	221	c("NLGN1", "IL1RAPL1", "ROBO1", "NEGR1", "SLIT2", "MAGI2", "HSP90AA1", "TENM2", "LRRC7", "PTPRD", "PLXNA4", "NTRK3", "FUT9", "IGF1R", "CNTN1", "TOX", "MAP1B", "HSPA5", "BCAS3", "RAPGEF2", "BMPR2", "TENM1", "KIDINS220", "STMN2", "FNBP1L", "AUTS2", "DSCAM", "CCDC88A", "EFNA5", "ALK", "DNM3", "NTRK2", "GRIP1", "PIK3CA", "ADNP", "RUFY3", "GSK3B", "DPYSL3", "GPM6A", "ATP8A2", "RALA", "ZNF804A", "CHODL…	Up-regulated	GABANeu
CENTRAL NERVOUS SYSTEM NEURON DIFFERENTIATION	1.60667e+09	329415719573167	575610261071129	580052126105526	157653474162292	87	c("SPOCK1", "SLIT2", "HSP90AA1", "GRID2", "PLXNA4", "DCC", "SLC4A10", "MAP2", "TOX", "MYCBP2", "MDGA2", "GABRB1", "SOX4", "RAPGEF2", "CDH11", "ZSWIM6", "HSP90AB1", "RORA", "HERC1", "NTRK2", "EPHB1", "B2M", "DCLK2", "NRP1", "DYNC2H1", "PTEN", "TAOK1", "TTC21B", "PAFAH1B1", "AGTPBP1")	Up-regulated	GABANeu
CELL CELL ADHESION	0.335996	0.668632	100731795687447	550973451795541	156864719710887	347	c("NLGN1", "IL1RAPL1", "LRFN5", "PCDH15", "CNTN5", "PCDH9", "LRRC4C", "ROBO1", "NEGR1", "ADGRL3", "CDH12", "CADM2", "TENM2", "TENM4", "PTPRD", "PCDH17", "CDH2", "GRID2", "CDH18", "NRXN1", "PRKG1", "FUT9", "UNC5D", "NCAM2", "ANK3", "DCC", "EPHA7", "CTNNA2", "MAGI1", "CNTN1", "ASTN1", "KIFAP3", "PPP3CA", "CDH13", "DAB1", "CDH10", "FNDC3A", "SOX4", "ARID1B", "CNTN4", "TENM1", "EXT1", "KIF26B", "PCDH…	Up-regulated	GABANeu
DETECTION OF STIMULUS	7.972e+09	124282347339343	538434096309916	586464387096699	156676467288612	64	c("GRIK2", "CDH2", "SYT1", "RYR2", "SCN9A", "SCN1A", "CTNNB1", "CADM1", "EPHB1", "PTPRJ", "GNAQ", "ATP8A2", "CCDC66", "FYN", "PTK2", "ADGRV1", "HLA-A", "TAC1", "COL11A1", "PAK1", "GRK4", "CACNB4", "ATF2", "MMP24", "TRPC3", "STIM1", "ASIC2", "CALM1", "CYB5R4")	Up-regulated	GABANeu
SODIUM ION TRANSMEMBRANE TRANSPORTER ACTIVITY	126415788093982	181984940902953	518848077743792	591781092216242	156646205787279	56	c("SCN3A", "GRIK2", "SCN2A", "SLC4A10", "SLC8A1", "SCN9A", "SCN1A", "GRIK1", "SLC38A1", "SLC24A3", "HCN1", "SLC9A9", "SCN8A", "SCN3B", "SLC8A3", "SLC1A2", "SLC9A7", "SLC1A1", "ATP1B1", "SLC38A2", "SLC9B2", "SLC3A2", "SLC6A15")	Up-regulated	GABANeu
NEUROMUSCULAR PROCESS	144304022244916	202564525831764	518848077743792	585614803686711	156315451768909	63	c("PCDH15", "CSMD1", "HSP90AA1", "GRID2", "NRXN1", "CTNNA2", "MYCBP2", "SCN1A", "APP", "FGF12", "HERC1", "ATP8A2", "SLC8A3", "PRKN", "PTEN", "JPH4", "HIPK2", "PAFAH1B1", "CAMTA1", "AGTPBP1", "ABL1")	Up-regulated	GABANeu
SITE OF POLARIZED GROWTH	3.42326e+08	8.64245e+09	627256739718528	563608366928878	155378237718088	121	c("PCDH9", "HSP90AA1", "TENM2", "UNC5C", "BASP1", "FGF13", "DCC", "MAP2", "EXOC4", "MAP1B", "ERC2", "APP", "STMN2", "AUTS2", "DSCAM", "GAP43", "HSP90AB1", "PTPRO", "KIF5C", "SHANK2", "FXR1", "MYO5A", "FRY", "STMN4", "RUFY3", "DPYSL3", "GPM6A", "ZNF804A", "EPS8", "SLC2A13", "DOCK7", "DTNBP1", "LMTK2", "APBB2", "ABI1", "PTBP2", "FRYL", "MYO9A", "PAFAH1B1", "CNR1", "ABL1", "SNAP25")	Up-regulated	GABANeu
CHANNEL REGULATOR ACTIVITY	262945343001251	338229694058264	49849310876659	584378696998048	155343751188037	59	c("DPP10", "NRXN1", "PRKG1", "AKAP9", "FGF13", "PLCB1", "ANKRD36C", "FGF12", "DPP6", "NEDD4L", "WNK1", "RASA1", "GRM3", "ENSA", "CAMK2D", "SCN3B", "STX7", "KCNAB1", "KCNIP1", "SGK1", "SGK3", "BCL2", "PRKCB")	Up-regulated	GABANeu
DEVELOPMENTAL CELL GROWTH	1.15522e+08	3.58543e+09	643551836150722	560162705055151	155096606491615	136	c("SLIT2", "RIMS1", "HSP90AA1", "RIMS2", "PLXNA4", "SYT1", "PRKG1", "FGF13", "DCC", "EPHA7", "MAP2", "MAP1B", "SORBS2", "BMPR2", "APP", "EXT1", "AUTS2", "SEMA6D", "NEDD4L", "DSCAM", "RTN4", "HSP90AB1", "EFNA5", "FOXP1", "DIP2B", "ALCAM", "CTNNB1", "TMEM108", "ADNP", "RUFY3", "GSK3B", "NRP1", "MAP3K13", "PRKN", "BDNF", "GOLGA4", "FSTL4", "AKAP13", "MAP2K4", "APOE", "PAFAH1B1", "PRICKLE1", "ABL1", …	Up-regulated	GABANeu
MUSCLE CELL DEVELOPMENT	151121397400915	209526101396433	518848077743792	572817193745468	153730630126251	68	c("SGCZ", "SLC8A1", "SMYD3", "PPP3CA", "ANK2", "SORBS2", "ACTG1", "MEF2A", "FOXP1", "HDAC9", "DNER", "NEBL", "RCAN1", "KDM1A", "AKAP13", "MAP2K4", "ATP2A2", "SGCD", "HNRNPU", "PRICKLE1", "BCL2", "FHOD3", "CACNB4", "TMOD2", "FBXO22", "AKAP6")	Up-regulated	GABANeu
RHYTHMIC PROCESS	8.13113e+07	2.64735e+09	659444398037935	553354104694193	153562084977463	143	c("NLGN1", "ZFHX3", "KCND2", "SLIT2", "KCNH7", "ENOX1", "IGF1R", "SCN9A", "MYCBP2", "HSPA5", "GABRB1", "FBXL17", "RORA", "DYRK1A", "STAT5B", "KMT2A", "NTRK2", "BTBD9", "HNRNPD", "MAPK10", "FBXW7", "ADNP", "GNAQ", "GSK3B", "NCOA2", "BTRC", "SFPQ", "ADCY1", "CLOCK", "MAGED1", "MAPK8", "PTEN", "PRKAA2", "PTN", "ROCK2", "TOP1", "ATG7", "ROBO2", "MAP2K6", "KDM2A", "UBE3A", "PLEKHA1", "HNRNPU", "PHLPP1…	Up-regulated	GABANeu
PLASMA MEMBRANE PROTEIN COMPLEX	308546	2.67644e+07	774939030136436	5445479481473	153390571836937	224	c("GRIA4", "KCND2", "GRIA1", "CDH12", "SCN3A", "GRIK2", "KCNB2", "PDE4B", "GRIN2B", "CDH2", "GRID2", "OLFM3", "CNTNAP2", "CDH18", "DPP10", "AKAP9", "SNTG1", "SCN2A", "GNG2", "GRIA2", "CTNNA2", "IGF1R", "SGCZ", "SCN9A", "CDH13", "CDH10", "SCN1A", "PDE4D", "SGIP1", "DPP6", "FAF1", "CDH8", "CDH11", "STXBP5", "GRIK1", "GNAO1", "GNAS", "CTNNB1", "KCNMA1", "HCN1", "HMGB1", "GNAQ", "GABBR2", "CACNB2", "…	Up-regulated	GABANeu
NEGATIVE REGULATION OF NERVOUS SYSTEM DEVELOPMENT	121445608148294	175577133489606	538434096309916	567427094473732	153318576174141	77	c("NTRK3", "FGF13", "DCC", "EPHA7", "MAP2", "KIFAP3", "PPP3CA", "DAB1", "RAPGEF2", "SEMA6D", "RTN4", "PCM1", "DIP2B", "CTNNB1", "RUFY3", "B2M", "SOX11", "NRP1", "PTEN", "PTN", "FSTL4", "ROBO2", "NF1", "SPART", "SEMA3C", "DICER1", "RYK", "BRINP1", "RB1", "EPHB2", "APPL2", "CTNNA1", "YWHAH", "SLIT1", "SYT4")	Up-regulated	GABANeu
TAXIS	1.0785e+06	8.1079e+07	747739663149885	544552919653014	153044395637866	209	c("NRG3", "CNTN5", "ROBO1", "FLRT2", "SLIT2", "PDE4B", "NRG1", "UNC5C", "PLXNA4", "NTRK3", "NRXN1", "EPHA5", "DCC", "EPHA7", "CNTN1", "SOS1", "CDH13", "MYCBP2", "NCAM1", "DOCK4", "BMPR2", "APP", "CNTN4", "EXT1", "KALRN", "EPHA6", "SEMA6D", "WNK1", "DSCAM", "RPS19", "GAP43", "PTPRO", "PTPRM", "EFNA5", "ALCAM", "ST6GAL1", "TRIO", "NFASC", "KIF5C", "EPHB1", "HMGB1", "PTPRJ", "FER", "RALA", "LYST", "…	Up-regulated	GABANeu
BEHAVIOR	4826.14	562994	851339057116899	536883661708748	152483943389471	307	c("NLGN1", "ZFHX3", "KCND2", "NEGR1", "GRIA1", "CSMD1", "ADGRB3", "SCN3A", "GRIK2", "PCDH17", "GRIN2B", "CNTNAP2", "NRXN1", "SCN2A", "FGF13", "ATXN1", "SLC4A10", "CNTN1", "PLCB1", "ASTN1", "SCN9A", "DAB1", "MBD5", "APBA1", "PBX3", "SCN1A", "APP", "SGIP1", "FGF12", "EXT1", "NLGN4Y", "GRID1", "DSCAM", "KIRREL3", "STRBP", "SORCS3", "PCM1", "GRM5", "KMT2A", "UBR3", "ALK", "GRM7", "AFF2", "NTRK2", "BT…	Up-regulated	GABANeu
REGULATION OF MONOATOMIC ION TRANSMEMBRANE TRANSPORT	1.94962e+07	9.41256e+08	690132458796796	544101509560847	152076705985822	172	c("FGF14", "KCND2", "SCN3A", "KCNB2", "PDE4B", "GRIN2B", "KCNH7", "DPP10", "AKAP9", "SCN2A", "FGF13", "ANK3", "RYR2", "RGS7", "SLC8A1", "SCN9A", "PPP3CA", "HECW1", "ANK2", "SCN1A", "PDE4D", "FGF12", "DPP6", "NEDD4L", "WNK1", "KCNH8", "FBXO11", "GRM5", "UBR3", "KCNMA1", "HCN1", "CAMK2D", "PRKCE", "CACNB2", "CACNA1C", "SCN8A", "KCNJ3", "SCN3B", "KCNJ6", "KLHL24", "KCNQ5", "CD63", "FYN", "KCNAB1", "…	Up-regulated	GABANeu
MOLECULAR TRANSDUCER ACTIVITY	139198	1.27272e+07	788186810800237	538122663111503	152026785157051	247	c("NLGN1", "GRIA4", "ROBO1", "GRIA1", "ADGRL3", "ADGRB3", "GRIK2", "PTPRD", "GRIN2B", "UNC5C", "CHRM3", "GRID2", "PLXNA4", "NTRK3", "NRXN1", "EPHA5", "DCC", "GRIA2", "EPHA7", "GPC6", "IGF1R", "GABRB1", "BMPR2", "ADGRL2", "GABRB3", "NLGN4Y", "EPHA6", "GRID1", "GRIK1", "ESRRG", "PTPRO", "PTPRM", "GRM3", "CHRM2", "RORA", "SORCS3", "PTPRG", "GABRA2", "GRM5", "GABRB2", "ALK", "GRM7", "NTRK2", "DNER", …	Up-regulated	GABANeu
MAINTENANCE OF LOCATION IN CELL	3.22953e+09	591929443662869	557332238758646	556858149496065	152014610414783	95	c("AKAP9", "HSP90B1", "ANK3", "RYR2", "SLC8A1", "PLCB1", "HSPA5", "ANK2", "PDE4D", "CCDC88A", "PLCB4", "SYNE1", "CAMK2D", "TMSB10", "PRKCE", "CACNA1C", "ANKRD13C", "TAF3", "JPH4", "UVRAG", "VPS13C", "APOE", "FTL", "PAFAH1B1", "VPS13A", "HNRNPU", "DZIP1", "ABL1", "SNCA", "TRPC1", "RIT2", "CALR", "SLC30A7", "FTH1", "UBASH3B", "ARHGAP21", "AKAP6", "TMSB4X", "CALM1", "HK1", "IBTK")	Up-regulated	GABANeu
CELL BODY	66090.9	6.21071e+06	801215574617779	531824122067475	150888545933711	290	c("GRIA4", "KCND2", "NEGR1", "GRIA1", "CADM2", "GRIK2", "DLG2", "HSP90AA1", "KCNB2", "UNC5C", "RTN1", "CNTNAP2", "NRXN1", "AKAP9", "EPHA5", "GRIA2", "EPHA7", "SLC4A10", "IGF1R", "MAP2", "SOS1", "SLC8A1", "MAP1B", "ASTN1", "SORBS2", "RAPGEF2", "SCN1A", "BMPR2", "APP", "STMN2", "DSCAM", "GAP43", "HSP90AB1", "CHRM2", "GABRA2", "DIP2B", "ALCAM", "SLC38A1", "GRIP1", "KIF5C", "SHANK2", "FXR1", "DNER", …	Up-regulated	GABANeu
REGULATION OF SUPRAMOLECULAR FIBER ORGANIZATION	6.9737e+06	3.99865e+08	704975715167238	536303441921221	150450703916228	197	c("SLIT2", "SPTBN1", "AKAP9", "FGF13", "CTNNA2", "TMEFF2", "MAP2", "NAV3", "EVL", "MAP1B", "APP", "CLASP2", "TENM1", "SLAIN1", "STMN2", "CCDC88A", "CLASP1", "ACTG1", "RASA1", "DYRK1A", "ADD2", "CAMSAP2", "PIK3CA", "PDE4DIP", "STMN1", "TMSB10", "FER", "PRKCE", "TTBK2", "CDK5RAP2", "APC", "BRAF", "PPM1E", "LIMCH1", "PAK3", "SPAST", "NRP1", "ARHGEF7", "CARMIL1", "PRKN", "EPS8", "CLU", "ROCK2", "TBCD…	Up-regulated	GABANeu
SECOND MESSENGER MEDIATED SIGNALING	4.07037e+09	717189889050894	557332238758646	547947123505735	149977015938834	101	c("GRIN2B", "CHRM3", "PRKG1", "EPHA5", "RYR2", "SLC8A1", "PPP3CA", "CDH13", "ANK2", "RAPGEF2", "PDE4D", "PPP1R9A", "GUCY1A2", "GRM5", "NFAT5", "PDE3B", "DDAH1", "CAMK2D", "PTPRJ", "ADNP", "GSK3B", "CACNA1C", "ADCY1", "RCAN1", "PDE7A", "ADCY2", "RCAN2", "APOE", "ATP2A2", "CAMTA1", "SGCD", "ATP1B1", "KSR2", "UBE2B", "HINT1", "MCU", "PEX5L", "RIT2", "GNAI1", "MAPT", "AKAP6", "CALM1", "ADGRL1", "PDE5…	Up-regulated	GABANeu
CALCIUM ION HOMEOSTASIS	1.34117e+09	280071894360867	593325476396405	541267368526456	149371936495953	125	c("GRIA1", "GRIK2", "HSP90B1", "RYR2", "MICU1", "SLC8A1", "PLCB1", "ERC2", "ANK2", "PDE4D", "APP", "PLCB4", "GRM5", "SLC24A3", "CAMK2D", "PRKCE", "CACNB2", "CACNA1C", "SLC8A3", "TMTC2", "ATP2C1", "TPT1", "RYR3", "JPH4", "NPTN", "APOE", "ATP2A2", "SGCD", "THADA", "ATP1B1", "CNR1", "ABL1", "BCL2", "PRKCB", "HCRTR2", "MCU", "SNCA", "CACNB4", "TRPC1", "ANKH", "ATP2B2", "ATP13A3", "CALR", "UBASH3B", "…	Up-regulated	GABANeu
CALMODULIN BINDING	5.24935e+09	857901195624457	557332238758646	544925245547568	149149906498424	101	c("SYT1", "SPTBN1", "RYR2", "MAP2", "SLC8A1", "PLCB1", "PPP3CA", "MARCKS", "GAP43", "FBXL2", "ADD2", "CAMSAP2", "MYO5A", "CAMK2D", "CDK5RAP2", "CACNA1C", "ADCY1", "SLC8A3", "CALD1", "STRN3", "CAMK1D", "EEA1", "RYR3", "MARCKSL1", "DAPK1", "CASK", "MYO1D", "KCNQ3", "MYO6", "IQCB1", "INVS", "CAMK2B", "ADD1", "ATP2B2", "MYH10", "RIT2", "KCNN3", "PHKB", "STRN", "IQGAP2", "ATP2B1")	Up-regulated	GABANeu
SODIUM ION TRANSPORT	9.08455e+09	138437070918585	538434096309916	542966066130097	148294332210275	97	c("FGF14", "SCN3A", "NKAIN2", "SCN2A", "FGF13", "ANK3", "SLC4A10", "CNTN1", "SLC8A1", "SCN9A", "HECW1", "SCN1A", "FGF12", "NEDD4L", "WNK1", "SLC38A1", "SLC24A3", "HCN1", "CAMK2D", "PRKCE", "SLC9A9", "SCN8A", "SCN3B", "SLC8A3", "KLHL24", "SLMAP", "SLC9A7", "SGK1", "ATP1B1", "HECW2", "SLC38A2", "SLC9B2", "SLC3A2", "SPTBN4", "KLHL3", "SLC6A15")	Up-regulated	GABANeu
REGULATION OF SYSTEM PROCESS	3.79142e+07	1.56261e+09	674962860011025	527590171597104	148167434164941	203	c("NLGN1", "RIMS1", "HSP90AA1", "KCNB2", "PDE4B", "TENM4", "GRIN2B", "CHRM3", "RIMS2", "NRXN1", "PRKG1", "AKAP9", "FGF13", "RYR2", "SLC8A1", "FTO", "PPP3CA", "PBX3", "ANK2", "DOCK4", "BMPR2", "PDE4D", "APP", "FGF12", "CELF4", "WNK1", "CELF2", "PTPRO", "CHRM2", "MEF2A", "FOXP1", "HCN1", "CAMK2D", "TMEM108", "PARD3", "GLS", "CACNB2", "CACNA1C", "KCNJ3", "SCN3B", "SLC8A3", "ZDHHC21", "NLGN4X", "TMEM…	Up-regulated	GABANeu
POSITIVE REGULATION OF NERVOUS SYSTEM DEVELOPMENT	1.68948e+09	344307551311379	575610261071129	531740498111388	147855417749401	150	c("NLGN1", "IL1RAPL1", "ROBO1", "FLRT2", "ADGRB3", "SLIT2", "TENM4", "PTPRD", "GRID2", "PLXNA4", "NRXN1", "LRRTM3", "MAP1B", "BMPR2", "DSCAM", "EFNA5", "GRM5", "NTRK2", "CTNNB1", "EPHB1", "ADNP", "RUFY3", "SOX11", "CLSTN2", "CHODL", "SPEN", "CDON", "BRAF", "PAK3", "NRP1", "MAP3K13", "PTN", "KDM1A", "CUX1", "BDNF", "GOLGA4", "NPTN", "CUX2", "NAP1L1", "ROBO2", "DHX36", "TIAM1", "PAFAH1B1", "NRDC")	Up-regulated	GABANeu
CELL CELL JUNCTION	4.72546e+07	1.81662e+09	674962860011025	514271461108824	145095329168921	236	c("PCDH9", "FLRT2", "ADGRL3", "CDH12", "DLG2", "MAGI2", "LRRC7", "CDH2", "CNTNAP2", "CDH18", "CCDC85A", "SCN2A", "FGF13", "ANK3", "CTNNA2", "MAGI1", "SLC8A1", "PPP3CA", "CDH13", "CDH10", "ANK2", "RAPGEF2", "SCN1A", "BMPR2", "APP", "CDH8", "CDH11", "PKN2", "ACTG1", "KIRREL3", "PTPRM", "EFNA5", "NFASC", "FRMD5", "CTNNB1", "PIK3CA", "CADM1", "SDCCAG8", "MAGI3", "CTNND2", "PTPRJ", "PARD3", "PTPRK", "…	Up-regulated	GABANeu
REGULATION OF ANATOMICAL STRUCTURE SIZE	1.06955e+08	3.38157e+09	643551836150722	515128767607261	144917362207985	215	c("SLIT2", "HSP90AA1", "CHRM3", "PLXNA4", "SPTBN1", "PRKG1", "FGF13", "DCC", "EPHA7", "MAP2", "EVL", "SLC8A1", "MAP1B", "DOCK4", "BMPR2", "TENM1", "EXT1", "SEMA6D", "DSCAM", "RTN4", "RASA1", "EFNA5", "DIP2B", "ADD2", "KCNMA1", "PIK3CA", "TMSB10", "FER", "ADNP", "PRKCE", "RUFY3", "GSK3B", "ZDHHC21", "PAK3", "NRP1", "CLCN3", "MAP3K13", "CARMIL1", "EPS8", "PTEN", "ARHGAP5", "KDM1A", "ROCK2", "BDNF",…	Up-regulated	GABANeu
NEGATIVE REGULATION OF LOCOMOTION	5.3039e+09	862649038876964	557332238758646	516144029594416	143490610761295	149	c("NRG3", "ROBO1", "SLIT2", "MAGI2", "PRKG1", "TMEFF2", "NAV3", "EVL", "PLCB1", "CLASP2", "CDH11", "SEMA6D", "CLASP1", "PTPRO", "PTPRM", "PTPRG", "NEXMIF", "GRM5", "ST6GAL1", "ARID4A", "FRMD5", "ARID4B", "HMGB1", "PTPRJ", "TET1", "DPYSL3", "PTPRK", "LDLRAD4", "MAP2K5", "SRGAP1", "BRAF", "LIMCH1", "NRP1", "PTEN", "CLIC4", "WASL", "OSBPL8", "ROBO2", "APOE", "SPOCK3", "TCAF1", "KRIT1", "LRP1", "BCL2…	Up-regulated	GABANeu
REGULATION OF VESICLE MEDIATED TRANSPORT	2.8171e+07	1.25303e+09	674962860011025	5068018862633	143206354163858	250	c("NLGN1", "IL1RAPL1", "RIMS1", "MAGI2", "RIMS2", "PCLO", "RAB3C", "SYT1", "CADPS", "ERC2", "PPP3CA", "CDH13", "APP", "SGIP1", "CLASP2", "NEDD4L", "STXBP5", "CLASP1", "ACTG1", "SNAP91", "MKLN1", "BTBD9", "C2CD5", "SH3GL3", "HMGB1", "AAK1", "PTPRJ", "FER", "B2M", "RALA", "DNAJC6", "BRAF", "ABL2", "AHI1", "NRP1", "ATP2C1", "CD63", "RAB3GAP1", "SMAP1", "PRKN", "CAMK1D", "DTNBP1", "CLU", "PGAP1", "EF…	Up-regulated	GABANeu
SENSORY PERCEPTION	2.44345e+09	478963132951788	575610261071129	514960741835401	143203544169754	151	c("KCND2", "PCDH15", "CNTN5", "GRIK2", "RIMS1", "NCAM2", "SLC4A10", "SCN9A", "SCN1A", "BBS9", "FBXO11", "GNAS", "UBR3", "GABRB2", "LHFPL4", "GRM7", "CCDC50", "BTBD9", "ABLIM1", "EPHB1", "ATP8A2", "CACNB2", "ATF6", "B2M", "PPIP5K2", "GRM8", "SCN3B", "CCDC66", "FYN", "CHM", "NIPBL", "ADGRV1", "PGAP1", "MYO9A", "TAC1", "MYO6", "RORB", "THRB", "TBL1X", "COL11A1", "CACNA1D", "CNR1", "SRRM4", "CACNB4",…	Up-regulated	GABANeu
FOREBRAIN DEVELOPMENT	1.07678e+09	237238265713641	593325476396405	509282540957147	142830469319587	195	c("NRG3", "ROBO1", "SLIT2", "CDH2", "PLXNA4", "CNTNAP2", "PRKG1", "EPHA5", "FGF13", "SLC4A10", "IGF1R", "ZEB1", "TOX", "FOXP2", "SLC8A1", "PLCB1", "DAB1", "RAPGEF2", "APP", "EXT1", "RTN4", "ATRX", "ZSWIM6", "KIRREL3", "PCM1", "HERC1", "FOXP1", "ALK", "NTRK2", "CTNNB1", "TUBB2A", "TMEM108", "GSK3B", "B2M", "CDON", "DCLK2", "NRP1", "DYNC2H1", "FYN", "RAB3GAP1", "SETD2", "PTEN", "DOCK7", "KDM1A", "P…	Up-regulated	GABANeu
CONTRACTILE FIBER	912034769580784	90747459573288	477270815362862	52301444448473	142615173048649	93	c("PDE4B", "SPTBN1", "DST", "ANK3", "RYR2", "SLC8A1", "PPP3CA", "ANK2", "SORBS2", "SCN1A", "ACTG1", "SYNE1", "CTNNB1", "FXR1", "PDE4DIP", "CACNA1C", "SCN8A", "SCN3B", "NEBL", "CALD1", "RPL15", "RYR3", "PPP1R12B", "CACNA1D", "PAK1", "FHOD3", "PPP1R12A", "CDK5R1", "TMOD2", "ANK1", "FBXO22", "SYNPO2", "CALM1", "GLRX3", "TMOD3")	Up-regulated	GABANeu
CELL CORTEX	4.57427e+09	758566760496869	557332238758646	510181687871369	142456032539892	167	c("RIMS1", "CDH2", "RIMS2", "PCLO", "SPTBN1", "DST", "EXOC6B", "EXOC4", "ERC2", "CLASP2", "FNBP1L", "SPINK5", "MARCKS", "CLASP1", "PPP1R9A", "MKLN1", "ERC1", "GRM7", "CTNNB1", "C2CD5", "EEF1A1", "FER", "FRY", "PARD3", "MICAL3", "GAD1", "ASTN2", "ARHGAP32", "ARHGEF7", "PTK2", "CALD1", "EPS8", "SNX9", "FRYL", "AKAP13", "WDPCP", "SPIRE1", "WASL", "MYO1D", "EXOC5", "PAFAH1B1", "MYO6", "CLIP4", "CTTNB…	Up-regulated	GABANeu
CALCIUM ION BINDING	1.71982e+08	5.01565e+09	643551836150722	504762665053016	142371171024869	233	c("LRP1B", "PCDH15", "PCDH9", "ADGRL3", "SPOCK1", "CDH12", "SLIT2", "TENM2", "PCDH17", "CDH2", "PCLO", "SYT1", "CDH18", "FSTL5", "NRXN1", "DST", "HSP90B1", "MICU1", "SLC8A1", "PLCB1", "PPP3CA", "EDIL3", "CDH13", "CDH10", "CALN1", "HSPA5", "VCAN", "RAPGEF2", "PCDH7", "CDH8", "CDH11", "FAT3", "PLCB4", "C2CD5", "DNER", "CANX", "DLK1", "MAN1A2", "PCDH10", "CLSTN2", "ASTN2", "BRAF", "TPT1", "KCNIP1", …	Up-regulated	GABANeu
PEPTIDYL SERINE MODIFICATION	2.52722e+09	491355540834755	575610261071129	508201741769778	142175014187528	178	c("GALNT13", "HSP90AA1", "NTRK3", "AKAP9", "PRKACB", "SMYD3", "MAST4", "PDE4D", "APP", "TENM1", "WNK1", "PKN2", "HSP90AB1", "DYRK1A", "SRPK2", "MARK1", "NTRK2", "PIK3CA", "STK32B", "CAMK2D", "PRKCE", "GSK3B", "TTBK2", "MAST2", "BRAF", "DCLK2", "MAPK8", "MAP3K13", "MARK2", "PTEN", "DOCK7", "CAMK1D", "FNIP2", "ROCK2", "LMTK2", "BDNF", "ATM", "TOP1", "GALNT1", "HIPK2", "TNKS", "RPTOR", "RICTOR", "SG…	Up-regulated	GABANeu
DEVELOPMENTAL GROWTH	2.35112e+06	1.1047e+09	690132458796796	499902235293444	142016699593712	309	c("SLIT2", "RIMS1", "MAGI2", "HSP90AA1", "TENM4", "RIMS2", "PLXNA4", "SYT1", "PRKG1", "BASP1", "FGF13", "DCC", "EPHA7", "SLC4A10", "MAP2", "SOS1", "FTO", "PLCB1", "MAP1B", "PPP3CA", "MYCBP2", "MBD5", "APBA1", "SORBS2", "BMPR2", "APP", "RASAL2", "EXT1", "KIF26B", "AUTS2", "SEMA6D", "NEDD4L", "DSCAM", "RTN4", "ATRX", "GAP43", "HSP90AB1", "EFNA5", "STAT5B", "GNAS", "FOXP1", "DIP2B", "ALCAM", "ZFPM2"…	Up-regulated	GABANeu
MESENCHYME DEVELOPMENT	545009975093173	602538805797452	477270815362862	51618215467062	141996324258157	114	c("ROBO1", "NRG1", "CDH2", "BASP1", "EXOC4", "BMPR2", "CLASP2", "EXT1", "SEMA6D", "RTN4", "CLASP1", "FBXL17", "MARK1", "FAM172A", "ZFPM2", "CTNNB1", "GSK3B", "LDLRAD4", "SOX11", "APC", "NRP1", "PTK2", "DDX17", "PTEN", "ROCK2", "ROBO2", "ERBB4", "TIAM1", "PRICKLE1", "MDM4", "SPRED2", "BCL2", "EZH2", "MDM2", "SEMA3C")	Up-regulated	GABANeu
POSITIVE REGULATION OF CELLULAR COMPONENT BIOGENESIS	5.23631e+07	1.96827e+09	659444398037935	501069044365098	141762331308801	263	c("NLGN1", "IL1RAPL1", "FLRT2", "ADGRB3", "HSP90AA1", "TENM2", "PTPRD", "NRG1", "GRID2", "CNTNAP2", "NRXN1", "LRRTM3", "AKAP9", "NAV3", "EVL", "MAP1B", "BCAS3", "CLASP2", "TENM1", "SLAIN1", "FAF1", "FNBP1L", "AUTS2", "CCDC88A", "CLASP1", "EFNA5", "DNM3", "NTRK2", "PIK3CA", "PDE4DIP", "EPHB1", "MAP4K4", "ATF7IP", "PTPRJ", "FER", "ADNP", "PRKCE", "GSK3B", "DPYSL3", "GPM6A", "CDK5RAP2", "RALA", "CLS…	Up-regulated	GABANeu
SALT TRANSMEMBRANE TRANSPORTER ACTIVITY	1.28519e+09	271737050409827	593325476396405	503244894024377	141304747464377	202	c("KCND2", "SCN3A", "GRIK2", "KCNB2", "GRIN2B", "KCNH7", "SCN2A", "SLC44A5", "RYR2", "SLC4A10", "SLC8A1", "SCN9A", "GABRB1", "SCN1A", "GABRB3", "KCNH8", "GRIK1", "TRPM3", "GABRA2", "GABRB2", "SLC38A1", "KCNMA1", "SLC24A3", "HCN1", "SLC9A9", "GPM6A", "CACNB2", "CACNA1C", "SCN8A", "KCNJ3", "SCN3B", "SLC8A3", "KCNJ6", "ANO5", "KCNQ5", "ATP2C1", "CLCN3", "KCNAB1", "KCNIP1", "RYR3", "CLIC4", "SLC1A2",…	Up-regulated	GABANeu
CELL LEADING EDGE	2.73435e+08	7.11562e+09	627256739718528	499545257337185	140927162217231	237	c("GRIA1", "UNC5C", "CDH2", "CNTNAP2", "SPTBN1", "DST", "SNTG1", "EVL", "VIM", "BCAS3", "SORBS2", "APP", "CLASP2", "STMN2", "PKN2", "CCDC88A", "RASA1", "PTPRO", "PTPRM", "GABRA2", "MKLN1", "CTNNB1", "ABLIM1", "C2CD5", "PIK3CA", "MYO5A", "EEF1A1", "AAK1", "PTPRJ", "TLN2", "FER", "RUFY3", "DPYSL3", "AMPH", "PTPRK", "CDC42BPA", "ACAP2", "APC", "ARHGEF7", "CLCN3", "SRCIN1", "CARMIL1", "EPS8", "NHS", …	Up-regulated	GABANeu
G PROTEIN COUPLED RECEPTOR SIGNALING PATHWAY	1.24351e+09	266572051086257	593325476396405	500192152158581	14064548658474	212	c("ADGRL3", "ADGRB3", "PDE4B", "CHRM3", "RIMS2", "GNG2", "PRKACB", "RGS7", "PLCB1", "RAPGEF2", "PDE4D", "TENM1", "ADGRL2", "ARHGEF12", "GAP43", "GNAO1", "GRM3", "CHRM2", "KCTD16", "SORCS3", "PLCB4", "GNAS", "GRM5", "CPE", "APLP2", "GRM7", "PDE3B", "STMN1", "GNAQ", "GABBR2", "PARD3", "RGS6", "ATRNL1", "GRM8", "ADCY1", "GRK3", "ZDHHC21", "DGKI", "PCSK1N", "GPR161", "XPR1", "ROCK2", "ADGRV1", "ADCY2…	Up-regulated	GABANeu
ENZYME ACTIVATOR ACTIVITY	7.53514e+07	2.5239e+09	659444398037935	494793416585111	140337941907751	287	c("NRG3", "ADGRB3", "NRG1", "CHRM3", "RABGAP1L", "RGS7", "TBCK", "SOS1", "PLCB1", "MMP16", "BCAS3", "DOCK4", "RAPGEF2", "BMPR2", "APP", "RASAL2", "WNK1", "STXBP5", "ARHGEF12", "RASA1", "EFNA5", "GNAS", "GRM5", "ALK", "MNAT1", "ARHGAP26", "PIK3CA", "RALGAPA1", "RASA2", "FBXW7", "PARP8", "GNAQ", "CCNY", "PRKCE", "BTRC", "RGS6", "MAP2K5", "ACAP2", "RALGAPA2", "SRGAP1", "ARHGAP32", "PPP2R5E", "NRP1",…	Up-regulated	GABANeu
TRANSMEMBRANE RECEPTOR PROTEIN TYROSINE KINASE SIGNALING PATHWAY	3.18147e+08	8.09242e+09	627256739718528	494754042002027	140125119036089	273	c("NRG3", "ROBO1", "FLRT2", "NRG1", "NTRK3", "EPHA5", "EPHA7", "IGF1R", "SOS1", "SAMD12", "PLCB1", "CDH13", "MBD5", "RAPGEF2", "EXT1", "KALRN", "EPHA6", "PHF14", "RTN4", "CCDC88A", "RASA1", "EFNA5", "PTPRG", "STAT5B", "PHIP", "ALK", "NTRK2", "CTNNB1", "C2CD5", "PIK3CA", "CADM1", "EPHB1", "ZDHHC17", "STMN1", "SHC3", "FBXW7", "TMEM108", "ERBIN", "DOK6", "PTPRJ", "FER", "GSK3B", "RALA", "MAP2K5", "A…	Up-regulated	GABANeu
NEURON APOPTOTIC PROCESS	335035328821599	410661057030243	49849310876659	506890665193315	139933235779381	126	c("GRIK2", "GRID2", "SCN2A", "EPHA7", "HSPA5", "APP", "RASA1", "SRPK2", "GABRB2", "TOX3", "NTRK2", "CTNNB1", "PIK3CA", "FBXW7", "ADNP", "TFAP2B", "BRAF", "AMBRA1", "PAK3", "NRP1", "PRKN", "BDNF", "ATM", "MAP2K4", "HIPK2", "TRIM2", "APOE", "SLC1A1", "THRB", "ABL1", "BCL2", "NF1", "STXBP1", "SNCA", "XIAP", "CDK5R1", "AKT2", "MSH2", "TFAP2A", "ATF2", "GATA3", "CEBPB", "HYOU1", "ADARB1", "PRKCI", "AT…	Up-regulated	GABANeu
ACTIN FILAMENT BASED PROCESS	665911	3.8841e+08	704975715167238	490296118117044	1398767924225	375	c("SLIT2", "PDE4B", "SPTBN1", "NTRK3", "PRKG1", "AKAP9", "EPHA5", "HSP90B1", "FGF13", "RYR2", "CTNNA2", "TBCK", "DAAM1", "TMEFF2", "EVL", "BCAS3", "ANK2", "SCN1A", "PDE4D", "CLASP2", "FGF12", "TENM1", "FNBP1L", "AUTS2", "NEDD4L", "MARCKS", "CCDC88A", "CLASP1", "ACTG1", "RASA1", "EFNA5", "TNIK", "MEF2A", "PPP1R9A", "TTC17", "MKLN1", "ARHGAP26", "ADD2", "FRMD5", "PIK3CA", "STMN1", "MYO5A", "CAMK2D"…	Up-regulated	GABANeu
CELL SURFACE	5.91047e+08	139826091834709	610526878385931	494881134377152	13964776433841	238	c("NLGN1", "IL1RAPL1", "LRFN5", "ROBO1", "GRIA1", "HSP90AA1", "GRIN2B", "UNC5C", "CDH2", "ENOX1", "CNTNAP2", "NRXN1", "EPHA5", "UNC5D", "ANK3", "DCC", "GRIA2", "GPC6", "ASTN1", "CDH13", "NCAM1", "HSPA5", "MMP16", "PPFIA2", "BMPR2", "APP", "NLGN4Y", "HSP90AB1", "EFNA5", "ALCAM", "SLC38A1", "HMGB1", "PTPRJ", "PTPRK", "B2M", "RALA", "CLSTN2", "KCNJ3", "DCBLD2", "NLGN4X", "CD63", "CLCN3", "CLU", "ADG…	Up-regulated	GABANeu
CELL ADHESION MOLECULE BINDING	3.83378e+07	1.56261e+09	674962860011025	491182639778117	139480047681391	303	c("NLGN1", "CNTN5", "LRRC4C", "CDH12", "TENM2", "TENM4", "PTPRD", "NRG1", "CDH2", "SPTBN1", "CDH18", "NRXN1", "DST", "ANK3", "CTNNA2", "CNTN1", "EDIL3", "CDH13", "CDH10", "HSPA5", "BMPR2", "CNTN4", "TENM1", "NLGN4Y", "CDH8", "CDH11", "FNBP1L", "DSCAM", "PKN2", "RTN4", "ADAM22", "NTNG1", "ADAM23", "HSP90AB1", "KIRREL3", "PTPRO", "PTPRM", "CPE", "OLA1", "ERC1", "NFASC", "FRMD5", "CTNNB1", "CADM1", …	Up-regulated	GABANeu
NEGATIVE REGULATION OF CELLULAR COMPONENT ORGANIZATION	6.854e+07	2.35663e+09	659444398037935	482349011153498	137425515829562	356	c("NLGN1", "SPOCK1", "SLIT2", "GRIN2B", "SPTBN1", "FGF13", "DCC", "EPHA7", "CTNNA2", "TMEFF2", "MAP2", "NAV3", "EVL", "VIM", "MAP1B", "PPP3CA", "DAB1", "HSPA5", "BCAS3", "RAPGEF2", "APP", "CLASP2", "STMN2", "SEMA6D", "RTN4", "ATRX", "CLASP1", "PTPRO", "FBXL2", "FAT3", "DYRK1A", "PTPRG", "DIP2B", "DNM3", "MNAT1", "ADD2", "CAMSAP2", "PIK3CA", "SH3GL3", "STMN1", "TMSB10", "HMGB1", "TET1", "RUFY3", "…	Up-regulated	GABANeu
REGULATION OF CELL DEVELOPMENT	5.57688e+07	2.02866e+09	659444398037935	482489628572341	137392531718894	349	c("IL1RAPL1", "ROBO1", "SLIT2", "TENM4", "PTPRD", "PLXNA4", "NTRK3", "FGF13", "DCC", "EPHA7", "ZEB1", "MAP2", "TOX", "SOS1", "PLCB1", "MAP1B", "KIFAP3", "PPP3CA", "DAB1", "SOX4", "RAPGEF2", "BMPR2", "ARID1B", "SEMA6D", "SPINK5", "DSCAM", "RTN4", "RPS19", "EFNA5", "PCM1", "STAT5B", "GRM5", "FOXP1", "DIP2B", "HDAC9", "RFX3", "NTRK2", "CTNNB1", "FBXW7", "HMGB1", "ADNP", "RUFY3", "GSK3B", "B2M", "SOX…	Up-regulated	GABANeu
ANIMAL ORGAN MORPHOGENESIS	4.72546e+07	1.81662e+09	674962860011025	476447186342367	135957667782244	378	c("NRG3", "ROBO1", "FLRT2", "CSMD1", "SLIT2", "MAGI2", "NRG1", "CDH2", "OLFM3", "BASP1", "WWOX", "RYR2", "CTNNA2", "MLLT3", "GPC6", "SLC4A10", "DAAM1", "ZEB1", "EVL", "SOS1", "EXOC4", "PPP3CA", "MMP16", "PBX1", "ASXL3", "PBX3", "SOX4", "BMPR2", "FOXN3", "EXT1", "KIF26B", "DSCAM", "RTN4", "PTPRM", "FAT3", "CPE", "CEP290", "ANKRD11", "ZFPM2", "NTRK2", "CTNNB1", "ABLIM1", "EPHB1", "HCN1", "FBXW7", "…	Up-regulated	GABANeu
POSITIVE REGULATION OF MAPK CASCADE	357719170213556	429466746652153	49849310876659	486546426150216	135649300235196	161	c("ROBO1", "NRG1", "CDH2", "NTRK3", "IGF1R", "PLCB1", "RAPGEF2", "APP", "TENM1", "TNIK", "GRM5", "NTRK2", "CTNNB1", "FBXW7", "HMGB1", "DOK6", "PTPRJ", "PRKCE", "SH3RF3", "MAP2K5", "MAGED1", "CDON", "BRAF", "NRP1", "MAP3K13", "MAP3K7", "PELI2", "ROCK2", "NPTN", "AKAP13", "MAP2K4", "HIPK2", "TAOK1", "ERBB4", "MAP3K4", "APOE", "PPIA", "MAP2K6", "RAP1A", "PAK1", "ABL1", "EZH2", "MID1", "XIAP", "MAPKB…	Up-regulated	GABANeu
CELL SURFACE RECEPTOR SIGNALING PATHWAY INVOLVED IN CELL CELL SIGNALING	1.36855e+09	284037370334924	593325476396405	479118526843421	135636923963217	269	c("NLGN1", "GRIK2", "RIMS1", "MAGI2", "GRIN2B", "CDH2", "RIMS2", "GRID2", "NRXN1", "WWOX", "MLLT3", "GPC6", "DAAM1", "PPP3CA", "HECW1", "GABRB1", "SOX4", "APP", "CELF4", "EXT1", "GABRB3", "WNK1", "CDK14", "PTPRO", "TNIK", "GABRA2", "CPE", "GABRB2", "MARK1", "SPIN1", "CTNNB1", "TMEM108", "CTNND2", "ADNP", "GNAQ", "CCNY", "GSK3B", "BTRC", "SLC8A3", "APC", "PRICKLE2", "NLGN4X", "RAB3GAP1", "MARK2", …	Up-regulated	GABANeu
HEART DEVELOPMENT	3.28339e+09	59718907232055	557332238758646	479746845520755	135561446258994	250	c("ROBO1", "FLRT2", "SLIT2", "TENM4", "NRG1", "PLXNA4", "NTRK3", "BASP1", "RYR2", "IGF1R", "SOS1", "SGCZ", "SLC8A1", "ANK2", "SORBS2", "SOX4", "BMPR2", "FGF12", "EXT1", "CDH11", "RTN4", "MEF2A", "CPE", "FOXP1", "HDAC9", "MNAT1", "ZFPM2", "CTNNB1", "GSK3B", "MAP2K5", "CACNA1C", "SOX11", "APC", "AHI1", "NRP1", "DYNC2H1", "NEBL", "PTK2", "SETD2", "PTEN", "NIPBL", "ROCK2", "ACADM", "AKAP13", "ATM", "…	Up-regulated	GABANeu
TUBULIN BINDING	4.29365e+09	741091954943348	557332238758646	479715967765691	135182088243796	226	c("PDE4B", "UNC5C", "DST", "FGF13", "DCX", "MAP2", "NAV3", "MAP1B", "BCAS3", "SGIP1", "CLASP2", "STMN2", "MTUS2", "JAKMIP2", "CCDC88A", "CLASP1", "STRBP", "TTLL5", "CEP290", "DIP2B", "DNM3", "CAMSAP2", "KIF5C", "STMN1", "MAP4K4", "VPS41", "ADNP", "STMN4", "TTBK2", "CDK5RAP2", "TTLL7", "MAPRE2", "KIF21A", "EML5", "APC", "MAST2", "CCDC66", "DCLK2", "SPAST", "ARHGEF7", "FYN", "TTLL11", "PRKN", "SETD…	Up-regulated	GABANeu
REGULATION OF CELL ADHESION	1.34076e+09	280071894360867	593325476396405	476117920191631	135122908903313	293	c("ZFHX3", "SPOCK1", "PLXNA4", "PRKG1", "FUT9", "ANK3", "EPHA7", "MAGI1", "KIFAP3", "PPP3CA", "EDIL3", "CDH13", "DAB1", "BCAS3", "SOX4", "ARID1B", "CLASP2", "KIF26B", "FAF1", "WNK1", "SPINK5", "DSCAM", "ADAM22", "PEAK1", "CLASP1", "ACTG1", "RASA1", "PTPRO", "EFNA5", "PTPRG", "STAT5B", "NEXMIF", "ST6GAL1", "NFAT5", "PDE3B", "FRMD5", "PIK3CA", "MAP4K4", "HMGB1", "GPM6B", "PTPRJ", "PRKCE", "GSK3B", …	Up-regulated	GABANeu
CELLULAR RESPONSE TO ORGANIC CYCLIC COMPOUND	7.38884e+09	116805881888568	538434096309916	476695026524663	13465123919096	246	c("PDE4B", "CHRM3", "AKAP9", "HSP90B1", "GNG2", "RYR2", "IGF1R", "SLC8A1", "SMYD3", "PLCB1", "HSPA5", "GABRB1", "RAPGEF2", "APP", "GABRB3", "RBFOX2", "ESRRG", "GNAO1", "EFNA5", "CHRM2", "RORA", "GNAS", "FOXP1", "GABRB2", "ALK", "CTNNB1", "HNRNPD", "HCN1", "GNAQ", "NSG2", "LCOR", "GSK3B", "BTRC", "ADCY1", "LARP1", "CLOCK", "PAK3", "DDX17", "PRKN", "STRN3", "DTNBP1", "TRERF1", "KDM1A", "RYR3", "ROC…	Up-regulated	GABANeu
CELLULAR RESPONSE TO NITROGEN COMPOUND	5.02327e+08	824938773981774	557332238758646	469465996051481	133330743737025	305	c("GRIA1", "SLIT2", "PDE4B", "CHRM3", "AKAP9", "HSP90B1", "GNG2", "RYR2", "IGF1R", "ZEB1", "SOS1", "VIM", "SLC8A1", "PLCB1", "MAP1B", "MBD5", "HSPA5", "GABRB1", "RAPGEF2", "APP", "ARID1B", "GABRB3", "ATRX", "GNAO1", "CHRM2", "NCOA1", "STAT5B", "PHIP", "GNAS", "GRM5", "GABRB2", "ALK", "HDAC9", "PDE3B", "NTRK2", "CTNNB1", "HNRNPD", "C2CD5", "PIK3CA", "HCN1", "MYO5A", "FER", "GNAQ", "NSG2", "GSK3B",…	Up-regulated	GABANeu
PROTEIN KINASE ACTIVITY	7.72726e+09	121024596976757	538434096309916	46677918389711	132590258835767	308	c("NTRK3", "PRKG1", "EPHA5", "PRKACB", "EPHA7", "TBCK", "IGF1R", "BMPR2", "MAST4", "KALRN", "EPHA6", "WNK1", "PKN2", "PEAK1", "CDK14", "DYRK1A", "SRPK2", "TNIK", "ALK", "SIK3", "MARK1", "TRIO", "NTRK2", "PIK3CA", "EPHB1", "MAPK10", "STK32B", "MAP4K3", "CAMK2D", "MAP4K4", "AAK1", "FER", "PRKCE", "GSK3B", "TTBK2", "CDC42BPA", "MAP2K5", "RPS6KC1", "PAK5", "GRK3", "CDK13", "PAN3", "MAST2", "BRAF", "A…	Up-regulated	GABANeu
LOCALIZATION WITHIN MEMBRANE	2.0525e+08	413309820394775	575610261071129	462704263727088	132005100303301	375	c("NLGN1", "MAGI2", "HSP90AA1", "KCNB2", "LRRC7", "CDH2", "RAB3C", "SPTBN1", "DPP10", "NRXN1", "FGF13", "ANK3", "EXOC6B", "GPC6", "EXOC4", "GPHN", "CDH13", "HSPA5", "ANK2", "RAPGEF2", "CLASP2", "DPP6", "CCDC88A", "TNIK", "CPE", "LHFPL4", "NFASC", "DENND1A", "GRIP1", "C2CD5", "MYO5A", "PRKCE", "CCDC93", "PARD3", "CACNB2", "RALA", "ACAP2", "FRRS1L", "SCN3B", "TSPAN5", "ZDHHC14", "BRAF", "ZDHHC21", …	Up-regulated	GABANeu
POSITIVE REGULATION OF TRANSPORT	5.5284e+09	894860735032074	557332238758646	451653272763927	128882544322711	378	c("NLGN1", "MAGI2", "HSP90AA1", "CHRM3", "CDH2", "SYT1", "AKAP9", "ANK3", "RYR2", "RGS7", "CADPS", "MAP2", "CNTN1", "PLCB1", "ERC2", "PPP3CA", "BCAS3", "ANK2", "SOX4", "SGIP1", "CLASP2", "FGF12", "TENM1", "NEDD4L", "STXBP5", "CLASP1", "PCM1", "MEF2A", "KMT2A", "CEP290", "DNM3", "SLC38A1", "C2CD5", "FBXW7", "PTPRJ", "PRKCE", "RUFY3", "GSK3B", "ATP8A2", "CACNB2", "B2M", "SOX11", "SCN3B", "FRMD4A", …	Up-regulated	GABANeu
EXPORT FROM CELL	248354604182293	324525019402073	49849310876659	448152720802394	127566569527715	344	c("NLGN1", "IL1RAPL1", "RIMS1", "CHRM3", "RIMS2", "PCLO", "RAB3C", "SYT1", "NRXN1", "EPHA5", "SYN3", "EXOC6B", "CADPS", "EXOC4", "SLC8A1", "PLCB1", "ERC2", "PPP3CA", "APBA1", "SOX4", "CLASP2", "STXBP5", "CLASP1", "EFNA5", "CPE", "RFX3", "GRM7", "NTRK2", "ENSA", "CANX", "FER", "PRKCE", "RALA", "SOX11", "CLOCK", "FRMD4A", "TFAP2B", "MICAL3", "SCG2", "BRAF", "RAB3GAP1", "SRCIN1", "PRKN", "PIK3C3", "…	Up-regulated	GABANeu
REGULATION OF NECROTIC CELL DEATH	617648493307708	665564608485912	477270815362862	-611186754916939	-213912834697329	15	MT-CO2	Down-regulated	GABANeu
PROTON TRANSMEMBRANE TRANSPORT	60025.2	5.80187e+06	801215574617779	-531247649511045	-26933078144758	66	c("MT-CO2", "MT-ATP6", "MT-CO3", "MT-CYB", "MT-ND4", "MT-CO1", "MT-ND5")	Down-regulated	GABANeu
ATP BIOSYNTHETIC PROCESS	560.918	72984	887074988399873	-598921307966901	-312001760692918	60	c("MT-CO2", "MT-ATP6", "MT-ND4", "MT-ND1", "MT-ND2", "MT-ND3", "MT-ND5", "NDUFB9", "TGFB1")	Down-regulated	GABANeu
OXIDATIVE PHOSPHORYLATION	0.000173601	0.097882	110533657731401	-634447015107103	-320865258809104	78	c("MT-CO2", "MT-ATP6", "MT-CO3", "MT-CYB", "MT-ND4", "MT-ND1", "MT-ND2", "MT-CO1", "MT-ND3", "MT-ND5", "NDUFB9")	Down-regulated	GABANeu
RESPIRASOME	0.0387913	11.9301	103769615548758	-694594672631136	-336397675367635	55	c("MT-CO2", "MT-CO3", "MT-CYB", "MT-ND4", "MT-ND1", "MT-ND2", "MT-CO1", "MT-ND3", "MT-ND5", "NDUFB9")	Down-regulated	GABANeu
OXIDOREDUCTION DRIVEN ACTIVE TRANSMEMBRANE TRANSPORTER ACTIVITY	0.142648	30.1611	101754479730988	-756372848209653	-341842795134469	43	c("MT-CO2", "MT-CO3", "MT-CYB", "MT-ND4", "MT-ND1", "MT-ND2", "MT-CO1", "MT-ND3", "MT-ND5", "NDUFB9")	Down-regulated	GABANeu
CELL CELL ADHESION VIA PLASMA MEMBRANE ADHESION MOLECULES	3.0853e-05	0.0348227	113308993200902	713319527485552	206755562798307	106	c("IL1RAPL1", "LRFN5", "PCDH15", "NLGN1", "LRRC4C", "UNC5D", "GRID2", "ADGRL3", "ROBO1", "TENM2", "PCDH7", "FAT3", "DAB1", "TENM1", "PCDH17", "KIFAP3", "PTPRT", "DSCAM", "CDH13", "CDH18", "PCDH9", "CDH8", "CADM2", "TENM4", "CDH2", "PCDH11Y", "CADM1", "EFNA5", "PCDH10", "PTPRD", "MAP2K5", "ALCAM", "ATP2C1", "PTPRR", "PTPRG", "PCDH11X", "CDH10", "CDH12", "ROBO2", "WNK1", "PCDH19", "PTPRM")	Up-regulated	GluNeu
GLUTAMATE RECEPTOR ACTIVITY	2.07217e+06	1.09246e+09	690132458796796	801829214194652	20034602635265	21	c("GRID2", "GRIA1", "GRM5", "GRIA4", "GRIN2B", "GRIK2", "GRM3", "GRID1", "GRIA2", "GRM7", "GRM8", "GRIN2A")	Up-regulated	GluNeu
CARDIAC MUSCLE CELL CONTRACTION	589982	3.93111e+08	719512826338911	738408641918806	196970686351716	35	c("FGF13", "ANK2", "AKAP9", "KCNJ3", "PDE4D", "PDE4B", "SGCD", "NEDD4L", "FGF12", "SCN1A", "CAMK2D", "CACNA1D", "RYR2", "SCN3B", "PIK3CA", "CACNA1C")	Up-regulated	GluNeu
REGULATION OF PRESYNAPTIC MEMBRANE POTENTIAL	1.65715e+08	6.44956e+09	643551836150722	794010003890582	195288049666323	19	c("GRIA1", "GABRB1", "GRIA4", "GRIN2B", "GRIK2", "GABRB2", "KCNJ3", "SCN1A", "GABRA2", "KCNC2")	Up-regulated	GluNeu
POSTSYNAPTIC MEMBRANE	7.55853e-07	0.0127966	115122052214226	648322282532504	191975373565841	173	c("IL1RAPL1", "LRFN5", "DLG2", "KCND2", "LRRTM4", "NLGN1", "LRRC4C", "GRID2", "GRIA1", "GABRB1", "GRM5", "GRIA4", "LRRC7", "TENM2", "LRRTM3", "CNTN1", "GRIN2B", "SLC8A1", "DNM3", "GRIK2", "ADGRB3", "PCDH17", "CHRM3", "SORCS3", "ANK3", "GRM3", "KCTD16", "GABRB2", "CDH2", "GRID1", "ANK2", "AKAP9", "NTRK3", "GRIA2", "GRM7", "CHRM2", "NLGN4Y", "EPHA7", "GLRA3", "SYNE1", "KCNMA1", "CNKSR2", "GABRA2", …	Up-regulated	GluNeu
SYNAPTIC MEMBRANE	9.99858e-12	3.38552e-08	131888879607587	63851481304539	191173651270738	245	c("IL1RAPL1", "LRFN5", "DLG2", "KCND2", "LRRTM4", "NLGN1", "LRRC4C", "GRID2", "GRIA1", "GABRB1", "SCN2A", "GRM5", "GRIA4", "LRRC7", "TENM2", "LRRTM3", "RIMS1", "CNTN1", "GRIN2B", "SLC8A1", "DNM3", "GRIK2", "ADGRB3", "PCDH17", "CHRM3", "SORCS3", "CNTN5", "NRXN1", "ANK3", "CDH8", "GRM3", "KCTD16", "GABRB2", "CDH2", "GRID1", "ANK2", "AKAP9", "NTRK3", "DGKI", "APBA1", "GRIA2", "KCNJ3", "GRM7", "PTPRD…	Up-regulated	GluNeu
GLUTAMATE RECEPTOR SIGNALING PATHWAY	1.37907e+07	5.55898e+09	643551836150722	704427241570834	187906139473798	35	c("GRID2", "GRIA1", "GRM5", "GRIA4", "GRIN2B", "GRIK2", "GRM3", "GRID1", "GRIA2", "GRM7", "GNAQ", "FRRS1L", "GRM8", "APP", "CDK5R1", "GRIN2A", "GRIK1", "SLC1A1", "HOMER1", "FYN", "KCNB1", "GRIN3A", "CPEB4")	Up-regulated	GluNeu
ION CHANNEL COMPLEX	37.8942	8019.37	932595211336209	633577271317754	185289050669185	125	c("KCND2", "CNTNAP2", "GRID2", "GRIA1", "GABRB1", "KCNB2", "SCN9A", "SCN2A", "GRIA4", "SCN3A", "DPP10", "OLFM3", "GRIN2B", "GRIK2", "MICU1", "GABRB2", "AKAP9", "GRIA2", "KCNJ3", "PDE4D", "PDE4B", "CACNA1E", "GLRA3", "SCN1A", "KCNMA1", "STXBP5", "GABRA2", "CACNA1D", "CNIH3", "GABRB3", "KCNIP1", "RYR2", "KCNQ5", "SCN3B", "CACNA1C", "KCNIP4", "CALM1", "VWC2L", "TRPC1", "KCNC2", "GRIN2A", "DPP6", "GA…	Up-regulated	GluNeu
NEGATIVE CHEMOTAXIS	9.70664e+08	288304262208859	593325476396405	702729958224838	184712923501921	31	c("NRG3", "ROBO1", "SLIT2", "NRG1", "PLXNA4", "SEMA6D", "EFNA5", "FLRT2", "EPHA7", "ROBO2", "SEMA3E", "RYK", "SEMA3A")	Up-regulated	GluNeu
MAIN AXON	2.32902e+07	1.19486e+09	690132458796796	678232283924935	184680489014391	44	c("DLG2", "CNTNAP2", "SCN2A", "LRRC7", "IQCJ-SCHIP1", "SPOCK1", "ANK3", "MAP2", "MAP1B", "SCN1A", "MAPT", "SPTBN1", "APP", "ROBO2", "KCNC2", "MYO1D", "NAV1", "NFASC", "LGI1", "SCN8A", "GABBR1", "SLC1A2")	Up-regulated	GluNeu
SYNAPSE ASSEMBLY	654.394	100717	887074988399873	627896603307853	183053911630431	117	c("IL1RAPL1", "LRFN5", "NRG3", "NEGR1", "NLGN1", "GRID2", "ADGRL3", "PCLO", "LRRTM3", "DNM3", "ADGRB3", "PCDH17", "CNTN5", "DSCAM", "FGF13", "NRXN1", "EPHB1", "GABRB2", "CDH2", "NTRK3", "MAP1B", "EFNA5", "PTPRD", "FLRT2", "NLGN4Y", "EPHA7", "IL1RAPL2", "NTRK2", "GABRA2", "GABRB3", "APP", "ROBO2", "NLGN4X", "GPM6A", "DNER", "MYCBP2", "LHFPL4", "RYK", "STAU2", "GABRG2", "CLSTN1", "NPTN", "FARP1", "…	Up-regulated	GluNeu
SYNAPTIC TRANSMISSION GLUTAMATERGIC	8.24942e+06	5.17269e+08	704975715167238	626684192122652	177564928554239	72	c("NLGN1", "GRID2", "GRIA1", "GRM5", "GRIA4", "GRIN2B", "GRIK2", "NRXN1", "CDH8", "GRM3", "CDH2", "GRID1", "DGKI", "GRIA2", "GRM7", "EXT1", "PRKN", "FRRS1L", "CLCN3", "GRM8", "RAB3GAP1", "GRIN2A", "SYT1", "SLC17A6", "ATAD1", "GRIK1", "NF1", "PLPPR4", "HOMER1", "TNR", "STXBP1", "DTNBP1", "VPS54", "GRIN3A", "CNR1", "CACNG2", "ALS2", "SLC1A4")	Up-regulated	GluNeu
NEURON SPINE	8192.87	8.40638e+06	801215574617779	604350397273141	175855369038415	113	c("KCND2", "NLGN1", "GRID2", "GRIA1", "GRM5", "GRIA4", "TENM2", "TANC2", "PPFIA2", "SLC8A1", "DNM3", "GRM3", "DGKI", "APBA1", "PPP3CA", "GRIA2", "ANKS1B", "PDE4B", "MAP1B", "NTRK2", "PPP1R9A", "MAPT", "FRMPD4", "APP", "ATP2B1", "PTPRO", "EPHA4", "CDK5R1", "ARHGAP32", "GPM6A", "PRKAR2B", "SLC8A3", "GRIN2A", "ARHGAP44", "CTTNBP2", "SHISA9", "FARP1", "ASAP1", "EEA1", "SLC1A1", "FXR1", "HOMER1", "GAB…	Up-regulated	GluNeu
ADENYLATE CYCLASE MODULATING G PROTEIN COUPLED RECEPTOR SIGNALING PATHWAY	8.15396e+07	3.6328e+09	659444398037935	621581108187548	17515039837342	67	c("ADGRL2", "ADGRL3", "GRM5", "ADGRB3", "PRKACB", "CHRM3", "GRM3", "PDE4D", "PDE4B", "GRM7", "RAPGEF4", "CHRM2", "GNAQ", "GNAO1", "RAPGEF2", "RIMS2", "CACNA1D", "GNG2", "RIT2", "GRM8", "GABBR2", "GNAS", "ADCY1", "GPR176", "GPR161", "GNAL", "AKAP12", "GABBR1", "ADCY5", "ADCY2", "ADGRL1", "GNAI1", "PSAP", "CNR1")	Up-regulated	GluNeu
TRANSMEMBRANE RECEPTOR PROTEIN TYROSINE KINASE ACTIVITY	160111175699352	308032068703412	518848077743792	681651048508637	174501027696135	25	c("EPHA6", "EPHA5", "EPHB1", "NTRK3", "CRIM1", "EPHA7", "NTRK2", "EPHA4", "IGF1R", "RYK", "INSR", "NRP1", "ALK", "ERBB4", "IGF2R")	Up-regulated	GluNeu
POSITIVE REGULATION OF FILOPODIUM ASSEMBLY	478062840680622	729153503848913	49849310876659	686858953352162	174052043777868	23	c("NLGN1", "TENM2", "TENM1", "DNM3", "FNBP1L", "DPYSL3", "GPM6A", "NRP1", "BCAS3", "PLPPR5", "WASL")	Up-regulated	GluNeu
EPHRIN RECEPTOR SIGNALING PATHWAY	178334710292545	337341524609251	518848077743792	648679832823926	172442245636114	34	c("EPHA6", "EPHA5", "EPHB1", "NTRK3", "ANKS1B", "EFNA5", "EPHA7", "RASA1", "EPHA4", "CDK5R1", "ANKS1A", "TIAM1", "CHN1", "ARHGEF7", "PAK1", "FYN", "KALRN", "EFNB2")	Up-regulated	GluNeu
PDZ DOMAIN BINDING	6.77912e+09	153027416913052	538434096309916	628085544151512	170602328936804	43	c("NLGN1", "GRID2", "GRIA1", "ACVR2A", "CADM1", "KIDINS220", "CRIM1", "EXOC4", "PRKN", "RAPGEF2", "CLCN3", "ATP2B1", "CXXC4", "SHISA9", "DOCK4", "PLEKHA1", "ERC1", "NSF", "PTEN")	Up-regulated	GluNeu
POSTSYNAPTIC SPECIALIZATION	0.167173	62.894	101754479730988	564478835413238	169472320580811	264	c("LRFN5", "DLG2", "KCND2", "NLGN1", "LRRC4C", "GRID2", "GRIA1", "GABRB1", "GRM5", "GRIA4", "LRRC7", "PCLO", "LRRTM3", "SYN3", "GRIN2B", "SLC8A1", "DNM3", "GRIK2", "ADGRB3", "SORCS3", "MAGI2", "SPOCK1", "GRM3", "GABRB2", "RTN1", "CDH2", "GRID1", "AKAP9", "DGKI", "TNIK", "DLGAP2", "CADM1", "GRIA2", "ANKS1B", "SOS1", "PDE4B", "MAP1B", "RTN3", "NLGN4Y", "DNAJC6", "EPHA7", "NTRK2", "PRKN", "PPP1R9A",…	Up-regulated	GluNeu
REGULATION OF TRANS SYNAPTIC SIGNALING	0.00273965	15.4608	103769615548758	561161270458884	168837028587614	285	c("NRG3", "NLGN1", "LRRC4C", "GRID2", "GRIA1", "GRM5", "GRIA4", "SYN3", "RIMS1", "GRIN2B", "GRIK2", "PCDH17", "SORCS3", "NRXN1", "EPHB1", "GRM3", "CDH2", "GRID1", "AKAP9", "DGKI", "SLC4A10", "SLC38A1", "DLGAP2", "APBA1", "PPP3CA", "GRIA2", "MAP1B", "GRM7", "TRIO", "PTPRD", "CELF4", "CHRM2", "NLGN4Y", "EPHA7", "NTRK2", "PRKN", "PPP1R9A", "KMT2A", "RAPGEF2", "MAPT", "STXBP5", "FRRS1L", "RIMS2", "CP…	Up-regulated	GluNeu
INORGANIC ION IMPORT ACROSS PLASMA MEMBRANE	255440046311047	443548716312412	49849310876659	611961495655235	166222670383969	43	c("SCN9A", "SCN2A", "SCN3A", "SLC8A1", "PPP3CA", "KCNJ3", "CACNA1E", "SCN1A", "CACNA1D", "CACNA1C", "SLC8A3", "SLC24A2", "SCN8A", "FYN", "SLC39A10", "SLC12A2", "CACNA1B", "SLC12A5", "DLG1", "SLC12A6", "SLC9A9", "SLC39A6", "PPP3CC", "SLC9A7", "SCN7A")	Up-regulated	GluNeu
DENDRITIC TREE	0.000467231	0.395511	10959292864312	548194642241819	166050783966965	369	c("IL1RAPL1", "KCND2", "NEGR1", "NLGN1", "CNTNAP2", "GRID2", "GRIA1", "GABRB1", "KCNB2", "GRM5", "GRIA4", "TENM2", "TANC2", "FAT3", "PPFIA2", "SLC8A1", "DNM3", "CHRM3", "MAGI2", "DSCAM", "FGF13", "EPHA5", "ANK3", "HSP90AA1", "EPHB1", "GRM3", "RTN1", "AKAP9", "DGKI", "SLC4A10", "MAP2", "MARK1", "APBA1", "NSG2", "PPP3CA", "CADM1", "GRIA2", "ANKS1B", "PDE4B", "MAP1B", "GRM7", "SORBS2", "CHRM2", "ALC…	Up-regulated	GluNeu
CHLORIDE TRANSPORT	278452066300356	471419348246503	49849310876659	611195964163499	166014734607417	43	c("GABRB1", "GABRB2", "SLC4A10", "ANO5", "GLRA3", "GABRA2", "CLCN3", "GABRB3", "ANO4", "GABRG2", "ANO10", "SLC17A6", "CLNS1A", "GLRB", "GLRA2", "SLC1A1", "SLC12A2", "GABRG3", "SLC12A5", "SLC1A4", "TTYH3", "SLC12A6")	Up-regulated	GluNeu
MUSCLE CONTRACTION	2.69028e+07	1.3596e+09	674962860011025	570696632128966	165857215637072	111	c("PRKG1", "KCNB2", "SLC8A1", "CHRM3", "FGF13", "HSP90AA1", "ATP8A2", "ANK2", "AKAP9", "DTNA", "PPP1R12B", "KCNJ3", "PDE4D", "PDE4B", "SGCD", "CHRM2", "NEDD4L", "FGF12", "SCN1A", "CAMK2D", "GNAO1", "KCNMA1", "ARHGEF11", "CACNA1D", "RYR2", "SCN3B", "PIK3CA", "CACNA1C", "CALM1", "ATP2B1", "SLC8A3", "DMD", "MAP2K6", "APBB2", "DOCK4", "CACNB2", "TMOD2", "ROCK2", "HOMER1", "RAP1GDS1", "ZDHHC21", "KCND…	Up-regulated	GluNeu
REGULATION OF MEMBRANE POTENTIAL	10482.7	1.18315e+06	839088935621274	556630118245419	165401251613575	193	c("KCND2", "NLGN1", "GRID2", "GRIA1", "GABRB1", "SCN9A", "GRM5", "GRIA4", "RIMS1", "GRIN2B", "SLC8A1", "GRIK2", "KCNH7", "FGF13", "NRXN1", "ANK3", "GABRB2", "GRID1", "ANK2", "AKAP9", "PPP3CA", "KCNJ3", "CELF4", "NEDD4L", "GLRA3", "FGF12", "NTRK2", "GNAQ", "PRKN", "KMT2A", "SCN1A", "CAMK2D", "KCNMA1", "MAPT", "GABRA2", "RIMS2", "CACNA1D", "GABRB3", "RYR2", "SCN3B", "CACNA1C", "APP", "CALM1", "KCNH…	Up-regulated	GluNeu
NEURON TO NEURON SYNAPSE	9.19854	2224.73	954541630725724	549941304767964	165327826918059	277	c("LRFN5", "DLG2", "KCND2", "NLGN1", "LRRC4C", "GRID2", "GRIA1", "GRM5", "GRIA4", "LRRC7", "PCLO", "LRRTM3", "SYN3", "GRIN2B", "SLC8A1", "DNM3", "GRIK2", "ADGRB3", "SORCS3", "MAGI2", "SPOCK1", "GRM3", "RTN1", "PLXNA4", "CDH2", "GRID1", "AKAP9", "DGKI", "TNIK", "DLGAP2", "CADM1", "GRIA2", "ANKS1B", "SOS1", "PDE4B", "MAP1B", "GRM7", "RAPGEF4", "RTN3", "PTPRD", "CHRM2", "NLGN4Y", "DNAJC6", "EPHA7", …	Up-regulated	GluNeu
NEURON RECOGNITION	582626540183672	85772759350518	477270815362862	623720155602651	164596255238442	32	c("CNTNAP2", "ROBO1", "NCAM2", "DSCAM", "EXT1", "OPCML", "APP", "ROBO2", "EPHA4", "CDK5R1", "RTN4", "NRP1", "GAP43", "ARHGAP35", "CNR1", "MEGF8")	Up-regulated	GluNeu
CELL CELL CONTACT ZONE	347980347179093	57476168563337	49849310876659	610971409202089	164485488843189	39	c("SCN2A", "SLC8A1", "FGF13", "ANK3", "PCDH9", "CDH2", "ANK2", "SCN1A", "PIK3CA", "TIAM1", "PAK1", "PKP4", "TMEM65")	Up-regulated	GluNeu
SYNAPTIC TRANSMISSION GABAERGIC	647879390808881	929542210711387	477270815362862	622253946855796	164209330963249	32	c("NLGN1", "SYN3", "GABRB2", "SLC38A1", "GABRA2", "CLCN3", "GABRB3", "GABBR2", "CNTNAP4", "PRKCE", "NALCN", "GABRG2", "NF1", "GABBR1", "STXBP1", "PLCL2", "VPS54", "GABRG3", "CNR1")	Up-regulated	GluNeu
PLASMA MEMBRANE PROTEIN COMPLEX	4292.6	581390	851339057116899	548171792025253	163631269413798	225	c("SGCZ", "KCND2", "CNTNAP2", "GRID2", "GRIA1", "KCNB2", "SCN9A", "SCN2A", "GRIA4", "SCN3A", "DPP10", "SNTG1", "OLFM3", "GRIN2B", "GRIK2", "SGIP1", "CTNNA2", "CDH13", "CDH18", "CDH8", "CDH2", "AKAP9", "ACVR2A", "GRIA2", "KCNJ3", "PDE4D", "PDE4B", "SGCD", "CACNA1E", "HMGB1", "GLRA3", "GNAQ", "SCN1A", "GNAO1", "KCNMA1", "STXBP5", "CACNA1D", "GNG2", "CNIH3", "KCNIP1", "KCNQ5", "SCN3B", "GABBR2", "CA…	Up-regulated	GluNeu
CELL JUNCTION ASSEMBLY	1098.65	160083	875325132024659	545576243087792	16317841964085	236	c("IL1RAPL1", "LRFN5", "NRG3", "NEGR1", "NLGN1", "CNTNAP2", "GRID2", "ADGRL3", "PCLO", "LRRTM3", "DNM3", "ADGRB3", "PCDH17", "CNTN5", "DSCAM", "FGF13", "CDH13", "NRXN1", "CDH18", "EPHB1", "CDH8", "GABRB2", "TLN2", "CDH2", "ANK2", "NTRK3", "MAP1B", "EFNA5", "PTPRD", "FLRT2", "NLGN4Y", "EPHA7", "IL1RAPL2", "NTRK2", "CLASP1", "CLASP2", "RAPGEF2", "GABRA2", "GABRB3", "CDH10", "APP", "CDH12", "ROBO2",…	Up-regulated	GluNeu
REGULATION OF PROTEIN POLYMERIZATION	4.81157e+07	2.23178e+09	659444398037935	562035301014006	163135423433985	108	c("TENM1", "SLIT2", "STMN2", "HSP90AA1", "AKAP9", "MAP2", "MAP1B", "PDE4DIP", "CLASP1", "MAPT", "STMN1", "RASA1", "SPTBN1", "NAV3", "EVL", "CDK5R1", "PRKCE", "FHOD3", "NCKAP1", "RICTOR", "TMSB10", "ARHGEF7", "FER", "PAK1", "SPTAN1", "TMOD2", "EPS8", "SSH2", "FCHSD2", "SVIL", "SNCA", "CYFIP2", "CDK5RAP2", "SLAIN1", "CAMSAP2", "ADD2", "ARFGEF1", "ARHGAP28", "TBCD", "ABL1", "CAMSAP1", "SPTBN4", "SNX…	Up-regulated	GluNeu
PROTEIN LOCALIZATION TO SYNAPSE	9.57907e+09	203991984614573	538434096309916	586734134298854	162851091718302	54	c("DLG2", "NLGN1", "LRRC7", "PCLO", "NRXN1", "KIF5C", "MAPT", "GRIN2A", "LHFPL4", "STAU2", "ARHGAP44", "CLSTN1", "LGI1", "GRIP1", "RAB27B", "NETO2", "HOMER1", "GPC6", "NRXN2", "NSG1", "ERBB4", "SNAP25", "KIF5A", "CACNG2", "DLG1", "OGT", "RAP1A", "RELN")	Up-regulated	GluNeu
CHANNEL REGULATOR ACTIVITY	4.70015e+09	109756645435627	557332238758646	578536837383302	162418685150851	63	c("PRKG1", "DPP10", "FGF13", "NRXN1", "GRM3", "AKAP9", "ANKRD36C", "NEDD4L", "FGF12", "CAMK2D", "RASA1", "KCNIP1", "SGK1", "SCN3B", "KCNIP4", "CALM1", "PRKCB", "WNK1", "DPP6", "STX7", "ENSA", "BCL2", "WNK3")	Up-regulated	GluNeu
GLUTAMATERGIC SYNAPSE	37.8942	8019.37	932595211336209	538109311860377	161932283168635	287	c("IL1RAPL1", "LRFN5", "KCND2", "NRG3", "NLGN1", "LRRC4C", "GRID2", "GRIA1", "ADGRL3", "SCN2A", "GRM5", "PCLO", "LRRTM3", "SYN3", "DNM3", "GRIK2", "ADGRB3", "PCDH17", "SORCS3", "EPHB1", "CDH8", "GRM3", "GABRB2", "PLXNA4", "GRID1", "AKAP9", "NTRK3", "TNIK", "DLGAP2", "APBA1", "PPP3CA", "TRIO", "PTPRD", "CHRM2", "NLGN4Y", "EPHA7", "IL1RAPL2", "ABLIM3", "CNKSR2", "CADPS", "CLCN3", "SPTBN1", "SYN2", …	Up-regulated	GluNeu
SODIUM ION TRANSPORT	1.25816e+08	5.13269e+09	643551836150722	559542086098101	161724398071801	100	c("NKAIN2", "FGF14", "SCN9A", "SCN2A", "SCN3A", "CNTN1", "SLC8A1", "FGF13", "ANK3", "SLC4A10", "SLC38A1", "NEDD4L", "FGF12", "SCN1A", "CAMK2D", "SGK1", "SCN3B", "HECW1", "SLC24A3", "WNK1", "SLC10A7", "PRKCE", "SLC8A3", "HECW2", "SLC24A2", "DMD", "STK39", "NALCN", "SLC17A6", "KLHL24", "WNK3", "SCN8A", "SLC13A3", "SLC6A15", "SLC12A2", "WNK2", "KLHL3", "SLC9B2", "SPTBN4", "DLG1", "SLC9A9", "SLC23A2"…	Up-regulated	GluNeu
NEGATIVE REGULATION OF CYTOSKELETON ORGANIZATION	2.78132e+09	713451933238667	575610261071129	561077983460022	160660514339559	85	c("IQCJ-SCHIP1", "SLIT2", "CTNNA2", "FGF13", "STMN2", "MAP2", "TMEFF2", "MAP1B", "CLASP1", "PRKN", "CLASP2", "STMN1", "SPTBN1", "NAV3", "PIK3CA", "FHOD3", "HDGFL3", "TTBK2", "TMSB10", "ARHGEF7", "SPTAN1", "TMOD2", "EPS8", "SSH2", "SVIL", "TAOK1", "SNCA", "CDK5RAP2", "CAMSAP2", "ADD2", "ARFGEF1", "ARHGAP28", "TBCD", "SPTBN4", "DYRK1A", "PAK2", "CAPZB", "ADD3", "BBS4", "SSH1")	Up-regulated	GluNeu
SYNAPSE ORGANIZATION	182.801	36409.6	898671232061694	529027488870531	159312796683813	297	c("IL1RAPL1", "LRFN5", "NRG3", "NEGR1", "NLGN1", "LRRC4C", "GRID2", "ADGRL3", "GRM5", "PCLO", "LRRTM3", "TANC2", "GRIN2B", "PPFIA2", "DNM3", "ADGRB3", "PCDH17", "CNTN5", "CTNNA2", "DSCAM", "FGF13", "NRXN1", "ANK3", "EPHB1", "CDH8", "GABRB2", "PLXNA4", "CDH2", "GRID1", "NTRK3", "MAP1B", "EFNA5", "PTPRD", "FLRT2", "NLGN4Y", "EPHA7", "IL1RAPL2", "NTRK2", "MAPT", "CNKSR2", "GABRA2", "FRRS1L", "GABRB3…	Up-regulated	GluNeu
CELL BODY	286.832	51116.4	898671232061694	527892784372515	158971088642564	297	c("DLG2", "KCND2", "NEGR1", "CNTNAP2", "GRIA1", "ASTN2", "KCNB2", "GRIA4", "SLC8A1", "GRIK2", "SLC2A13", "DSCAM", "STMN2", "EPHA5", "NRXN1", "HSP90AA1", "CADM2", "RTN1", "AKAP9", "SLC4A10", "MAP2", "SLC38A1", "ASTN1", "GRIA2", "SOS1", "MAP1B", "SORBS2", "CACNA1E", "PACRG", "CHRM2", "ALCAM", "EPHA7", "GLRA3", "KIF5C", "SCN1A", "RAPGEF2", "MAPT", "CNKSR2", "GABRA2", "PDE1A", "TOP1", "HSP90AB1", "RI…	Up-regulated	GluNeu
NEURON MIGRATION	4.11357e+08	135228709037395	610526878385931	545119344471275	15833179758101	110	c("PRKG1", "NRG3", "UNC5D", "ASTN2", "ADGRL3", "FAT3", "DAB1", "CTNNA2", "FGF13", "SPOCK1", "HSP90AA1", "NTRK3", "MARK1", "ASTN1", "MAP1B", "DCX", "FLRT2", "NTRK2", "SDCCAG8", "RAPGEF2", "NEXMIF", "CDK5R1", "PCM1", "GPM6A", "PHACTR1", "AUTS2", "DNER", "SEMA3E", "SEMA3A", "NAV1", "NIPBL", "NRP1", "DCLK1", "CEP85L", "NTNG1", "CAMK2B", "KIAA0319", "FYN", "DNAAF4", "DCC", "SEMA6A", "USP9X", "PLXNA1",…	Up-regulated	GluNeu
AXON	0.0424853	130.777	996986217533181	520841677164433	158077160174045	398	c("IL1RAPL1", "DLG2", "CNTNAP2", "GRIA1", "ADGRL3", "ROBO1", "SCN9A", "SCN2A", "LRRC7", "TENM2", "IQCJ-SCHIP1", "PCLO", "TANC2", "CNTN1", "NCAM2", "PPFIA2", "SLC8A1", "DNM3", "SLC2A13", "CNTN5", "CTNNA2", "DSCAM", "FGF13", "STMN2", "EPHA5", "SPOCK1", "ANK3", "PCDH9", "HSP90AA1", "EPHB1", "CDH8", "GRM3", "CADM2", "NTRK3", "DGKI", "SLC4A10", "MAP2", "SLC38A1", "MAP1B", "GRM7", "BASP1", "MAP7", "NMN…	Up-regulated	GluNeu
CALCIUM MEDIATED SIGNALING	198942843366918	368098616196931	518848077743792	56068053786377	157989710873632	67	c("GRM5", "GRIN2B", "SLC8A1", "CHRM3", "CDH13", "ANK2", "PPP3CA", "KSR2", "SGCD", "PPP1R9A", "CAMK2D", "MAPT", "RYR2", "RIT2", "CACNA1C", "CALM1", "PTPRJ", "DMD", "GRIN2A", "RCAN2", "SPPL3", "NFAT5", "RCAN1", "NFATC3")	Up-regulated	GluNeu
NEUROMUSCULAR PROCESS	148923564290315	288492950895666	518848077743792	559244505214054	157431410250933	66	c("PCDH15", "GRID2", "CSMD1", "CTNNA2", "NRXN1", "HSP90AA1", "ATP8A2", "FGF12", "PRKN", "SCN1A", "APP", "SLC8A3", "DMD", "MYCBP2", "GRIN2A", "VTI1A", "HIPK2", "GLRB", "RBFOX1", "HOMER1", "TNR", "AGTPBP1", "JPH4", "ADCY5", "VPS54", "PTEN", "GRIN3A", "SPART", "ABL1", "STAC", "GIGYF2", "CAMTA1", "ADARB1", "HERC1", "PAFAH1B1", "NEFL")	Up-regulated	GluNeu
EXTRINSIC COMPONENT OF PLASMA MEMBRANE	119199529651408	244611883272526	538434096309916	55136865302941	157076174137382	78	c("CTNNA2", "CDH13", "CDH18", "CDH8", "CDH2", "AKAP9", "PPP3CA", "DNAJC6", "GNAQ", "GNAO1", "SNAP91", "CNKSR2", "GNG2", "CDH10", "PICALM", "CDH12", "AAK1", "GNAS", "TIAM1", "ESYT2", "CDH11", "GNAL", "FER", "FARP1", "CDH9", "EEA1", "STXBP1", "FYN", "SNAP25", "GNAI1")	Up-regulated	GluNeu
PRESYNAPSE	263.053	49483.2	898671232061694	518843826147873	156781593452665	336	c("NLGN1", "GRIA1", "GABRB1", "SCN2A", "PCLO", "SYN3", "RIMS1", "CNTN1", "PPFIA2", "SLC8A1", "DNM3", "GRIK2", "SLC2A13", "PCDH17", "CNTN5", "NRXN1", "RAB3C", "CDH8", "GRM3", "KCTD16", "GABRB2", "CDH2", "DGKI", "SLC4A10", "TNIK", "APBA1", "KCNJ3", "PDE4B", "GRM7", "TRIO", "PTPRD", "CHRM2", "NLGN4Y", "DNAJC6", "NTRK2", "PRKN", "STXBP5", "SNAP91", "GABRA2", "CADPS", "RIMS2", "CLCN3", "SYN2", "ITSN2"…	Up-regulated	GluNeu
BEHAVIOR	415.198	70293.1	887074988399873	519602411405748	156695765942801	311	c("ZFHX3", "KCND2", "NEGR1", "NLGN1", "CNTNAP2", "GRIA1", "SCN9A", "SCN2A", "GRM5", "SCN3A", "CNTN1", "CSMD1", "DAB1", "GRIN2B", "GRIK2", "ADGRB3", "PCDH17", "SORCS3", "SGIP1", "DSCAM", "FGF13", "NRXN1", "ATP8A2", "ATXN1", "GRID1", "AFF2", "SLC4A10", "ACVR2A", "ASTN1", "APBA1", "PAK5", "BRINP1", "GRM7", "EXT1", "NLGN4Y", "FGF12", "NTRK2", "PRKN", "KMT2A", "MBD5", "SCN1A", "MAPT", "CLCN3", "CPEB3"…	Up-regulated	GluNeu
CENTRAL NERVOUS SYSTEM NEURON DIFFERENTIATION	4.07159e+09	999014037042951	557332238758646	545744027808574	15666398276026	88	c("GRID2", "GABRB1", "RORA", "SLIT2", "SOX4", "SPOCK1", "TOX", "HSP90AA1", "EPHB1", "PLXNA4", "SLC4A10", "MAP2", "MDGA2", "NTRK2", "RAPGEF2", "MAPT", "HSP90AB1", "EPHA4", "DYNC2H1", "SEMA3E", "MYCBP2", "ZSWIM6", "NRP1", "ZC4H2", "DCLK1", "CDH11", "B4GALT5", "AGTPBP1", "TAOK1", "DCLK2", "NIN", "B4GALT6", "TTC21B", "PTEN", "ARHGAP35", "DCC", "BMPR1A", "UBB", "SUFU", "SPTBN4", "PLXNA1")	Up-regulated	GluNeu
REGULATION OF NEURON PROJECTION DEVELOPMENT	5800.51	722740	851339057116899	520194597563476	156541239890864	287	c("IL1RAPL1", "NEGR1", "NLGN1", "LRRC4C", "GRID2", "ROBO1", "LRRC7", "CSMD3", "TANC2", "FAT3", "CNTN1", "DAB1", "FUT9", "PPFIA2", "DNM3", "ADGRB3", "SLIT2", "CCDC88A", "MAGI2", "CTNNA2", "DSCAM", "FGF13", "STMN2", "SPOCK1", "TOX", "ATP8A2", "PLXNA4", "CDH2", "NTRK3", "MAP2", "MARK1", "TNIK", "PPP3CA", "MAP1B", "SEMA6D", "EFNA5", "PTPRD", "KIDINS220", "NEDD4L", "EPHA7", "NTRK2", "RAPGEF2", "MAPT",…	Up-regulated	GluNeu
CELL CELL ADHESION	49.8834	80431.1	887074988399873	513252852456284	155326726479662	354	c("IL1RAPL1", "LRFN5", "PRKG1", "NEGR1", "PCDH15", "NLGN1", "LRRC4C", "UNC5D", "GRID2", "ASTN2", "ADGRL3", "ROBO1", "TENM2", "PCDH7", "FAT3", "CNTN1", "NCAM2", "DAB1", "TENM1", "FUT9", "PCDH17", "KIFAP3", "PTPRT", "CNTN5", "CTNNA2", "DSCAM", "SOX4", "CDH13", "NRXN1", "CDH18", "ANK3", "PCDH9", "CDH8", "CADM2", "TENM4", "TLN2", "CDH2", "PCDH11Y", "ASTN1", "PPP3CA", "MAGI1", "CADM1", "EFNA5", "PCDH1…	Up-regulated	GluNeu
REGULATION OF MICROTUBULE CYTOSKELETON ORGANIZATION	5.53062e+09	128264825272328	557332238758646	532675900106205	153743815475339	97	c("FGF13", "STMN2", "AKAP9", "MAP2", "MAP1B", "EFNA5", "PDE4DIP", "CLASP1", "CLASP2", "MAPT", "STMN1", "NAV3", "CDK5R1", "HDGFL3", "TTBK2", "MAPRE2", "STMN4", "ARHGEF7", "PAK1", "HNRNPU", "PRKAA2", "MAP9", "TAOK1", "SNCA", "CDK5RAP2", "CEP97", "SLAIN1", "CAMSAP2", "SENP6", "MAP6", "SPAST", "GNAI1", "MPDZ", "TBCD", "ABL1", "CAMSAP1", "DYRK1A", "CLTC", "DYNC1H1", "DIXDC1", "TPR", "PATJ", "TRAF3IP1"…	Up-regulated	GluNeu
REGULATION OF GTPASE ACTIVITY	1.44378e+07	8.01417e+08	690132458796796	516034339684301	153160123072744	184	c("PRKG1", "EPHA5", "PLXNA4", "NTRK3", "RGS7", "SOS1", "EFNA5", "RAPGEF4", "DOCK9", "TBCK", "NTRK2", "RAPGEF2", "STMN1", "RASA1", "RASA2", "RASAL2", "PICALM", "RGS6", "WNK1", "EPHA4", "FGD4", "RAB3GAP1", "MAPRE2", "MYO9A", "TIAM1", "PLXNC1", "BCL6", "TBC1D9", "TBC1D22A", "ASAP2", "CHN1", "ARHGAP44", "RICTOR", "DENND1B", "ARHGEF7", "GARNL3", "SNX13", "RALGPS2", "RAPGEF5", "RALGAPA1", "PKP4", "ASAP…	Up-regulated	GluNeu
DEVELOPMENTAL GROWTH INVOLVED IN MORPHOGENESIS	4.11316e+08	135228709037395	610526878385931	521212673975185	15315202731763	140	c("PRKG1", "RIMS1", "SLIT2", "MAGI2", "DSCAM", "FGF13", "HSP90AA1", "PLXNA4", "MAP2", "MAP1B", "SEMA6D", "EFNA5", "EXT1", "ALCAM", "NEDD4L", "EPHA7", "PRKN", "MAPT", "RIMS2", "HSP90AB1", "ITSN2", "KIF26B", "APP", "RTN4", "AUTS2", "SEMA3E", "TMEM108", "SYT1", "RYK", "SH3GL2", "SEMA3A", "BMPR2", "NRP1", "DCLK1", "TNR", "CYFIP2", "KIAA0319", "BDNF", "NIN", "BCL11A", "EPB41L5", "RUFY3", "SLIT1", "RNF…	Up-regulated	GluNeu
REGULATION OF TRANSMEMBRANE TRANSPORT	53659.9	5.02757e+07	761460801445585	510135012488553	152786484876458	248	c("FGF14", "KCND2", "NLGN1", "KCNB2", "SCN9A", "SCN2A", "GRM5", "SCN3A", "DPP10", "GRIN2B", "SLC8A1", "KCNH7", "CHRM3", "FGF13", "ANK3", "ANK2", "AKAP9", "SLC38A1", "RGS7", "PPP3CA", "KCNJ3", "PDE4D", "PDE4B", "CACNA1E", "OSBPL8", "NEDD4L", "FGF12", "SCN1A", "CAMK2D", "KCNMA1", "SESTD1", "CACNA1D", "CNIH3", "KCNIP1", "RYR2", "KCNQ5", "C2CD5", "SCN3B", "HECW1", "CACNA1C", "MEF2A", "APP", "KCNIP4",…	Up-regulated	GluNeu
CELL MORPHOGENESIS INVOLVED IN DIFFERENTIATION	113.467	160083	875325132024659	503509809999211	152475476598181	367	c("IL1RAPL1", "PRKG1", "NLGN1", "LRRC4C", "ROBO1", "TANC2", "FAT3", "CNTN1", "DAB1", "PPFIA2", "DNM3", "EPHA6", "ADGRB3", "CNTN5", "SLIT2", "CTNNA2", "DSCAM", "FGF13", "EPHA5", "NRXN1", "ANK3", "HSP90AA1", "EPHB1", "ATP8A2", "PLXNA4", "CDH2", "MAP2", "TNIK", "PPP3CA", "SOS1", "MAP1B", "SEMA6D", "EFNA5", "TRIO", "EXT1", "PTPRD", "KIDINS220", "FLRT2", "ALCAM", "NEDD4L", "EPHA7", "NTRK2", "KIF5C", "…	Up-regulated	GluNeu
CONTRACTILE FIBER	184856345990896	345814136754239	518848077743792	525722396356871	15156801171288	95	c("SLC8A1", "ANK3", "ANK2", "NEBL", "PPP3CA", "PPP1R12B", "PDE4B", "PDE4DIP", "SORBS2", "SCN1A", "SYNE1", "CACNA1D", "SPTBN1", "RYR2", "SCN3B", "CACNA1C", "CALM1", "CDK5R1", "FHOD3", "DMD", "ACTG1", "DST", "ANK1", "PPP1R12A", "PAK1", "TMOD2", "SCN8A", "SVIL", "FXR1", "HOMER1", "DNAJB6")	Up-regulated	GluNeu
MOLECULAR TRANSDUCER ACTIVITY	2.89579e+06	2.04274e+07	73376198835648	496159394191716	148820672887151	257	c("NLGN1", "ADGRL2", "GRID2", "GRIA1", "GABRB1", "ADGRL3", "ROBO1", "GRM5", "GRIA4", "GRIN2B", "GRIK2", "EPHA6", "ADGRB3", "CHRM3", "RORA", "SORCS3", "PTPRT", "EPHA5", "NRXN1", "EPHB1", "GRM3", "GABRB2", "PLXNA4", "GRID1", "XPR1", "NTRK3", "ACVR2A", "GRIA2", "GRM7", "SORCS1", "PTPRD", "CHRM2", "NLGN4Y", "CRIM1", "PTPRR", "EPHA7", "IL1RAPL2", "GLRA3", "NTRK2", "ESRRG", "PTPRG", "GABRA2", "GABRB3",…	Up-regulated	GluNeu
G PROTEIN COUPLED RECEPTOR SIGNALING PATHWAY	4.3849e+07	2.09117e+08	674962860011025	496930445498706	148086334892921	213	c("ADGRL2", "ADGRL3", "GRM5", "TENM1", "ADGRB3", "PRKACB", "CHRM3", "SORCS3", "GRM3", "KCTD16", "XPR1", "DGKI", "RGS7", "PDE4D", "PDE4B", "PDE3B", "GRM7", "RAPGEF4", "SORCS1", "CHRM2", "GNAQ", "CAMKMT", "GNAO1", "ARHGEF11", "RAPGEF2", "STMN1", "RIMS2", "CACNA1D", "GNG2", "ARHGEF12", "RIT2", "GRM8", "GABBR2", "CALM1", "PRKCB", "RGS6", "CPE", "CDK5R1", "RGS17", "DGKB", "RIC8B", "GNAS", "PLCB4", "GP…	Up-regulated	GluNeu
REGULATION OF ANATOMICAL STRUCTURE SIZE	3.56015e+08	119352989134648	627256739718528	485273581643471	144828800915359	224	c("PRKG1", "TENM1", "SLC8A1", "CHRM3", "SLIT2", "DSCAM", "FGF13", "HSP90AA1", "PLXNA4", "MAP2", "MAP1B", "SEMA6D", "EFNA5", "EXT1", "EPHA7", "KCNMA1", "MAPT", "RASA1", "CLCN3", "SPTBN1", "PIK3CA", "PICALM", "ATP2B1", "EVL", "RTN4", "PRKCE", "FHOD3", "SEMA3E", "RYK", "NCKAP1", "SEMA3A", "RICTOR", "TMSB10", "BMPR2", "NRP1", "DOCK4", "FER", "CLNS1A", "SPTAN1", "TMOD2", "WNK3", "EPS8", "SSH2", "FCHSD…	Up-regulated	GluNeu
CALCIUM ION BINDING	1.05243e+07	4.39943e+09	643551836150722	482953657474396	144598076986781	245	c("LRP1B", "PCDH15", "ASTN2", "NELL1", "ADGRL3", "TENM2", "PCLO", "PCDH7", "SPOCK3", "FSTL5", "FAT3", "SLC8A1", "PCDH17", "MICU1", "SLIT2", "SPOCK1", "CDH13", "NRXN1", "CDH18", "PCDH9", "CDH8", "CDH2", "EDIL3", "PCDH11Y", "PPP3CA", "PCDH10", "CACNA1E", "NELL2", "RAPGEF2", "PCDH11X", "KCNIP1", "ITSN2", "C2CD5", "CDH10", "KCNIP4", "CDH12", "CALM1", "HSP90B1", "CDK5R1", "DNER", "DGKB", "PCDH19", "DS…	Up-regulated	GluNeu
REGULATION OF SYSTEM PROCESS	8.96163e+08	270929309089095	593325476396405	484715475385934	14437621341717	209	c("PRKG1", "NLGN1", "KCNB2", "RIMS1", "GRIN2B", "SLC8A1", "CHRM3", "FGF13", "NRXN1", "HSP90AA1", "TENM4", "ANK2", "AKAP9", "DLGAP2", "PPP3CA", "PPP1R12B", "KCNJ3", "PDE4D", "PDE4B", "CELF4", "CHRM2", "FGF12", "CAMK2D", "RIMS2", "FTO", "CACNA1D", "RYR2", "SGK1", "SCN3B", "CACNA1C", "MEF2A", "APP", "CALM1", "ATP2B1", "PTPRO", "WNK1", "NLGN4X", "SLC8A3", "DMD", "TMEM108", "TRPC1", "GRIN2A", "STK39",…	Up-regulated	GluNeu
RHYTHMIC PROCESS	123567110218771	250537865389676	518848077743792	488414944189584	143650340042702	144	c("ZFHX3", "KCND2", "NLGN1", "GABRB1", "SCN9A", "ENOX1", "KCNH7", "RORA", "SLIT2", "FBXL17", "NTRK2", "GNAQ", "KMT2A", "TOP1", "MAPK10", "NCOA2", "MAGED1", "SFPQ", "ROBO2", "CDK5R1", "FBXW7", "BTRC", "MYCBP2", "IGF1R", "MAP2K6", "ADCY1", "MAPK8", "CLOCK", "GPR176", "CREBBP", "STAT5B", "HNRNPU", "PRKAA2", "BTBD9", "PLEKHA1", "ROCK2", "HUWE1", "HOMER1", "SCAPER", "PSPC1", "HNRNPD", "PHLPP1", "HSPA5…	Up-regulated	GluNeu
NEGATIVE REGULATION OF LOCOMOTION	180247930759117	339066385305761	518848077743792	484006616412233	142531536777546	149	c("PRKG1", "NRG3", "ROBO1", "GRM5", "SPOCK3", "PTPRT", "SLIT2", "MAGI2", "TMEFF2", "SEMA6D", "MAP2K5", "HMGB1", "PTPRR", "OSBPL8", "CLASP1", "CLASP2", "NEXMIF", "PTPRG", "NAV3", "EVL", "ROBO2", "PTPRO", "EPHA4", "DPYSL3", "PTPRJ", "ST6GAL1", "SEMA3E", "PTPRM", "ARID4B", "RYK", "TCAF1", "SEMA3A", "FRMD5", "SRGAP1", "NRP1", "CDH11", "BCL2", "BRAF", "NF1", "SCAI", "LIMCH1", "WASL")	Up-regulated	GluNeu
ACTIN FILAMENT BASED PROCESS	8.02236e+06	5.12523e+08	704975715167238	469203125401127	14220192295054	380	c("PRKG1", "TENM1", "SLIT2", "CCDC88A", "CTNNA2", "FGF13", "EPHA5", "ANK2", "AKAP9", "NEBL", "NTRK3", "ARHGAP26", "TNIK", "TMEFF2", "KCNJ3", "PDE4D", "PDE4B", "SGCD", "EFNA5", "DAAM1", "ATP2C1", "MARCKS", "TBCK", "NEDD4L", "FGF12", "CLASP1", "PRKN", "PPP1R9A", "SCN1A", "CLASP2", "CAMK2D", "ARHGEF11", "STMN1", "MICAL3", "RASA1", "CACNA1D", "FMNL2", "SPTBN1", "FNBP1L", "RYR2", "SCN3B", "PIK3CA", "C…	Up-regulated	GluNeu
TRANSMEMBRANE RECEPTOR PROTEIN TYROSINE KINASE SIGNALING PATHWAY	2.21844e+08	8.16484e+09	627256739718528	470443083477706	141478533165827	280	c("NRG3", "ROBO1", "EPHA6", "PTPRT", "CCDC88A", "EPHA5", "CDH13", "EPHB1", "NRG1", "NTRK3", "SHC3", "SAMD12", "PHIP", "CADM1", "ANKS1B", "SOS1", "EFNA5", "DOK6", "EXT1", "MAP2K5", "FLRT2", "CRIM1", "PTPRR", "OSBPL8", "EPHA7", "NTRK2", "MBD5", "PHF14", "RAPGEF2", "STMN1", "PTPRG", "RASA1", "SHC4", "C2CD5", "PIK3CA", "PRKCB", "EPHA4", "CDK5R1", "RTN4", "PTPRJ", "FBXW7", "ANKS1A", "TMEM108", "AHI1",…	Up-regulated	GluNeu
TUBULIN BINDING	1.9408e+09	529963719022216	575610261071129	472029164090734	141094644588007	233	c("DNM3", "SGIP1", "CCDC88A", "EML6", "FGF13", "STMN2", "MTUS2", "MAP2", "PDE4B", "MAP1B", "DCX", "EML5", "PACRG", "JAKMIP2", "CLASP1", "PRKN", "KIF5C", "CLASP2", "VPS41", "MAPT", "STMN1", "NAV3", "CEP290", "TTLL5", "DYNC1I1", "CDK5R1", "STRBP", "HDGFL3", "REEP1", "TTBK2", "MAST2", "DST", "MAPRE2", "TTLL7", "STMN4", "ARHGEF7", "KIF21A", "PAK1", "KIF3A", "LRPPRC", "CCDC66", "HSPH1", "BCAS3", "ALMS…	Up-regulated	GluNeu
CELL CELL JUNCTION	1.66155e+09	464960414784988	575610261071129	470258492326837	140602064398826	234	c("DLG2", "CNTNAP2", "ADGRL3", "SCN2A", "LRRC7", "SLC8A1", "MAGI2", "CTNNA2", "FGF13", "CDH13", "CDH18", "ANK3", "PCDH9", "CDH8", "CCDC85A", "CDH2", "ANK2", "PPP3CA", "MAGI1", "CADM1", "EFNA5", "FLRT2", "SCN1A", "SDCCAG8", "RAPGEF2", "FRMD4B", "PIK3CA", "CDH10", "APP", "CDH12", "EPHA4", "CTNND2", "PTPRJ", "PTPRM", "ACTG1", "AHI1", "TIAM1", "NHS", "NFASC", "FRMD5", "PLEKHA7", "BMPR2", "KLHL24", "C…	Up-regulated	GluNeu
NUCLEOSIDE TRIPHOSPHATASE REGULATOR ACTIVITY	7.01652e+08	22070901054023	610526878385931	467533993982817	140553871050136	277	c("RIMS1", "ADGRB3", "CHRM3", "SLIT2", "CCDC88A", "RABGAP1L", "ARHGAP26", "RGS7", "SOS1", "RAPGEF4", "TRIO", "DOCK9", "TBCK", "GNAQ", "ARHGEF11", "RAPGEF2", "STXBP5", "RASA1", "ITSN2", "ARHGEF12", "RASA2", "RASAL2", "RGS6", "ARHGAP32", "DENND4A", "RGS17", "FGD4", "RAB3GAP1", "RIC8B", "MYCBP2", "MYO9A", "TIAM1", "TBC1D9", "TBC1D22A", "ASAP2", "MCF2L2", "CHN1", "ARHGAP44", "SRGAP1", "DENND1B", "NRP…	Up-regulated	GluNeu
POSITIVE REGULATION OF CELLULAR COMPONENT BIOGENESIS	4.29365e+09	103865651431941	557332238758646	452476391993138	135969761590992	273	c("IL1RAPL1", "NLGN1", "CNTNAP2", "GRID2", "TENM2", "LRRTM3", "TENM1", "DNM3", "ADGRB3", "LDB2", "CCDC88A", "NRXN1", "HSP90AA1", "EPHB1", "NRG1", "AKAP9", "MAP1B", "EFNA5", "PDE4DIP", "PTPRD", "FLRT2", "NTRK2", "CLASP1", "CLASP2", "MAPT", "FNBP1L", "NAV3", "PIK3CA", "EVL", "CDK5R1", "FAF1", "DPYSL3", "PTPRJ", "GPM6A", "AUTS2", "RAB3GAP1", "PRKCE", "MAPK8", "NCKAP1", "STAU2", "RICTOR", "MTSS1", "N…	Up-regulated	GluNeu
PROTEIN LOCALIZATION TO CELL PERIPHERY	599907739098823	875555001977851	477270815362862	454199130992298	135110172403761	199	c("KCNB2", "LRRC7", "DPP10", "CCDC88A", "FGF13", "RAB3C", "ANK3", "CDH2", "ANK2", "TNIK", "MAP7", "ATP2C1", "CLASP2", "RAPGEF2", "SPTBN1", "C2CD5", "SCN3B", "PICALM", "KCNIP4", "PRKCE", "MYO5A", "GRIN2A", "LHFPL4", "PACS1", "GPR158", "ANK1", "TTC7B", "DPP6", "NFASC", "ARHGAP44", "STX7", "CLSTN1", "PGRMC1", "CACNB2", "LGI1", "PRKCI", "WNK3", "GRIP1", "SLC1A1", "SORBS1", "ROCK2", "NETO2", "GCC2", "…	Up-regulated	GluNeu
PEPTIDYL SERINE MODIFICATION	609066459329393	885106880381684	477270815362862	453340822895724	134572123630845	185	c("SPOCK3", "GALNT13", "TENM1", "PRKACB", "HSP90AA1", "SMYD3", "AKAP9", "NTRK3", "MARK1", "MAST4", "PDE4D", "NTRK2", "CAMK2D", "TOP1", "HSP90AB1", "SGK1", "TNKS", "PIK3CA", "APP", "PRKCB", "WNK1", "CDK5R1", "PRKCE", "RPS6KA3", "DMD", "TTBK2", "MAST2", "MAPK8", "STK39", "HIPK2", "RICTOR", "DCLK1", "SRPK2", "PAK1", "PRKCI", "STK32A", "FNIP2", "BCL2", "BRAF", "SLC1A1", "TERF2IP", "ROCK2", "CAMK2B", …	Up-regulated	GluNeu
PROTEIN KINASE ACTIVITY	554114181380259	830190539005998	477270815362862	426753875955357	128705493713874	312	c("PRKG1", "EPHA6", "PRKACB", "EPHA5", "EPHB1", "NTRK3", "MARK1", "ACVR2A", "TNIK", "MAST4", "KSR2", "PAK5", "TRIO", "MAP2K5", "CRIM1", "TBCK", "EPHA7", "NTRK2", "CAMK2D", "TOP1", "MAPK10", "SGK1", "PIK3CA", "AAK1", "PRKCB", "WNK1", "EPHA4", "CDK5R1", "MAP4K3", "PRKCE", "RPS6KA3", "TTBK2", "MAST2", "IGF1R", "MAP2K6", "RYK", "MAPK8", "STK39", "NEK1", "INSR", "HIPK2", "BMPR2", "RPS6KA5", "NRP1", "N…	Up-regulated	GluNeu
EXPORT FROM CELL	316707371763528	528261655562219	49849310876659	42117213641227	127539072473962	365	c("IL1RAPL1", "NLGN1", "PCLO", "SYN3", "RIMS1", "SLC8A1", "CHRM3", "SOX4", "EPHA5", "NRXN1", "RAB3C", "APBA1", "PPP3CA", "GRM7", "EFNA5", "RAPGEF4", "EXOC6B", "EXOC4", "NTRK2", "CLASP1", "PRKN", "CLASP2", "STXBP5", "MICAL3", "CADPS", "RIMS2", "SYN2", "RFX3", "ERC2", "CALM1", "ATP2B1", "PRKCB", "CPE", "RAB3GAP1", "PRKCE", "TCF7L2", "ACSL4", "MAP2K6", "SYT1", "ANK1", "STXBP4", "CLOCK", "ARHGAP44", …	Up-regulated	GluNeu
PROTON TRANSMEMBRANE TRANSPORT	17972.5	196306	826657301178302	-508816023806872	-2612247077696	68	c("MT-CO2", "MT-ATP6", "MT-CO3", "MT-ND4", "MT-CYB", "MT-CO1", "MT-ND5")	Down-regulated	GluNeu
OXIDATIVE PHOSPHORYLATION	0.0138166	9.3566	104762648849882	-572067269427286	-305980910602083	78	c("MT-CO2", "MT-ATP6", "MT-CO3", "MT-ND4", "MT-ND1", "MT-CYB", "MT-ND2", "MT-CO1", "MT-ND3", "MT-ND5")	Down-regulated	GluNeu
OXIDOREDUCTION DRIVEN ACTIVE TRANSMEMBRANE TRANSPORTER ACTIVITY	0.0353687	17.1083	103769615548758	-744908819642565	-359159822082847	43	c("MT-CO2", "MT-CO3", "MT-ND4", "MT-ND1", "MT-CYB", "MT-ND2", "MT-CO1", "MT-ND3", "MT-ND5", "NDUFB9")	Down-regulated	GluNeu

## Sheet: APP_LDN_x_APP_WT_table
pathway	pval	padj	log2err	ES	NES	size	leadingEdge	Enrichment	cell
MESENCHYMAL CELL MIGRATION	2.62562e+08	461846497004253	627256739718528	745327382845698	209185575881344	23	c("SEMA3C", "SEMA3A", "ERBB4", "NRP2", "SEMA5B", "SEMA5A", "KITLG", "BMP7", "CDC42", "SEMA6D")	Up-regulated	Astrocytes
EXTERNAL ENCAPSULATING STRUCTURE	1.60543e+09	941314969328267	575610261071129	-363231403889041	-171275543570595	191	c("PTPRZ1", "HSP90B1", "ADAMTS20", "CALR", "APOE", "ADAMTS6", "GLG1", "CCBE1", "DST", "LRIG1", "TNC", "PSAP", "MATN2", "CLU", "FBLN5", "EFNA5", "BCAN", "ADAMTS9", "LTBP1", "LAMA1", "SPARCL1", "ADAMTS12", "COL1A1", "FGFR2", "THSD4", "ANOS1", "COL4A6", "COL4A2", "SMOC1", "COL28A1", "ANXA1", "CDON", "COL5A2", "WNT2B", "ADAMTS3", "TFPI2", "COL23A1", "COL26A1", "AGRN", "SPON1", "SERPING1")	Down-regulated	Astrocytes
ENDOPLASMIC RETICULUM LUMEN	1.87907e+07	661056874144528	690132458796796	-449756873999559	-20470140244701	143	c("HSPA5", "HSP90B1", "PPIB", "CALR", "PDIA3", "APOE", "TNC", "PDIA6", "CANX", "CLU", "MIA3", "LTBP1", "MANF", "SPARCL1", "COL1A1", "VGF", "PDIA4", "COL4A6", "ERP29", "SCG2", "COL4A2", "MYDGF", "COL28A1", "COL5A2", "COL23A1", "DNAJC10", "RCN2", "COL26A1", "CST3", "SPON1", "SHISA5", "SERPING1", "APP", "FSTL1", "COL4A5")	Down-regulated	Astrocytes
ENDOPLASMIC RETICULUM PROTEIN CONTAINING COMPLEX	8.21327e+08	57788537424756	593325476396405	-499373361482886	-206086762305156	79	c("HSPA5", "HSP90B1", "PPIB", "CALR", "SREBF2", "PDIA3", "PDIA6", "HLA-A", "SELENOS", "SEC63", "ORMDL1", "DNAJC10", "DDOST", "SPCS2", "HM13", "DAD1", "RPN2", "SRPRA", "UFD1", "SEC61B")	Down-regulated	Astrocytes
PIGMENT GRANULE	5.31673e+08	57788537424756	610526878385931	-525969842945639	-213380623003114	72	c("HSPA5", "HSP90B1", "SLC3A2", "PPIB", "PDIA3", "APOE", "PDIA6", "CANX", "PDIA4", "CD63", "ERP29")	Down-regulated	Astrocytes
SMOOTH ENDOPLASMIC RETICULUM	7.60627e+08	57788537424756	610526878385931	-777316654345806	-234314770560542	19	c("HSPA5", "RYR3", "PPIB", "CALR", "CANX", "RPL10", "TTYH1", "ERP29")	Down-regulated	Astrocytes
RETINAL GANGLION CELL AXON GUIDANCE	5.51402e+08	358411097209038	610526878385931	815453811292476	199804358197851	15	c("EPHA7", "SLIT2", "PTPRO", "PTPRM", "ALCAM", "EFNA5", "EPHB1", "ROBO2", "NRCAM")	Up-regulated	GABANeu
SYNAPSE ASSEMBLY	1585.3	595370	863415391606693	624735200117559	19585560215178	113	c("NLGN1", "IL1RAPL1", "EPHA7", "LRRTM3", "LRFN5", "FLRT2", "CNTN5", "ADGRB3", "ADGRL3", "NRXN1", "GRID2", "NEGR1", "NRG3", "NTRK3", "PCDH17", "PCLO", "SETD5", "EFNB2", "CTNNB1", "EFNA5", "DSCAM", "CDH2", "MYCBP2", "EPHB1", "FGF13", "APP", "LRRN3", "ROBO2", "LRRN1", "GAP43", "NTRK2", "NLGN4X", "BDNF", "PTPRD", "MAP1B", "MEF2C", "KIRREL3", "ADNP", "CUX2", "NRCAM", "SRGAP2C", "GABRB2", "NLGN4Y", "S…	Up-regulated	GABANeu
NEGATIVE CHEMOTAXIS	1.65728e+07	12154377449305	643551836150722	69787193731258	195109108681559	33	c("UNC5C", "PLXNA4", "NRG1", "EPHA7", "FLRT2", "SLIT2", "NRG3", "EFNA5", "SEMA6D", "ROBO2")	Up-regulated	GABANeu
HIPPOCAMPAL MOSSY FIBER TO CA3 SYNAPSE	6.61384e+08	413977689827788	610526878385931	716048259093383	193569592784344	26	c("EPHA7", "STXBP5", "DTNBP1", "YWHAZ", "SYT1", "RNF19A", "NECTIN3", "PTPRD", "GRIK4", "CACNG2", "ADCY1", "GRIK2")	Up-regulated	GABANeu
CELL CELL ADHESION VIA PLASMA MEMBRANE ADHESION MOLECULES	25916.4	5.83983e+06	814035837847908	618787176900066	193024029425286	104	c("CADM2", "NLGN1", "IL1RAPL1", "LRRC4C", "LRFN5", "CDH18", "CDH12", "PCDH15", "CDH10", "ADGRL3", "GRID2", "CDH13", "PCDH7", "PCDH17", "PTPRM", "CNTN6", "TENM4", "ALCAM", "FAT3", "DAB1", "CNTN4", "EFNA5", "UNC5D", "KIFAP3", "PTPRG", "TENM2", "DSCAM", "CDH2", "CDH11", "WNK1", "ROBO2", "PCDH10", "NECTIN3", "PCDH9", "PTPRD", "KIRREL3")	Up-regulated	GABANeu
REGULATION OF SYNAPTIC VESICLE EXOCYTOSIS	1.79626e+09	948649690156819	575610261071129	69873925872776	188890444263656	26	c("NLGN1", "STXBP5", "RIMS1", "RIMS2", "DTNBP1", "RAB3GAP1", "BRAF", "SYT1", "PRKCB", "CASK", "SV2B", "RAP1A", "RAP1B", "CACNB4")	Up-regulated	GABANeu
COLLATERAL SPROUTING	8.98211e+08	365777677382514	538434096309916	747859252728547	187856201237252	17	c("PRKG1", "DCC", "EPHA7", "EFNA5", "FGF13", "APP", "FSTL4", "BDNF")	Up-regulated	GABANeu
KERATINOCYTE PROLIFERATION	179085648652619	611423729743284	518848077743792	708330947652148	185119309103428	21	c("PTPRK", "CDH13", "EFNB2", "STXBP4", "ZEB1", "IFT172", "CASK", "INTU")	Up-regulated	GABANeu
TRANSMISSION OF NERVE IMPULSE	7.78521e+09	328925160327981	538434096309916	686165565515956	184249329474694	25	c("CNTNAP2", "KCND2", "ANK3", "SCN1A", "HCN1", "FGF12", "NTRK2", "NRCAM", "CACNG3", "CACNG2", "JAM3", "CACNB4", "GRIK2")	Up-regulated	GABANeu
REGULATION OF ACTIN FILAMENT BASED MOVEMENT	176966903891923	610355239953776	518848077743792	734450485847608	182197664953015	16	c("PDE4D", "RYR2", "PDE4B", "ANK2", "FGF13", "AKAP9", "CTNNA3")	Up-regulated	GABANeu
SYNAPTIC MEMBRANE	2.72799	9220.59	97599468306432	558088597444027	180142761284414	237	c("LRRTM4", "NLGN1", "IL1RAPL1", "GRIK1", "DCC", "EPHA7", "LRRC7", "LRRTM3", "LRRC4C", "LRFN5", "CNTN5", "ADGRB3", "CDH10", "NRXN1", "GRIA1", "GRID2", "GRM5", "RIMS1", "NTRK3", "PTPRO", "PCDH17", "GRIA4", "SHISA9", "CNTN6", "RIMS2", "EFNB2", "APBA1", "KCND2", "SNAP25", "ANK3", "UNC13C", "CTNNB1", "GRID1", "DTNBP1", "HCN1", "CHRM2", "SCN2A", "RALA", "DGKB", "CNR1", "TENM2", "ANK2", "CLCN3", "CDH2"…	Up-regulated	GABANeu
MAIN AXON	6.98365e+09	307227667079871	538434096309916	620813038168416	178295955466443	41	c("LRRC7", "SPOCK1", "CNTNAP2", "ANK3", "SCN1A", "SCN2A", "NAV1", "DLG2", "APP", "KCNAB1", "SPTBN1", "ROBO2", "MAP2", "MAP1B", "MAP1A", "NRCAM", "NFASC", "MYO1D")	Up-regulated	GABANeu
REGULATION OF SYNAPSE STRUCTURE OR ACTIVITY	74065.1	1.2517e+07	801215574617779	560349797770855	177809454652468	149	c("NLGN1", "IL1RAPL1", "EPHA7", "LRRTM3", "LRFN5", "FLRT2", "ADGRB3", "NRXN1", "GRID2", "NEGR1", "NTRK3", "PTPRO", "SETD5", "CTNNB1", "GRID1", "ZNF804A", "DTNBP1", "WASL", "ABL1", "EFNA5", "CTNNA2", "DHX36", "KIF1A", "CDH2", "ABI2", "MYCBP2", "EPHB1", "YWHAZ", "TANC2", "APP", "GRIN2B", "LRRN3", "ROBO2", "LRRN1", "NTRK2", "SRCIN1", "ZDHHC15", "BDNF", "PTPRD", "MEF2C", "ARF4", "ADNP", "CTTNBP2", "C…	Up-regulated	GABANeu
CELL JUNCTION ASSEMBLY	882.525	376480	875325132024659	540935630341208	17440297431021	227	c("NLGN1", "IL1RAPL1", "EPHA7", "LRRTM3", "LRFN5", "CDH18", "CDH12", "FLRT2", "PTPRK", "CNTN5", "ADGRB3", "CDH10", "ADGRL3", "NRXN1", "GRID2", "CDH13", "NEGR1", "NRG3", "NTRK3", "PTPRO", "PCDH17", "PCLO", "CNTNAP2", "SETD5", "EFNB2", "CTNNB1", "ABL1", "EFNA5", "BCAS3", "ANK2", "DSCAM", "CDH2", "MYCBP2", "EPHB1", "MAP4K4", "FGF13", "APP", "CDH11", "WDPCP", "LRRN3", "ROBO2", "RAPGEF2", "LRRN1", "GA…	Up-regulated	GABANeu
CHANNEL REGULATOR ACTIVITY	7.65004e+09	327305700057993	538434096309916	576869954673619	172782056653835	60	c("PRKG1", "KCNIP4", "NRXN1", "PLCB1", "ANKRD36C", "KCNIP1", "GRM3", "FGF12", "FGF13", "DPP6", "KCNAB1", "WNK1", "AKAP9", "PRKCB", "DPP10", "NEDD4L", "CACNG3", "BCL2", "RASA1", "SCN3B", "ARPP19", "CACNG2")	Up-regulated	GABANeu
NEURON MIGRATION	1.22761e+08	9.88218e+09	643551836150722	54908935765998	171789700620118	109	c("UNC5C", "PRKG1", "DCC", "FLRT2", "ADGRL3", "NRG3", "NTRK3", "SPOCK1", "AUTS2", "FAT3", "MARK1", "ASTN1", "DAB1", "CTNNB1", "DCX", "UNC5D", "TOP2B", "KIAA0319L", "NAV1", "PHACTR1", "CTNNA2", "BBS4", "SDCCAG8", "FGF13", "RAPGEF2", "NTRK2", "NR2F2", "MAP1B", "NIPBL", "MEF2C", "KIRREL3", "MARK2", "NRCAM", "SRGAP2C", "NEXMIF", "DNER", "GPR173", "RAC1", "HSP90AA1")	Up-regulated	GABANeu
CATION CHANNEL COMPLEX	1.64713e+09	912674413582383	575610261071129	557951917775738	171193198882634	81	c("GRIK1", "SCN3A", "PDE4D", "KCNIP4", "RYR2", "PDE4B", "CACNA2D1", "CNTNAP2", "KCND2", "SCN1A", "HCN1", "SCN2A", "KCNIP1", "KCNQ5", "MICU1", "KCNB2", "KCNMA1", "DPP6", "KCNAB1", "AKAP9", "AKAP6", "DPP10", "CACNG3", "GRIK4", "SCN3B", "CACNG2", "CACNB4", "GRIK2", "SCN9A")	Up-regulated	GABANeu
NEURON TO NEURON SYNAPSE	606.366	376480	887074988399873	521218668152805	169133176452663	271	c("PLXNA4", "NLGN1", "GRIK1", "DCC", "EPHA7", "LRRC7", "LRRTM3", "LRRC4C", "LRFN5", "ADGRB3", "GRIA1", "GRID2", "PDE4B", "GRM5", "STXBP5", "SOS1", "PTPRO", "GRIA4", "SPOCK1", "PCLO", "SHISA9", "EFNB2", "KCND2", "RTN1", "EIF3A", "CTNNB1", "GRID1", "DLGAP1", "DTNBP1", "CHRM2", "DROSHA", "CDH2", "GRM3", "FXR1", "ADAM22", "BCL11A", "YWHAZ", "PLEKHA5", "DLG2", "SYN2", "SPTBN1", "GRIN2B", "ARFGEF2", "B…	Up-regulated	GABANeu
NEUROTRANSMITTER SECRETION	1.73247e+09	944477775750189	575610261071129	550702868085375	16865078565365	79	c("NLGN1", "CADPS", "NRXN1", "STXBP5", "RIMS1", "PCLO", "RIMS2", "SNAP25", "UNC13C", "DTNBP1", "RAB3GAP1", "BRAF", "SYN2", "SYT1", "PRKCB", "CASK", "PRKN", "ERC2", "MEF2C", "SNCAIP", "SV2B", "LIN7A", "SYN3", "SNCA", "RAP1A", "RAP1B", "CACNB4", "PNKD", "SV2A")	Up-regulated	GABANeu
NEGATIVE REGULATION OF CELL ADHESION	2.2007e+09	112702764107237	575610261071129	524805018912185	16396566633721	106	c("PRKG1", "PLXNA4", "CDH13", "PTPRO", "SPOCK1", "DAB1", "ABL1", "EFNA5", "BCAS3", "ITCH", "PDE3B", "DSCAM", "ADAM22", "MAP4K4", "WNK1", "CASK", "MAP2K5", "RASA1", "PTK2", "CLASP2", "NEXMIF", "AJAP1", "SPRY4", "RCC2", "CEBPB", "JAM3", "ADAM10", "SOCS6", "ZC3H8", "PDE5A", "PTEN", "ANGPT1", "ITGB1BP1", "RC3H2", "GLMN")	Up-regulated	GABANeu
SYNAPSE ORGANIZATION	12246.1	3.44932e+06	826657301178302	502737928395329	163540470499343	290	c("PLXNA4", "NLGN1", "IL1RAPL1", "EPHA7", "LRRTM3", "LRRC4C", "LRFN5", "FLRT2", "CNTN5", "ADGRB3", "CDH10", "ADGRL3", "NRXN1", "GRID2", "GRM5", "PPFIBP1", "NEGR1", "NRG3", "NTRK3", "PTPRO", "PCDH17", "PCLO", "SETD5", "EFNB2", "ANK3", "UNC13C", "CTNNB1", "GRID1", "ZNF804A", "DTNBP1", "WASL", "ABL1", "EFNA5", "CTNNA2", "FRRS1L", "DHX36", "KIF1A", "DSCAM", "CDH2", "ABI2", "MYCBP2", "EPHB1", "YWHAZ",…	Up-regulated	GABANeu
GLUTAMATERGIC SYNAPSE	55801.4	9.92678e+06	801215574617779	502559286859497	163269162573593	279	c("PLXNA4", "NLGN1", "IL1RAPL1", "EPHA7", "LRRTM3", "LRRC4C", "LRFN5", "ADGRB3", "CDH10", "CADPS", "ADGRL3", "GRIA1", "GRID2", "GRM5", "NRG3", "NTRK3", "PTPRO", "PCDH17", "PLCB1", "PCLO", "SHISA9", "EFNB2", "APBA1", "KCND2", "SNAP25", "CTNNB1", "GRID1", "DLGAP1", "DTNBP1", "WASL", "HCN1", "CHRM2", "SCN2A", "DROSHA", "CNR1", "CLCN3", "GRM3", "FXR1", "EPHB1", "YWHAZ", "PLEKHA5", "SYN2", "SPTBN1", "…	Up-regulated	GABANeu
EYE MORPHOGENESIS	8.01619e+09	33450268969249	538434096309916	528964264519247	162451321989587	82	c("PTPRM", "FAT3", "AGTPBP1", "CTNNB1", "RORB", "HCN1", "ATP8A2", "CEP290", "DSCAM", "ABI2", "ZEB1", "IFT172", "EPHB1", "BBS4", "MEIS1", "SOX11", "PAX2", "NECTIN3", "NTRK2", "NIPBL", "TFAP2B", "SLC1A1", "AHI1", "MAN2A1", "BCL2", "TFAP2A", "PRKCI", "OLFM3")	Up-regulated	GABANeu
REGULATION OF MEMBRANE POTENTIAL	4.98139e+07	4.67697e+09	659444398037935	502531534289603	161049181524238	190	c("NLGN1", "GRIK1", "RYR2", "NRXN1", "GRIA1", "GRID2", "GRM5", "RIMS1", "CACNA2D1", "SLMAP", "PID1", "GRIA4", "RIMS2", "KCND2", "ANK3", "KCNH7", "GRID1", "SCN1A", "ABL1", "HCN1", "RAB3GAP1", "KMT2A", "CNR1", "ANK2", "KCNMA1", "FGF12", "FGF13", "KCNH8", "APP", "CELF4", "GRIN2B", "TMEM161B", "AKAP9", "NTRK2", "NLGN4X", "PRKN", "AKAP6", "CTNNA3", "MEF2C", "CUX2", "PPP3CA", "NEDD4L", "NRCAM", "GRIK4"…	Up-regulated	GABANeu
DENDRITE DEVELOPMENT	1.58324e+08	118918633745861	643551836150722	49933116503506	159043080011732	164	c("PRKG1", "NLGN1", "IL1RAPL1", "DCC", "ADGRB3", "CSMD3", "FAT3", "MARK1", "DAB1", "DTNBP1", "WASL", "ABL1", "PHACTR1", "CTNNA2", "DHX36", "KIF1A", "DSCAM", "ABI2", "PRICKLE1", "BCL11A", "EPHB1", "BBS4", "TANC2", "APP", "RAPGEF2", "PICALM", "MAP2", "HECW1", "SRCIN1", "ZDHHC15", "FSTL4", "RERE", "MEF2A", "PTPRD", "CAMSAP2", "MAP1B", "MEF2C", "ARF4", "MAP1A", "CUX2", "PPP3CA", "NEDD4L", "PPFIA2", "…	Up-regulated	GABANeu
TAXIS	6.34315e+07	5.79456e+09	659444398037935	490137658903559	157699356791559	210	c("UNC5C", "PLXNA4", "DCC", "NRG1", "EPHA7", "EPHA5", "FLRT2", "CNTN5", "SLIT2", "NRXN1", "PDE4B", "CDH13", "SOS1", "NRG3", "NTRK3", "PTPRO", "PTPRM", "CNTN6", "EFNB2", "ALCAM", "CNTN4", "DOCK4", "EFNA5", "RALA", "NCAM1", "DSCAM", "MYCBP2", "SEMA6D", "EPHA6", "EPHB1", "GAB1", "APP", "WNK1", "ROBO2", "PPIB", "BMPR2", "GAP43", "KIF5C", "BDNF", "ST6GAL1", "RPS19", "RALBP1", "MACO1", "VAV3", "NRCAM",…	Up-regulated	GABANeu
REGULATION OF TRANS SYNAPTIC SIGNALING	652271	8.81871e+07	761460801445585	483500086440264	157085720716048	280	c("NLGN1", "GRIK1", "DCC", "EPHA7", "LRRC4C", "SLC4A10", "NRXN1", "GRIA1", "GRID2", "GRM5", "STXBP5", "RIMS1", "NRG3", "PCDH17", "PLCB1", "GRIA4", "SHISA9", "RIMS2", "APBA1", "SNAP25", "UNC13C", "GRID1", "DLGAP1", "CNTN4", "DTNBP1", "ABL1", "HCN1", "RAB3GAP1", "CHRM2", "KMT2A", "CNR1", "FRRS1L", "PLCL1", "BRAF", "CDH2", "GRM3", "PXK", "SLC38A1", "EPHB1", "APP", "CELF4", "CDH11", "GRIN2B", "RAPGEF…	Up-regulated	GABANeu
CELL CELL ADHESION	108972	1.75394e+07	788186810800237	478671892104526	156473682054618	352	c("PRKG1", "CADM2", "NLGN1", "IL1RAPL1", "DCC", "EPHA7", "LRRC4C", "LRFN5", "CDH18", "CDH12", "CNTN5", "PCDH15", "CDH10", "ADGRL3", "NRXN1", "GRID2", "CDH13", "FNDC3A", "NEGR1", "PCDH7", "PCDH17", "PTPRM", "CNTN6", "TENM4", "EFNB2", "ABL2", "ALCAM", "FAT3", "ASTN1", "ARID1B", "ANK3", "SOX4", "DAB1", "CTNNB1", "MAGI1", "CNTN4", "ABL1", "EFNA5", "UNC5D", "KIFAP3", "ITCH", "PTPRG", "CTNNA2", "TENM2"…	Up-regulated	GABANeu
BEHAVIOR	3.15667e+06	3.67915e+07	719512826338911	475761398668517	155041342417012	309	c("NLGN1", "SCN3A", "PBX3", "ADGRB3", "ZFHX3", "SLC4A10", "NRXN1", "GRIA1", "GRM5", "NEGR1", "CSMD1", "AFF2", "PCDH17", "PLCB1", "CNTNAP2", "APBA1", "KCND2", "ABL2", "SNAP25", "ASTN1", "AGTPBP1", "NCOA2", "DAB1", "GRID1", "SCN1A", "ABL1", "HCN1", "SCN2A", "MBD5", "KMT2A", "ATP8A2", "CNR1", "ACVR2A", "BRAF", "CLCN3", "DSCAM", "ATP8A1", "FGF12", "BBS4", "ATXN1", "FGF13", "MEIS1", "APP", "SGIP1", "G…	Up-regulated	GABANeu
REGULATION OF NEURON PROJECTION DEVELOPMENT	6.02991e+06	6.57455e+08	704975715167238	47605602194045	154829505901622	289	c("PLXNA4", "NLGN1", "IL1RAPL1", "DCC", "EPHA7", "LRRC7", "MAP3K13", "LRRC4C", "ADGRB3", "SLIT2", "GRID2", "NEGR1", "NTRK3", "PTPRO", "CSMD3", "SPOCK1", "EFNB2", "ABL2", "SNAP25", "FAT3", "MARK1", "DAB1", "ZNF804A", "DTNBP1", "ABL1", "EFNA5", "ATP8A2", "PTPRG", "CTNNA2", "CNR1", "BRAF", "DHX36", "KIF1A", "DSCAM", "CDH2", "ABI2", "MYCBP2", "SEMA6D", "BCL11A", "TANC2", "FGF13", "FUT9", "ROBO2", "RA…	Up-regulated	GABANeu
CELL MORPHOGENESIS INVOLVED IN DIFFERENTIATION	225416	3.4632e+07	774939030136436	471772836212975	154374074682835	364	c("UNC5C", "PRKG1", "PLXNA4", "NLGN1", "IL1RAPL1", "DCC", "EPHA7", "EPHA5", "MAP3K13", "LRRC4C", "FLRT2", "CNTN5", "ADGRB3", "SLIT2", "NRXN1", "SOS1", "PTPRO", "AUTS2", "PTPRM", "CNTN6", "EFNB2", "ALCAM", "FAT3", "ANK3", "DAB1", "CTNNB1", "CNTN4", "DTNBP1", "WASL", "ABL1", "EFNA5", "TOP2B", "ATP8A2", "PHACTR1", "CTNNA2", "NCAM1", "BRAF", "DHX36", "KIF1A", "DSCAM", "CDH2", "ABI2", "MYCBP2", "SEMA6…	Up-regulated	GABANeu
DEVELOPMENTAL CELL GROWTH	111236420511545	442328354504733	538434096309916	473495299186736	149865466331522	140	c("PRKG1", "PLXNA4", "DCC", "EPHA7", "MAP3K13", "SLIT2", "RIMS1", "AUTS2", "FOXP1", "RIMS2", "ALCAM", "CTNNB1", "ABL1", "EFNA5", "DSCAM", "SEMA6D", "PRICKLE1", "BCL11A", "FGF13", "APP", "BMPR2", "MAP2", "SYT1", "FSTL4", "PRKN", "BDNF", "AKAP6", "MAP1B", "ADNP", "NEDD4L", "NRCAM", "PRMT2", "SPART", "PPP3CB", "HSP90AA1", "TOMM70", "ARIH2", "USP9X", "DCLK1", "FLRT3", "ITSN2", "IQGAP1", "MEX3C", "L1C…	Up-regulated	GABANeu
REGULATION OF TRANSMEMBRANE TRANSPORT	9.23951e+08	538440151880494	593325476396405	457665865759843	147854684602691	242	c("NLGN1", "SCN3A", "PDE4D", "KCNIP4", "RYR2", "PDE4B", "GRM5", "CACNA2D1", "SLMAP", "PID1", "SHISA9", "KCND2", "ANK3", "KCNH7", "RGS7", "SCN1A", "ABL1", "STXBP4", "HCN1", "SCN2A", "KCNIP1", "ANK2", "BRAF", "KCNQ5", "KCNB2", "FGF14", "SLC38A1", "KCNMA1", "FGF12", "FGF13", "KCNH8", "DPP6", "APP", "KCNAB1", "WNK1", "THADA", "GRIN2B", "AKAP9", "HECW1", "PRKCB", "TCAF1", "MEF2A", "AKAP6", "MEF2C", "D…	Up-regulated	GABANeu
AXON	2.56293e+07	2.62506e+09	674962860011025	446015467941292	146115870130522	387	c("UNC5C", "CADM2", "IL1RAPL1", "DCC", "EXOC4", "EPHA5", "LRRC7", "CNTN5", "SLC4A10", "ADGRL3", "GRIA1", "NTRK3", "NMNAT2", "PTPRO", "SPOCK1", "PCLO", "CNTNAP2", "AUTS2", "CNTN6", "SNAP25", "ALCAM", "ANK3", "AGTPBP1", "UNC13C", "ZNF804A", "SCN1A", "CNTN4", "DTNBP1", "ABL1", "HCN1", "CHRM2", "SCN2A", "NAV1", "AAK1", "CTNNA2", "CNR1", "TENM2", "PRKAA2", "DHX36", "KIF1A", "CLCN3", "DSCAM", "MYCBP2",…	Up-regulated	GABANeu
DENDRITIC TREE	2.18405e+08	147641773086265	627256739718528	434893357983815	142306413534639	366	c("UNC5C", "NLGN1", "IL1RAPL1", "EPHA7", "EPHA5", "KCNIP4", "SLC4A10", "GRIA1", "GRID2", "PDE4B", "GRM5", "NEGR1", "PTPRO", "GRIA4", "CNTNAP2", "SHISA9", "EFNB2", "APBA1", "KCND2", "RTN1", "ALCAM", "FAT3", "MARK1", "ANK3", "ZNF804A", "DTNBP1", "ABL1", "HCN1", "SAMD4A", "CHRM2", "KCNIP1", "TENM2", "PRKAA2", "DHX36", "KIF1A", "URI1", "DSCAM", "ABI2", "TTLL7", "KCNB2", "GRM3", "FXR1", "EPHB1", "TANC…	Up-regulated	GABANeu
NUCLEOSIDE TRIPHOSPHATE METABOLIC PROCESS	1.34058e+08	105376071299186	643551836150722	-317266802314469	-182056855017755	139	c("MT-CO2", "MT-ATP6", "MT-ND2", "MT-ND4", "MT-ND1", "MT-ND3", "MT-ND5", "OGT", "HSPA8", "ZBTB7A", "AK2", "HDAC4", "ENTPD4", "NCOR1", "STAT3", "PFKP", "DHTKD1", "ENO1", "ATP5IF1", "NDUFA6", "ATP5F1D")	Down-regulated	GABANeu
PROTON TRANSMEMBRANE TRANSPORT	7.32565e+07	6.51597e+09	659444398037935	-451486806266362	-22637537981524	67	c("MT-CO2", "MT-CO3", "MT-CYB", "MT-ATP6", "MT-ND4", "MT-CO1", "MT-ND5")	Down-regulated	GABANeu
INNER MITOCHONDRIAL MEMBRANE PROTEIN COMPLEX	691.71	376480	887074988399873	-49957399632215	-259010190164525	94	c("MT-CO2", "MT-CO3", "MT-CYB", "MT-ATP6", "MT-ND2", "MT-ND4", "MT-ND1", "MT-ND3", "MT-CO1", "MT-ND5")	Down-regulated	GABANeu
OXIDATIVE PHOSPHORYLATION	891.077	376480	875325132024659	-52274093463773	-271167077394199	80	c("MT-CO2", "MT-CO3", "MT-CYB", "MT-ATP6", "MT-ND2", "MT-ND4", "MT-ND1", "MT-ND3", "MT-CO1", "MT-ND5")	Down-regulated	GABANeu
RESPIRASOME	58.0097	98036.4	921426003494898	-626551916792199	-304241481786689	57	c("MT-CO2", "MT-CO3", "MT-CYB", "MT-ND2", "MT-ND4", "MT-ND1", "MT-ND3", "MT-CO1", "MT-ND5")	Down-regulated	GABANeu
COLLATERAL SPROUTING	3.40532e+07	3.0388e+09	674962860011025	830040530575701	199605403619595	18	c("EFNA5", "FGF13", "DCC", "EPHA7", "PRKG1", "APP", "FSTL4", "BDNF", "SPART")	Up-regulated	GluNeu
CELL CELL ADHESION VIA PLASMA MEMBRANE ADHESION MOLECULES	0.00619287	7.00001	105746357275086	700244139698159	198138306776384	107	c("LRRC4C", "PCDH15", "PCDH7", "LRFN5", "UNC5D", "CADM2", "ADGRL3", "IL1RAPL1", "FAT3", "NLGN1", "EFNA5", "PCDH9", "ALCAM", "GRID2", "PTPRD", "PTPRT", "DAB1", "TENM1", "TENM4", "CDH13", "PCDH11Y", "TENM2", "CNTN4", "NTNG1", "CDH2", "KIFAP3", "PCDH17", "MAP2K5", "CDH11", "DSCAM", "ROBO1", "CDH12", "PCDH10", "PTPRG", "PTPRM", "CLSTN2", "CADM1", "WNK1", "CDH8", "ATP2C1", "PCDH19", "CDH18")	Up-regulated	GluNeu
HETEROPHILIC CELL CELL ADHESION VIA PLASMA MEMBRANE CELL ADHESION MOLECULES	8.79879e+07	6.35856e+09	659444398037935	790653264652487	19568717781654	22	c("IL1RAPL1", "NLGN1", "ALCAM", "GRID2", "PTPRD", "TENM1", "TENM4", "TENM2", "CDH2", "CADM1")	Up-regulated	GluNeu
LIGAND GATED ION CHANNEL SIGNALING PATHWAY	7.50449e+08	363539073854888	610526878385931	766468109483386	188493096785219	21	c("GRIK2", "GRIA4", "GRID2", "CHRM3", "GRIA1", "GRIN2B", "APP", "PLCB1", "GRIN3A", "CDK5R1", "GRID1", "CPEB4")	Up-regulated	GluNeu
RELAXATION OF MUSCLE	2.82499e+09	103005750333878	575610261071129	800327076017471	18725554804593	15	c("PDE4B", "PRKG1", "CAMK2D", "SLC8A1", "PDE4D", "PIK3CA", "GUCY1A1")	Up-regulated	GluNeu
SYNAPSE ASSEMBLY	5.93663	3355.19	954541630725724	655872590660162	186508847508378	117	c("LRFN5", "NEGR1", "CNTN5", "ADGRB3", "ADGRL3", "IL1RAPL1", "NRXN1", "NLGN1", "EFNA5", "FGF13", "LRRTM3", "GRID2", "PTPRD", "NRG3", "EPHA7", "CDH2", "PCDH17", "DSCAM", "GAP43", "IL1RAPL2", "FLRT2", "APP", "GABRG2", "NLGN4X", "GPM6A", "NLGN4Y", "CLSTN2", "DNM3", "ERBB4", "BDNF", "NTRK3", "LRRN1", "STAU2", "PCLO", "SLC25A46", "MYCBP2", "CDH9", "SETD5", "MEF2C", "SYNDIG1", "MAP1B", "LRRN3", "RYK", …	Up-regulated	GluNeu
GLUTAMATE RECEPTOR ACTIVITY	1.45085e+09	645647171261377	593325476396405	758133617674495	186443443118287	21	c("GRM5", "GRIK2", "GRIA4", "GRID2", "GRM3", "GRM7", "GRIA1", "GRIN2B", "GRIN3A")	Up-regulated	GluNeu
NEGATIVE CHEMOTAXIS	1.09085e+07	499875740086032	593325476396405	713637443152297	184423239050955	32	c("EFNA5", "NRG3", "SEMA6D", "SLIT2", "EPHA7", "PLXNA4", "NRG1", "ROBO1", "FLRT2", "UNC5C", "SEMA3A", "SEMA6A")	Up-regulated	GluNeu
CARDIAC MUSCLE CELL CONTRACTION	4.08199e+08	230700635603128	610526878385931	696567416114774	18174473952327	35	c("PDE4B", "FGF13", "ANK2", "KCNJ3", "SGCD", "SCN1A", "CAMK2D", "PDE4D", "PIK3CA", "RYR2", "AKAP9", "CACNA2D1", "NEDD4L", "ATP2A2", "CACNA1D")	Up-regulated	GluNeu
BIOLOGICAL PROCESS INVOLVED IN INTRASPECIES INTERACTION BETWEEN ORGANISMS	2.63202e+09	991686887840926	575610261071129	712060226080778	180636200932767	27	c("NRXN1", "CNTNAP2", "EXT1", "NLGN4X", "NLGN4Y", "BRINP1", "PCM1", "ATXN1", "VPS13A", "GRID1", "PTEN")	Up-regulated	GluNeu
GLUTAMATE RECEPTOR SIGNALING PATHWAY	5.8264e+08	29935328150599	610526878385931	690577402429622	18018185637404	35	c("GRM5", "GRIK2", "GRIA4", "GRID2", "GRM3", "GRM7", "GRIA1", "GRIN2B", "APP", "GNAQ", "PLCB1", "GRIN3A", "CDK5R1", "FRRS1L", "GRID1", "CPEB4")	Up-regulated	GluNeu
SYNAPTIC MEMBRANE	2.85568e-07	0.000968361	119534448258848	616051381581245	179862791175891	245	c("LRRC4C", "LRFN5", "GRM5", "CNTN5", "ADGRB3", "GRIK2", "LRRTM4", "IL1RAPL1", "NRXN1", "NLGN1", "DLG2", "KCND2", "LRRTM3", "GRIA4", "ANK2", "KCTD16", "GRID2", "GRM3", "PTPRD", "CHRM3", "GRM7", "GRIA1", "KCNJ3", "DCC", "EPHA7", "TENM2", "RIMS1", "NTNG1", "GRIN2B", "APBA1", "CDH2", "PCDH17", "SLC8A1", "SCN2A", "CNTNAP4", "CNTN1", "SNAP91", "GABRG2", "GRIP1", "LRRC7", "NLGN4X", "NRP1", "GPM6A", "RI…	Up-regulated	GluNeu
REGULATION OF MUSCLE CONTRACTION	4.73968e+07	3.82673e+09	674962860011025	656133310996796	178158302782212	55	c("PDE4B", "FGF13", "ANK2", "CHRM3", "KCNB2", "PRKG1", "CAMK2D", "SLC8A1", "PDE4D", "PPP1R12B", "RYR2", "AKAP9", "CHRM2", "ATP2A2", "GUCY1A1", "ZDHHC21")	Up-regulated	GluNeu
GABA ERGIC SYNAPSE	5.84633e+07	4.61045e+09	659444398037935	644741379106646	175772807295638	58	c("LRFN5", "CNTN5", "NLGN1", "EFNA5", "KCND2", "PCDH17", "GAP43", "GABRG2", "NLGN4X", "NLGN4Y", "PLCB1", "ERBB4", "PCLO", "GUCY1A1", "PTPRO", "CDH10", "ERC2", "GLRB", "GRID1", "NPTN", "GABRB1", "GABRA2", "LHFPL4")	Up-regulated	GluNeu
CYCLIC NUCLEOTIDE METABOLIC PROCESS	396151540255394	959535623575745	49849310876659	701319832969563	172471555590782	21	c("PDE4B", "RORA", "PDE4D", "ADCY1", "GUCY1A2", "PDE7A", "GUCY1A1")	Up-regulated	GluNeu
REGULATION OF POSTSYNAPTIC MEMBRANE POTENTIAL	4.25995e+07	3.61138e+09	674962860011025	621638695608612	172250201729639	73	c("GRM5", "GRIK2", "NRXN1", "NLGN1", "KCND2", "GRID2", "GRIA1", "PPP3CA", "RIMS1", "GRIN2B", "APP", "GABRG2", "NLGN4X", "RIMS2", "TMEM108", "GLRA3", "RAB3GAP1", "GRIN3A", "CELF4", "MEF2C", "GLRB", "GRID1", "GLRA2", "PTEN", "GABRB1")	Up-regulated	GluNeu
ADENYLATE CYCLASE MODULATING G PROTEIN COUPLED RECEPTOR SIGNALING PATHWAY	1.10521e+08	7.17154e+09	643551836150722	622103739159074	171597987478349	68	c("GRM5", "ADGRB3", "ADGRL3", "PDE4B", "GRM3", "ADGRL2", "CHRM3", "GRM7", "PRKACB", "PDE4D", "GNG2", "RAPGEF2", "RIMS2", "GNAQ", "ADCY1", "RAPGEF4", "GNAI1", "GPR176", "CHRM2", "CACNA1D", "GABBR2", "RIT2", "PRKCA", "GPR161")	Up-regulated	GluNeu
DENDRITE DEVELOPMENT	355.459	100447	898671232061694	595353184510976	171432334390895	162	c("ADGRB3", "IL1RAPL1", "FAT3", "NLGN1", "CSMD3", "PTPRD", "DAB1", "KLHL1", "MAP2", "PHACTR1", "DCC", "PPFIA2", "PRKG1", "PPP3CA", "CTNNA2", "KLF7", "DSCAM", "TNIK", "MARK1", "APP", "TANC2", "MEF2A", "BCL11A", "CTNND2", "RAPGEF2", "NRP1", "PICALM", "CPEB3", "DNM3", "FSTL4", "GRIN3A", "NEDD4L", "CDK5R1", "STAU2", "HECW2", "EZH2", "SEMA3A", "CAMSAP2", "TMEM106B", "SLC25A46", "KIDINS220", "MEF2C", "…	Up-regulated	GluNeu
SYNAPTIC TRANSMISSION GLUTAMATERGIC	4.18606e+08	232703515201147	610526878385931	605720322213839	167602309156827	71	c("GRM5", "GRIK2", "NRXN1", "NLGN1", "GRIA4", "GRID2", "GRM3", "GRM7", "GRIA1", "GRIN2B", "EXT1", "CDH2", "RAB3GAP1", "CLCN3", "GRIN3A", "CDH8", "SLC1A4", "SYT1", "PRKN", "FRRS1L", "SLC17A6", "MEF2C", "GRID1", "ATAD1", "DTNBP1")	Up-regulated	GluNeu
REGULATION OF SYNAPSE STRUCTURE OR ACTIVITY	266981	4.52666e+07	774939030136436	571947308162724	164330625388005	152	c("LRFN5", "NEGR1", "ADGRB3", "IL1RAPL1", "NRXN1", "NLGN1", "EFNA5", "LRRTM3", "GRID2", "PTPRD", "SLC7A11", "EPHA7", "PPFIA2", "CTNNA2", "GRIN2B", "CDH2", "ZNF804A", "IL1RAPL2", "FLRT2", "APP", "TANC2", "GPM6A", "CLSTN2", "DNM3", "BDNF", "NTRK3", "LRRN1", "CDK5R1", "STAU2", "CDH8", "MYCBP2", "PTPRO", "SETD5", "SLC17A6", "MEF2C", "SYNDIG1", "GRID1", "ABL1", "LRRN3", "SIPA1L1", "LRFN2", "WASL", "FR…	Up-regulated	GluNeu
CELL JUNCTION ASSEMBLY	132.359	40802.7	910119734774459	559695003358801	163221361084766	236	c("LRFN5", "NEGR1", "CNTN5", "ADGRB3", "ADGRL3", "IL1RAPL1", "NRXN1", "CNTNAP2", "NLGN1", "EFNA5", "FGF13", "LRRTM3", "ANK2", "GRID2", "PTPRD", "NRG3", "EPHA7", "CDH13", "CDH2", "PCDH17", "CLASP1", "CDH11", "DSCAM", "CDH12", "GAP43", "IL1RAPL2", "FLRT2", "APP", "GABRG2", "PTPRK", "NLGN4X", "CTNND2", "RAPGEF2", "NRP1", "GPM6A", "NLGN4Y", "CLASP2", "WDPCP", "CLSTN2", "TLN2", "LIMCH1", "DNM3", "FER"…	Up-regulated	GluNeu
ION CHANNEL COMPLEX	3.78277e+06	4.42323e+08	719512826338911	569680754937458	162475535104461	125	c("GRIK2", "CNTNAP2", "KCNIP4", "PDE4B", "KCND2", "GRIA4", "GRID2", "OLFM3", "KCNB2", "GRIA1", "SCN3A", "KCNJ3", "MICU1", "GRIN2B", "SCN1A", "SCN2A", "PDE4D", "GABRG2", "RYR2", "VWC2L", "AKAP9", "SCN9A", "GLRA3", "DPP10", "AKAP6", "CACNA2D1", "GRIN3A", "TRPC1", "CNIH3", "KCNIP1", "PKD2", "MICU2", "CACNA1D", "SLC17A6", "GLRB", "GLRA2", "CLIC4", "CACNA1E", "KCNQ5", "GABRB1", "DPP6", "GABRA2", "GRIA…	Up-regulated	GluNeu
KINASE ACTIVATOR ACTIVITY	2.10961e+09	863474121649753	575610261071129	583829581962938	161773654020024	73	c("GRM5", "EFNA5", "CHRM3", "NRG3", "MAP2K5", "NRG1", "PIK3CA", "PARP8", "MAP2K6", "MNAT1", "BMPR2", "SOS1", "PLCB1", "CCNY", "WNK1", "ERBB4", "CDK5R1", "RICTOR", "CAB39L", "PAK2", "MAP3K13", "MOB1B", "BMPR1A", "TAB1", "ERCC6", "ABI1", "CCNYL1")	Up-regulated	GluNeu
NEURON PROJECTION GUIDANCE	1.19098e+07	1.15389e+09	704975715167238	56578325029132	161177598384336	122	c("CNTN5", "NRXN1", "EFNA5", "ALCAM", "EPHA6", "SEMA6D", "SLIT2", "DCC", "EPHA5", "EPHA7", "PLXNA4", "CNTN4", "KLF7", "EXT1", "DSCAM", "ROBO1", "CNTN1", "GAP43", "FLRT2", "APP", "NRP1", "NCAM1", "BMPR2", "UNC5C", "PTPRM", "SOS1", "CHN1", "BDNF", "FZD3", "CDK5R1", "SEMA3A", "SEMA6A", "ENAH", "MYCBP2", "PTPRO", "EPHA3", "CNTN6", "KIF5C", "LHX9", "RYK", "NFIB", "KIF5A", "TRIO", "EPHB1", "EFNB2", "FY…	Up-regulated	GluNeu
CELL MORPHOGENESIS INVOLVED IN DIFFERENTIATION	0.898549	761.745	986546283587582	533564613588335	157518083702544	366	c("LRRC4C", "CNTN5", "ADGRB3", "IL1RAPL1", "FAT3", "NRXN1", "NLGN1", "EFNA5", "FGF13", "ALCAM", "PTPRD", "DAB1", "EPHA6", "MAP2", "PHACTR1", "SEMA6D", "SLIT2", "DCC", "EPHA5", "EPHA7", "PPFIA2", "PRKG1", "PLXNA4", "PPP3CA", "CTNNA2", "CNTN4", "KLF7", "NTNG1", "EXT1", "CDH2", "CDH11", "DSCAM", "TNIK", "ROBO1", "CNTN1", "GAP43", "FLRT2", "APP", "IGF1R", "TANC2", "MEF2A", "AUTS2", "CTNND2", "RAPGEF2…	Up-regulated	GluNeu
REGULATION OF NEURON PROJECTION DEVELOPMENT	894.532	216668	875325132024659	532896029178091	1563263879807	288	c("LRRC4C", "NEGR1", "ADGRB3", "IL1RAPL1", "FAT3", "NLGN1", "EFNA5", "FGF13", "CSMD3", "FUT9", "GRID2", "PTPRD", "DAB1", "SPOCK1", "MAP2", "SEMA6D", "SLIT2", "DCC", "TOX", "EPHA7", "MAGI2", "PPFIA2", "PLXNA4", "PPP3CA", "CTNNA2", "NTNG1", "CDH2", "ZNF804A", "DSCAM", "TNIK", "ROBO1", "CNTN1", "MARK1", "IGF1R", "TANC2", "CCDC88A", "LRRC7", "BCL11A", "RAPGEF2", "NRP1", "PTPRG", "BMPR2", "STMN2", "DN…	Up-regulated	GluNeu
CELL CELL ADHESION	12.8414	6220.75	943632225232838	525831338851912	155061081782841	352	c("LRRC4C", "PCDH15", "PCDH7", "LRFN5", "UNC5D", "NEGR1", "CNTN5", "CADM2", "ADGRL3", "IL1RAPL1", "FAT3", "NRXN1", "NLGN1", "EFNA5", "ASTN2", "PCDH9", "FUT9", "NCAM2", "ALCAM", "GRID2", "PTPRD", "PTPRT", "DAB1", "TENM1", "SLC7A11", "TENM4", "DCC", "EPHA7", "PRKG1", "PPP3CA", "CTNNA2", "CDH13", "PCDH11Y", "TENM2", "CNTN4", "NTNG1", "EXT1", "CDH2", "KIFAP3", "PCDH17", "SOX4", "MAP2K5", "CDH11", "DS…	Up-regulated	GluNeu
NEURON MIGRATION	6.80981e+08	334667770651131	610526878385931	545127787164744	154544636391518	110	c("UNC5D", "ADGRL3", "FAT3", "ASTN2", "FGF13", "DAB1", "SPOCK1", "NRG3", "PHACTR1", "DCC", "PRKG1", "CTNNA2", "NTNG1", "MARK1", "FLRT2", "AUTS2", "RAPGEF2", "NRP1", "GPM6A", "DCX", "UNC5C", "NIPBL", "PCM1", "SDCCAG8", "NEXMIF", "NTRK3", "FZD3", "CDK5R1", "SEMA3A", "SEMA6A", "CEP85L", "ASTN1", "MEF2C", "MAP1B", "NTRK2", "ELP3", "FYN", "KIAA0319L", "KIAA0319", "SH3RF1", "DCLK1", "ULK4", "HSP90AA1")	Up-regulated	GluNeu
REGULATION OF MEMBRANE POTENTIAL	2.68709e+06	3.37479e+08	73376198835648	528950582935496	15337078280693	195	c("GRM5", "GRIK2", "NRXN1", "NLGN1", "FGF13", "KCNH7", "KCND2", "GRIA4", "ANK2", "GRID2", "GRIA1", "KCNJ3", "PPP3CA", "RIMS1", "GRIN2B", "SCN1A", "CAMK2D", "SLC8A1", "APP", "GABRG2", "NLGN4X", "RYR2", "RIMS2", "GNAQ", "TMEM108", "AKAP9", "SCN9A", "GLRA3", "RAB3GAP1", "PID1", "ANK3", "AKAP6", "KCNH5", "CACNA2D1", "GRIN3A", "NEDD4L", "BCL2", "SPART", "PPA2", "ATP2A2", "CELF4", "PRKN", "CACNA1D", "M…	Up-regulated	GluNeu
NEGATIVE REGULATION OF LOCOMOTION	8.04599e+07	6.0631e+09	659444398037935	530372804474157	152287166106463	149	c("LDLRAD4", "GRM5", "TMEFF2", "PTPRT", "NRG3", "SEMA6D", "SLIT2", "MAGI2", "PRKG1", "SPOCK3", "MAP2K5", "CLASP1", "CDH11", "ROBO1", "FRMD5", "HMGB1", "PTPRK", "ST6GAL1", "NRP1", "PTPRG", "DACH1", "OSBPL8", "CLASP2", "PTPRM", "PLCB1", "LIMCH1", "TCAF1", "NEXMIF", "TET1", "BCL2", "NAV3", "ARID2", "FOXO3", "SEMA3A", "SEMA6A", "ARID4A", "PTPRO", "LRCH1", "MEF2C", "CD200", "CLIC4", "WASL", "RYK", "PT…	Up-regulated	GluNeu
DENDRITIC TREE	894.532	216668	875325132024659	509338559253152	150428891924261	371	c("NEGR1", "GRM5", "IL1RAPL1", "FAT3", "CNTNAP2", "NLGN1", "KCNIP4", "PDE4B", "FGF13", "KCND2", "GRIA4", "ALCAM", "GRID2", "GRM3", "CHRM3", "KCNB2", "KLHL1", "GRM7", "MAP2", "GRIA1", "SLC4A10", "EPHA5", "EPHA7", "ANKS1B", "MAGI2", "PPFIA2", "PPP3CA", "TENM2", "APBA1", "SLC8A1", "ZNF804A", "RTN1", "DSCAM", "MARK1", "GAP43", "SORBS2", "APP", "KIF21A", "GABRG2", "TANC2", "GRIP1", "NLGN4X", "CTNND2",…	Up-regulated	GluNeu
SODIUM ION TRANSPORT	130368783663072	371496256639897	518848077743792	533122857397651	150213207326713	99	c("NKAIN2", "FGF13", "SCN3A", "SLC4A10", "FGF14", "SCN1A", "CAMK2D", "SLC8A1", "SCN2A", "CNTN1", "SLC38A1", "SLC6A15", "SLC24A3", "SCN9A", "ANK3", "WNK1", "NEDD4L", "PRKCE", "HECW2", "SLC9B2", "NKAIN3", "PKD2", "STK39", "SLC13A3", "SLC10A7", "SLC17A6", "SLMAP", "WNK3", "KLHL24", "UTRN", "SLC24A2")	Up-regulated	GluNeu
DEVELOPMENTAL CELL GROWTH	1.00731e+09	474371525790752	593325476396405	51811880571112	148507323910945	143	c("EFNA5", "FGF13", "ALCAM", "MAP2", "SEMA6D", "SLIT2", "DCC", "EPHA7", "PRKG1", "PLXNA4", "RIMS1", "EXT1", "DSCAM", "SORBS2", "APP", "BCL11A", "AUTS2", "NRP1", "RIMS2", "BMPR2", "TMEM108", "SH3GL2", "AKAP6", "FSTL4", "BDNF", "NEDD4L", "SPART", "SEMA3A", "SEMA6A", "SYT1", "PRKN", "ITSN2", "MAP1B", "ABL1", "RYK", "MAP3K13", "PRICKLE1", "CDKL3", "MAP2K4", "SYT4", "L1CAM", "KIAA0319", "GSK3B", "GOLG…	Up-regulated	GluNeu
SECOND MESSENGER MEDIATED SIGNALING	113381513820158	325827723189962	538434096309916	522312896012713	147585011969815	104	c("GRM5", "PEX5L", "ANK2", "CHRM3", "EPHA5", "PRKG1", "PPP3CA", "CDH13", "GRIN2B", "SGCD", "CAMK2D", "SLC8A1", "PDE4D", "RAPGEF2", "RYR2", "ADCY1", "PPP1R9A", "GUCY1A2", "AKAP6", "SPPL3", "PDE7A", "GNAI1", "ATP2A2", "GUCY1A1", "RIT2", "PDE3B", "EIF2AK3", "KSR2", "NFAT5", "NOS1AP", "DDAH1")	Up-regulated	GluNeu
MUSCLE SYSTEM PROCESS	2.1642e+09	863474121649753	575610261071129	51277859758334	147044302173923	145	c("PDE4B", "FGF13", "ANK2", "CHRM3", "KCNB2", "KCNJ3", "PRKG1", "PPP3CA", "APBB2", "SGCD", "SCN1A", "CAMK2D", "SLC8A1", "PDE4D", "PPP1R12B", "SORBS2", "PIK3CA", "MEF2A", "RYR2", "MAP2K6", "AKAP9", "AKAP6", "CACNA2D1", "ARHGEF11", "NEDD4L", "JARID2", "FOXO3", "DTNA", "EZH2", "ASPH", "CHRM2", "ATP2A2", "GUCY1A1", "ZDHHC21", "TMOD2", "CACNA1D", "SLMAP", "PAK2", "PRKCA", "UTRN", "ROCK1", "NOS1AP", "M…	Up-regulated	GluNeu
REGULATION OF TRANS SYNAPTIC SIGNALING	242724	3.16568e+08	73376198835648	499038872416781	146380234615583	287	c("LRRC4C", "GRM5", "GRIK2", "NRXN1", "NLGN1", "GRIA4", "GRID2", "GRM3", "PTPRD", "GRM7", "NRG3", "GRIA1", "SLC7A11", "SLC4A10", "DCC", "EPHA7", "PPP3CA", "CNTN4", "RIMS1", "PLCL1", "NTNG1", "GRIN2B", "APBA1", "CDH2", "PCDH17", "BTBD9", "CDH11", "CNTNAP4", "APP", "SLC38A1", "NLGN4X", "RAPGEF2", "RIMS2", "TMEM108", "AKAP9", "ADCY1", "NLGN4Y", "CPEB3", "RAB3GAP1", "PPP1R9A", "CLSTN2", "PLCB1", "CAS…	Up-regulated	GluNeu
REGULATION OF SYSTEM PROCESS	1.34335e+08	8.43571e+09	643551836150722	497147144600407	144457760661028	209	c("PBX3", "NRXN1", "NLGN1", "PDE4B", "FGF13", "ANK2", "CHRM3", "KCNB2", "CELF2", "KCNJ3", "TENM4", "PRKG1", "PPP3CA", "RIMS1", "GRIN2B", "CAMK2D", "SLC8A1", "PDE4D", "PPP1R12B", "FTO", "EPB41", "APP", "MEF2A", "NLGN4X", "RYR2", "RIMS2", "BMPR2", "TMEM108", "AKAP9", "AKAP6", "WNK1", "CACNA2D1", "TRPC1", "JARID2", "FOXO3", "CHRM2", "ATP2A2", "CELF4", "GUCY1A1", "PARD3", "PTPRO", "ZDHHC21", "TMEM65"…	Up-regulated	GluNeu
CELL BODY	8.65156e+06	9.16795e+08	704975715167238	489799748245581	143862278410463	299	c("NEGR1", "GRIK2", "CADM2", "NRXN1", "CNTNAP2", "KCNIP4", "ASTN2", "DLG2", "KCND2", "GRIA4", "ALCAM", "KCNB2", "KLHL1", "MAP2", "GRIA1", "SLC4A10", "EPHA5", "EPHA7", "SLC2A13", "SCN1A", "SLC8A1", "ZNF804A", "RTN1", "DSCAM", "GAP43", "SORBS2", "APP", "IGF1R", "GRIP1", "SLC38A1", "CTNND2", "RAPGEF2", "GPM6A", "PTBP2", "BMPR2", "AKAP9", "PICALM", "GLRA3", "UNC5C", "VTI1A", "SOS1", "STMN2", "WDFY3",…	Up-regulated	GluNeu
AXON	250994	4.47959e+06	774939030136436	485500138226365	143586145991809	396	c("CNTN5", "CADM2", "ADGRL3", "IL1RAPL1", "CNTNAP2", "DLG2", "FGF13", "PCDH9", "NCAM2", "ALCAM", "GRM3", "SPOCK1", "GRM7", "MAP2", "GRIA1", "SLC4A10", "DCC", "EXOC4", "EPHA5", "PPFIA2", "CTNNA2", "TENM2", "CNTN4", "APBB2", "SLC2A13", "SCN1A", "SLC8A1", "ZNF804A", "SCN2A", "DSCAM", "ROBO1", "CNTN1", "GAP43", "APP", "KIF21A", "GABRG2", "IGF1R", "TANC2", "SLC38A1", "LRRC7", "AUTS2", "NRP1", "GPM6A",…	Up-regulated	GluNeu
POSITIVE REGULATION OF CELLULAR COMPONENT BIOGENESIS	4.2574e+07	3.61138e+09	674962860011025	488345142894328	143052680632717	272	c("ADGRB3", "IL1RAPL1", "NRXN1", "CNTNAP2", "NLGN1", "EFNA5", "LRRTM3", "GRID2", "PTPRD", "TENM1", "TENM2", "FNBP1L", "CLASP1", "NRG1", "FLRT2", "CCDC88A", "PIK3CA", "PPM1E", "AUTS2", "FAF1", "NRP1", "GPM6A", "FNIP2", "AKAP9", "LDB2", "CLASP2", "CNOT2", "ATF7IP", "RAB3GAP1", "CLSTN2", "LIMCH1", "DNM3", "PDE4DIP", "PPHLN1", "FER", "BDNF", "LRRN1", "PRKCE", "CDK5R1", "STAU2", "NAV3", "CEP120", "RIC…	Up-regulated	GluNeu
REGULATION OF MONOATOMIC ION TRANSMEMBRANE TRANSPORT	4.4059e+08	147924685411457	557332238758646	493676575919969	142639232066809	178	c("GRM5", "KCNIP4", "PDE4B", "FGF13", "KCNH7", "KCND2", "ANK2", "KCNB2", "SCN3A", "KCNJ3", "PPP3CA", "FGF14", "GRIN2B", "SCN1A", "CAMK2D", "SLC8A1", "SCN2A", "PDE4D", "RYR2", "THADA", "AKAP9", "SCN9A", "SESTD1", "FBXO11", "DPP10", "ANK3", "TCAF1", "AKAP6", "WNK1", "KCNH5", "CACNA2D1", "NEDD4L", "PRKCE", "TRPC1", "BCL2", "HECW2", "RGS7", "KCNIP1", "PKD2", "STK39", "CACNA1D", "ABL1", "SLMAP", "CLIC…	Up-regulated	GluNeu
CELL CELL JUNCTION	4.4588e+07	240252924809584	610526878385931	481710056332483	140449032018111	233	c("ADGRL3", "CNTNAP2", "EFNA5", "DLG2", "CCDC85A", "FGF13", "PCDH9", "ANK2", "MAGI2", "PPP3CA", "CTNNA2", "CDH13", "CDH2", "SCN1A", "SLC8A1", "SCN2A", "CDH11", "CDH12", "FLRT2", "APP", "FRMD5", "PIK3CA", "PTPRK", "LRRC7", "FRMD4B", "CTNND2", "RAPGEF2", "BMPR2", "CDC42BPA", "PTPRM", "ANK3", "AKAP6", "CADM1", "CASK", "SDCCAG8", "CDH8", "CDH18", "ASH1L", "PARD3", "MAGI1", "CDH10", "VEZT", "PLEKHA7",…	Up-regulated	GluNeu
BEHAVIOR	8.81311e+07	6.35856e+09	659444398037935	475511723649016	139820367601935	312	c("ZFHX3", "NEGR1", "PBX3", "GRM5", "ADGRB3", "GRIK2", "NRXN1", "CNTNAP2", "NLGN1", "FGF13", "KCND2", "DAB1", "KLHL1", "GRM7", "GRIA1", "SCN3A", "SLC7A11", "SLC4A10", "GRIN2B", "CSMD1", "APBA1", "EXT1", "ACVR2A", "SCN1A", "PCDH17", "SCN2A", "BTBD9", "DSCAM", "PAK5", "CNTNAP4", "CNTN1", "MBD5", "APP", "MEIS1", "GABRG2", "SGIP1", "NLGN4X", "MEIS2", "DACH1", "AFF2", "SCN9A", "PICALM", "ADCY1", "NLGN…	Up-regulated	GluNeu
CALCIUM ION BINDING	6.80913e+08	334667770651131	610526878385931	477883263720772	139613450699749	250	c("PCDH15", "LRP1B", "PCDH7", "ADGRL3", "FAT3", "NRXN1", "KCNIP4", "ASTN2", "PCDH9", "SPOCK1", "SLIT2", "PPP3CA", "CDH13", "SPOCK3", "PCDH11Y", "TENM2", "MICU1", "CDH2", "PCDH17", "EDIL3", "SLC8A1", "CDH11", "CDH12", "RAPGEF2", "PCDH10", "CBLB", "NELL1", "NELL2", "EFCAB2", "C2CD5", "CLSTN2", "PLCB1", "FSTL5", "VCAN", "FSTL4", "EFCAB7", "CDK5R1", "CDH8", "HSP90B1", "PCDH19", "CDH18", "DST", "ASPH"…	Up-regulated	GluNeu
POSITIVE REGULATION OF CELL PROJECTION ORGANIZATION	4.46202e+09	147997211445651	557332238758646	471737834896587	137441804552394	228	c("NEGR1", "IL1RAPL1", "NLGN1", "EFNA5", "FUT9", "PTPRD", "TENM1", "SLIT2", "TOX", "MAGI2", "PLXNA4", "TENM2", "FNBP1L", "ZNF804A", "DSCAM", "ROBO1", "CNTN1", "IGF1R", "GRIP1", "CCDC88A", "PIK3CA", "LRRC7", "AUTS2", "RAPGEF2", "NRP1", "GPM6A", "BMPR2", "STMN2", "DNM3", "BDNF", "NTRK3", "STAU2", "CEP120", "EZH2", "TMEM106B", "KIDINS220", "DZIP1", "CREB3L2", "EPHA3", "IFT88", "SERPINI1", "RIT2", "B…	Up-regulated	GluNeu
ACTIN FILAMENT BASED PROCESS	2.1642e+09	863474121649753	575610261071129	448207844394202	132419312736829	376	c("TMEFF2", "EFNA5", "PDE4B", "FGF13", "THSD7A", "ANK2", "KLHL1", "TENM1", "KCNJ3", "PHACTR1", "SLIT2", "EPHA5", "PRKG1", "CTNNA2", "SGCD", "SCN1A", "CAMK2D", "FNBP1L", "CLASP1", "PDE4D", "TNIK", "EPB41", "FRMD5", "RASA1", "CCDC88A", "PIK3CA", "MEF2A", "PPM1E", "AUTS2", "NRP1", "RYR2", "TTC17", "AKAP9", "TBCK", "CDC42BPA", "CLASP2", "PPP1R9A", "LIMCH1", "FGD4", "STMN1", "CACNA2D1", "FER", "ARHGEF…	Up-regulated	GluNeu
TRANSMEMBRANE RECEPTOR PROTEIN TYROSINE KINASE SIGNALING PATHWAY	113370176802477	325827723189962	538434096309916	448621629732047	131478215089573	278	c("EFNA5", "PHF14", "PTPRT", "EPHA6", "NRG3", "EPHA5", "EPHA7", "ANKS1B", "SAMD12", "CDH13", "EXT1", "DOK6", "MAP2K5", "NRG1", "ROBO1", "FBXW7", "FLRT2", "MBD5", "IGF1R", "RASA1", "CCDC88A", "PIK3CA", "RAPGEF2", "NRP1", "PTPRG", "CBLB", "OSBPL8", "TMEM108", "PHIP", "SHC3", "C2CD5", "SOS1", "PLCB1", "PID1", "STMN1", "CADM1", "FSTL4", "CHN1", "FER", "ERBB4", "BDNF", "NTRK3", "AP3S1", "CDK5R1", "NUC…	Up-regulated	GluNeu
PROTON TRANSMEMBRANE TRANSPORT	43869.6	9.29762e+06	814035837847908	-480953577763971	-227843511201799	67	c("MT-CO3", "MT-ATP6", "MT-CO2", "MT-CYB", "MT-ND4", "MT-CO1", "MT-ND5")	Down-regulated	GluNeu
ATP BIOSYNTHETIC PROCESS	104718	2.08883e+07	788186810800237	-48448636992802	-241576175822361	59	c("MT-ATP6", "MT-CO2", "MT-ND1", "MT-ND4", "MT-ND2", "MT-ND3", "MT-ND5", "MT-ND6", "VPS9D1", "VCP")	Down-regulated	GluNeu
OXIDOREDUCTION DRIVEN ACTIVE TRANSMEMBRANE TRANSPORTER ACTIVITY	3.27069	2218.18	965327754226083	-67836843100477	-310287117608443	43	c("MT-CO3", "MT-CO2", "MT-CYB", "MT-ND1", "MT-ND4", "MT-CO1", "MT-ND2", "MT-ND3", "MT-ND5")	Down-regulated	GluNeu

## Sheet: APP_WT_x_Blank
pathway	pval	padj	log2err	ES	NES	size	leadingEdge	Enrichment	cell
REGULATION OF EPITHELIAL CELL MIGRATION	2.83549e+09	669742176478068	575610261071129	453030929627019	187072352269948	125	c("PTN", "PTPRM", "CCBE1", "RHOJ", "MACF1", "APOE", "DOCK1", "SLIT2", "PTK2", "SMOC2", "AKT3", "PTPRG", "RIN2", "FOXP1", "IQSEC1", "MAP2K5", "SPRED1", "ATP2B4", "BCAS3", "EVL", "NRP1", "IRS2", "HMGB1", "RAB11A", "EPB41L4B", "SASH1", "DOCK5", "MCC", "PLCG1", "MAPK14")	Up-regulated	Astrocytes
TRANSPORTER COMPLEX	7.20768e+08	283742500800977	610526878385931	433285082195453	186053859316602	161	c("KCNIP4", "GRIK1", "RYR3", "SCN1A", "CACNB2", "CACNA1C", "GRID2", "ATP1A2", "KCNIP1", "SHISA9", "DPP6", "ATP11A", "ATP10B", "MT-CYB", "MT-CO1", "CACNG5", "CACHD1", "GABRB1", "AKAP6", "SCN9A", "KCNMB4", "TTYH3", "MT-ND3", "MT-ND1", "UNC80", "CATSPERE", "TTYH2", "CACNG4", "MT-ND4", "AKAP9", "CHRNA7", "CACNG8", "LRRC8B", "GRIA2", "MT-ND5", "ABHD12", "CACNG7", "CACNA1A", "KCND2", "MCUB", "GRIN2B", …	Up-regulated	Astrocytes
POSTSYNAPTIC SPECIALIZATION	9.22451e+07	326824504362961	593325476396405	388998671817938	173732929220265	223	c("GRIK1", "ANKS1B", "DLG2", "SIPA1L1", "CACNA1C", "GRID2", "MAGI2", "KALRN", "SHISA9", "TNIK", "SORCS2", "LRRC4C", "LRRTM3", "GRIP1", "PRKN", "SORCS3", "DGKI", "ADCY1", "BCR", "BAALC", "GRIP2", "ADD2", "NLGN4Y", "GRM1", "CACNG5", "CDH10", "LRFN5", "GABRB1", "SHANK2", "ADD1", "IQSEC1", "EPHA7", "CLSTN1", "DISC1", "SYT11", "LZTS1", "RTN1", "EEF2K", "CAPZB", "CTNNB1", "CACNG4", "ATP2B2", "AKAP9", "…	Up-regulated	Astrocytes
ENDOPLASMIC RETICULUM LUMEN	2.43222e+09	615524420403604	575610261071129	-506747598029748	-182028618575033	147	c("COL14A1", "COL11A1", "PDIA3", "DNAJC3", "SDF2L1", "PDIA6", "DNAJC10", "PDIA4", "ADAMTSL1", "HSPA5", "HSP90B1", "SDC2", "P4HB", "MANF", "HYOU1", "UGGT1", "P3H2", "COL8A1", "CALR", "DNAJB11", "DNAJB9", "PRSS23", "CALU", "ERP44", "COL24A1", "SIL1", "TXNDC12", "COL1A2", "THBS1", "COL12A1", "COL3A1", "UGGT2", "FN1", "PDGFC", "OS9", "MYDGF", "PPIB", "EDEM3", "SELENOF", "FKBP14", "RCN2", "WNT5A", "FS…	Down-regulated	Astrocytes
ENDOPLASMIC RETICULUM TO GOLGI VESICLE MEDIATED TRANSPORT	1.05821e+09	340838889223512	593325476396405	-561712120572304	-191015496516495	95	c("SEC24D", "SEC31A", "USO1", "P4HB", "HYOU1", "SEC23B", "VCP", "RAB1A", "COPA", "TMED9", "COPB2", "SEC22B", "SCFD1", "SEC13", "CUL3", "STX5", "MIA2", "LMAN1", "TMED2", "INSIG1", "GOLT1B", "CREB3L2", "TMED5", "RINT1", "ARF4", "TRAPPC13", "TFG", "COG3", "SEC23IP", "COPG1", "CNIH4", "SEC22C", "MIA3", "SEC23A", "COPB1", "SEC24A", "ARCN1", "GOPC", "COPG2", "COPE", "BET1", "TRAPPC8", "LMAN2", "YIPF4",…	Down-regulated	Astrocytes
ENDOPLASMIC RETICULUM TO CYTOSOL TRANSPORT	1.41959e+09	419133113485739	593325476396405	-77867007031058	-201058292377396	21	c("SEL1L", "HERPUD1", "HSP90B1", "HM13", "VCP", "UBE2J1", "SELENOS", "SEC61B", "EDEM1", "OS9", "DERL2", "DERL1", "RHBDD1", "SYVN1")	Down-regulated	Astrocytes
DISULFIDE OXIDOREDUCTASE ACTIVITY	2.94987e+08	174189594435123	627256739718528	-799041307717114	-206318294479363	21	c("PDIA3", "TXNRD1", "PDIA6", "DNAJC10", "PDIA4", "ERO1B", "P4HB", "TXNDC12", "GSR")	Down-regulated	Astrocytes
ATPASE BINDING	4.35746e+08	220549726493538	610526878385931	-68144691611369	-206913001894483	48	c("SDF2L1", "DNAJC10", "PKD2", "ABCA1", "ANK2", "EZR", "CAV1", "PDE4D", "EGFR", "RUVBL1", "SELENOS", "AR", "SLC2A13", "TUNAR", "ESR1", "DERL1", "ATP1B1", "SNU13", "ATP6V0A1", "SYVN1", "NOP58", "ZNHIT6")	Down-regulated	Astrocytes
RESPONSE TO ENDOPLASMIC RETICULUM STRESS	83918.7	1.48662e+08	801215574617779	-574509105554255	-209107098385116	165	c("SEL1L", "PDIA3", "DNAJC3", "HERPUD1", "SDF2L1", "PDIA6", "DNAJC10", "PDIA4", "HSPA5", "HSP90B1", "XBP1", "P4HB", "MANF", "ATP2A2", "HYOU1", "UGGT1", "DDIT3", "SERP1", "HM13", "CALR", "CAV1", "VCP", "DNAJB9", "EIF2AK3", "STT3B", "SESN2", "UBE2J1", "ERP44", "SELENOS", "TXNDC12", "THBS1", "SEC61B", "CTH", "UFM1", "FICD", "GORASP2", "UGGT2", "EDEM1", "OS9", "TRIB3", "EDEM3", "TNFRSF10B", "DERL2", …	Down-regulated	Astrocytes
INTRAMOLECULAR OXIDOREDUCTASE ACTIVITY	2.83585e+08	174189594435123	627256739718528	-809995981461955	-2111254503367	22	c("PDIA3", "PDIA6", "PDIA4", "CRELD2", "ENOX1", "P4HB", "ERP44", "CRELD1", "IDI1", "SREBF2")	Down-regulated	Astrocytes
ENDOPLASMIC RETICULUM PROTEIN CONTAINING COMPLEX	9277.61	3.28706e+07	839088935621274	-69079213803248	-231242199648345	85	c("SEL1L", "PDIA3", "SDF2L1", "PDIA6", "DNAJC10", "MAGT1", "HSPA5", "HSP90B1", "OSTC", "P4HB", "HYOU1", "SEC63", "HM13", "CALR", "VCP", "DNAJB11", "STT3B", "RPN2", "SEC61A1", "NBAS", "SPCS2", "STT3A", "SELENOS", "SEC61B", "ORMDL1", "RPN1", "OS9", "PPIB", "DERL2", "DERL1", "INSIG1", "ALG14", "SREBF2", "MLEC", "SEC11C", "RINT1", "SEC11A", "SYVN1", "SPCS3", "HSD17B12", "GANAB", "PIGC", "PIGA", "EMC2…	Down-regulated	Astrocytes
NEGATIVE REGULATION OF MICROTUBULE POLYMERIZATION OR DEPOLYMERIZATION	5.83896e+06	4.30482e+08	719512826338911	791543934714204	204567569364005	25	c("NAV3", "FGF13", "STMN1", "CLASP1", "MAP2", "DYRK1A", "MAP1B", "CLASP2", "TBCD", "STMN2", "ARHGEF7", "APC", "TAOK1", "CAMSAP2", "HDGFL3")	Up-regulated	GABANeu
PRESYNAPSE ORGANIZATION	7.56523e+07	4.12739e+09	659444398037935	745223939471932	196378235008529	29	c("NLGN1", "LRFN5", "PTPRD", "IL1RAPL1", "CNTN5", "PCDH17", "PCLO", "NLGN4Y", "NTRK3", "APP", "IL1RAPL2", "LRRC4B", "BSN")	Up-regulated	GABANeu
REGULATION OF MICROTUBULE POLYMERIZATION OR DEPOLYMERIZATION	4.26759e+06	3.30292e+08	719512826338911	681955589790215	193047665972368	54	c("AKAP9", "NAV3", "FGF13", "STMN1", "CLASP1", "MAPT", "MAP2", "DYRK1A", "MAP1B", "CLASP2", "TBCD", "STMN4", "SLAIN1", "STMN2", "MAPRE2", "ARHGEF7", "APC", "TAOK1", "CAMSAP2", "PDE4DIP", "PAK1", "HDGFL3", "SPAST")	Up-regulated	GABANeu
POSTSYNAPTIC SPECIALIZATION ORGANIZATION	1.84211e+08	8.63455e+09	643551836150722	746350512668862	192887726851668	25	c("NLGN1", "PTPRD", "CDH2", "TMEM108", "SHANK2", "NTRK3", "GRID2", "NRXN1", "LRRC4B", "GAP43")	Up-regulated	GABANeu
HETEROPHILIC CELL CELL ADHESION VIA PLASMA MEMBRANE CELL ADHESION MOLECULES	9.56513e+08	307836085950599	593325476396405	750513653902204	191655268952177	23	c("NLGN1", "PTPRD", "IL1RAPL1", "TENM2", "CDH2", "TENM4", "TENM1", "GRID2", "CADM1")	Up-regulated	GABANeu
SYNAPSE ASSEMBLY	421.636	10022.9	887074988399873	642676678738059	191378433237916	111	c("NLGN1", "NRG3", "NEGR1", "LRFN5", "PTPRD", "IL1RAPL1", "CNTN5", "CLSTN2", "ADGRL3", "FLRT2", "CDH2", "DNM3", "GABRB3", "ADGRB3", "FGF13", "PCDH17", "PCLO", "MAP1B", "GPM6A", "GABRA2", "SHANK2", "NLGN4Y", "NTRK3", "GRID2", "LHFPL4", "MYCBP2", "APP", "ADD2", "KIRREL3", "NRXN1", "GABRB2", "IL1RAPL2", "ST8SIA2", "LRRC4B", "GAP43", "BSN", "CLSTN1", "DNER", "DSCAM", "SDK1", "CDH9", "NTRK2", "ADNP", …	Up-regulated	GABANeu
NEGATIVE REGULATION OF SUPRAMOLECULAR FIBER ORGANIZATION	462164	4.66085e+07	761460801445585	648564500327137	189441675779306	79	c("SPTBN1", "NAV3", "HSPA8", "SLIT2", "FGF13", "STMN1", "CLASP1", "MAP2", "DYRK1A", "TMSB10", "MAP1B", "TMEFF2", "APOE", "CLASP2", "TBCD", "CTNNA2", "STMN2", "ADD2", "ARHGEF7", "SPTBN4", "TMSB4X", "CLU", "APC", "SPTAN1", "TAOK1", "SVIL", "CAMSAP2", "SSH2", "PIK3CA", "HDGFL3", "FHOD3")	Up-regulated	GABANeu
SYNAPTIC MEMBRANE	0.000276211	0.91923	110533657731401	607007534815109	186330585437445	235	c("NLGN1", "GRIA4", "KCND2", "GRIK2", "DLG2", "LRFN5", "PTPRD", "CHRM3", "IL1RAPL1", "TENM2", "GRIA1", "CNTN5", "GRIN2B", "CLSTN2", "GPHN", "SLC8A1", "LRRC4C", "SYT1", "CDH2", "RIMS1", "AKAP9", "DNM3", "CNTN1", "GRIA2", "HSPA8", "GABRB3", "ADGRB3", "CDH8", "CANX", "RIMS2", "PCDH17", "GABRB1", "SYNE1", "SCN2A", "ERC1", "CACNA1C", "ERC2", "GPM6A", "NTNG1", "GABRA2", "SHANK2", "NLGN4Y", "ADAM23", "N…	Up-regulated	GABANeu
POSITIVE REGULATION OF FILOPODIUM ASSEMBLY	5.34672e+09	123568616479329	557332238758646	719836533333407	184865772057253	24	c("NLGN1", "TENM2", "FNBP1L", "DNM3", "DPYSL3", "TENM1", "GPM6A", "NRP1", "BCAS3", "CDC42")	Up-regulated	GABANeu
CELL CELL ADHESION VIA PLASMA MEMBRANE ADHESION MOLECULES	299433	3.11411e+07	774939030136436	613381113105174	182048076220481	104	c("NLGN1", "ROBO1", "PCDH9", "LRFN5", "PCDH15", "PTPRD", "IL1RAPL1", "TENM2", "CLSTN2", "ADGRL3", "LRRC4C", "CDH2", "TENM4", "CDH8", "PCDH17", "TENM1", "CDH12", "UNC5D", "NTNG1", "GRID2", "MAPK14", "KIFAP3", "CADM1", "KIRREL3", "CDH11", "ATP2C1", "WNK1", "LRRC4B", "DAB1", "CLSTN1", "PTPRR", "DSCAM", "PCDH11X", "CNTN4", "SDK1", "CDH9", "CDH18", "PCDH11Y", "PTPRG", "MAP2K5", "EFNA5", "NPTN", "PTPRT…	Up-regulated	GABANeu
MAIN AXON	9.61988e+07	307836085950599	593325476396405	646984923175013	178929658844977	43	c("DLG2", "SPOCK1", "SPTBN1", "MAPT", "MAP2", "SCN2A", "MAP1B", "CNTNAP2", "ANK3", "PARD3", "SCN8A", "APP", "LRRC7", "SPTBN4", "NFASC", "SCN1A", "KCNC1", "NAV1", "SLC1A2")	Up-regulated	GABANeu
PROTEIN DEPOLYMERIZATION	3.24933e+08	13350339214192	627256739718528	618435884706973	177566335049451	63	c("SPTBN1", "NAV3", "HSPA8", "FGF13", "STMN1", "CLASP1", "MICAL3", "MAP1B", "SH3GL3", "CLASP2", "STMN4", "STMN2", "DNAJC6", "ADD2", "SPTBN4", "APC", "SPTAN1", "TAOK1", "NCKAP5", "SVIL", "CAMSAP2", "PIK3CA", "CFL1", "HDGFL3", "SPAST")	Up-regulated	GABANeu
PRESYNAPTIC ACTIVE ZONE	9.09994e+08	296907722789516	593325476396405	624658821174386	177451205226318	56	c("CDH2", "RIMS1", "CANX", "RIMS2", "GABRB1", "PCLO", "ERC1", "PPFIA2", "ERC2", "GPM6A", "NTNG1", "SHANK2", "TRIO", "APP", "GAD1", "GABRB2", "STXBP1", "BSN", "ATP2B1", "FZD3", "GRM7", "APBA1", "NPTN", "UNC13A", "CTNND1", "CTBP2", "PNISR", "SYT11", "ARHGAP44", "SYP", "GRIN2D", "HCN1", "ITGA3", "CTNNB1")	Up-regulated	GABANeu
CELL JUNCTION ASSEMBLY	0.304361	2025.83	965327754226083	577059478294853	176767898914305	220	c("NLGN1", "NRG3", "NEGR1", "LRFN5", "PTPRD", "IL1RAPL1", "DST", "CNTN5", "CLSTN2", "ADGRL3", "FLRT2", "CDH2", "ACTG1", "DNM3", "GABRB3", "ADGRB3", "CDH8", "FGF13", "PCDH17", "PKN2", "PCLO", "CLASP1", "CDH12", "GPM6B", "MAP1B", "CNTNAP2", "GPM6A", "CLASP2", "TBCD", "GABRA2", "SHANK2", "NLGN4Y", "NTRK3", "PARD3", "GRID2", "LHFPL4", "FER", "RAPGEF2", "MYCBP2", "APP", "ADD2", "PTPRJ", "ARHGEF7", "KI…	Up-regulated	GABANeu
FC RECEPTOR SIGNALING PATHWAY	224231112102984	399398894878917	518848077743792	679048981943392	176435985013771	26	c("MAPK8", "APPL2", "FER", "PTPRJ", "PRKCE", "FYN", "PAK1", "SOS1", "MAPK10", "MAP2K4", "MAP3K7", "APPL1", "PTK2")	Up-regulated	GABANeu
PERIKARYON	6.37882e+08	221671367780977	610526878385931	610637217288642	176378922680159	68	c("KCND2", "DLG2", "KCNB2", "RUFY3", "PAM", "DIP2B", "MAP1B", "CACNA1C", "CNTNAP2", "APP", "ASTN1", "CTNND2", "GAP43", "ASTN2", "FYN", "KLHL24", "BRD1", "GRIP1", "GRIK3", "SLC8A3", "RACK1", "GLRA3", "EPHA4", "SLC4A10", "MAP2K4", "TOP1", "WDFY3", "KCNB1")	Up-regulated	GABANeu
CORTICAL CYTOSKELETON	1.07995e+09	335894585730824	593325476396405	623012397325218	176362054913988	54	c("CDH2", "RIMS1", "SPTBN1", "RIMS2", "PCLO", "CLASP1", "ERC1", "EEF1A1", "ERC2", "AKAP13", "PPP1R9A", "SPTBN4", "BSN", "SNX9", "SPTAN1")	Up-regulated	GABANeu
REGULATION OF SODIUM ION TRANSPORT	4.86125e+09	113931281900409	557332238758646	630323453286587	174801324814429	44	c("FGF14", "SLC8A1", "CNTN1", "FGF13", "HECW1", "ANK3", "NEDD4L", "ATP1B1", "CAMK2D", "NKAIN2", "FGF12", "SERPINE2", "UTRN", "WNK1", "SPTBN4", "PRKCE", "COMMD1", "KLHL24", "AHCYL1", "SCN3B")	Up-regulated	GABANeu
RESPONSE TO NERVE GROWTH FACTOR	187012491428789	349650321053377	518848077743792	659029600315419	174251836772843	30	c("MAGI2", "HSPA5", "KIDINS220", "TMEM108", "MAPT", "NTRK3", "STMN2", "ACAP2", "RAPGEF2", "APP", "TAC1", "USP8", "KCNC1", "UBE3A", "NTRK2")	Up-regulated	GABANeu
CENTRAL NERVOUS SYSTEM NEURON DIFFERENTIATION	9.19396e+07	4.85675e+09	659444398037935	58847031329885	173130103272418	87	c("HSP90AA1", "MDGA2", "SPOCK1", "TOX", "SLIT2", "GABRB1", "MAPT", "MAP2", "HSP90AB1", "GRID2", "ZSWIM6", "RAPGEF2", "MYCBP2", "DYNC2H1", "NRP1", "DCLK2", "CDH11", "SPTBN4", "ZMIZ1", "PAFAH1B1", "HERC1", "B2M", "SOX4", "TAOK1", "NTRK2", "EPHA4", "PTEN", "SLC4A10", "UBB", "EPHB2", "EPHB1", "B4GALT6")	Up-regulated	GABANeu
DENDRITE MORPHOGENESIS	5.16305e+07	2.86377e+09	659444398037935	580265585240017	171896058624913	99	c("NLGN1", "PTPRD", "IL1RAPL1", "KIDINS220", "DNM3", "ADGRB3", "PPP3CA", "MAP2", "PPFIA2", "PTN", "TNIK", "CTNNA2", "HECW1", "NEDD4L", "RAPGEF2", "NRP1", "PAK3", "SIPA1L1", "GSK3B", "CTNND2", "MEF2A", "CDC42", "FYN", "PAFAH1B1", "CUX1", "DSCAM", "ABI1", "CAMK2B", "CFL1", "UBE3A", "DIP2A", "TANC2", "RERE", "EPHA4", "PTEN", "EPHB2", "EPHB1", "RAB21", "HECW2", "CELSR2", "FARP1", "ARHGAP44", "SRCIN1"…	Up-regulated	GABANeu
POSTSYNAPTIC SPECIALIZATION	10.2914	4887.4	954541630725724	557878383701751	17163698363525	256	c("NLGN1", "GRIA4", "KCND2", "GRIK2", "MAGI2", "DLG2", "LRFN5", "SPOCK1", "GRIA1", "GRIN2B", "CLSTN2", "GPHN", "SLC8A1", "LRRC4C", "CDH2", "SPTBN1", "SYN3", "AKAP9", "DNM3", "GRIA2", "RTN1", "HSPA8", "ADGRB3", "TMEM108", "PDE4B", "KALRN", "GABRB1", "PCLO", "RTN4", "MAP1B", "SH3GL3", "CACNA1C", "HNRNPD", "GABRA2", "TNIK", "SHANK2", "NLGN4Y", "RTN3", "GRID2", "LHFPL4", "BMPR2", "ARHGAP32", "DNAJC6"…	Up-regulated	GABANeu
PALLIUM DEVELOPMENT	4.82266e+07	2.72031e+09	659444398037935	579208196374985	171463191537282	97	c("ROBO1", "TUBB2B", "ALK", "IGF1R", "CDH2", "TMEM108", "SLIT2", "FGF13", "RTN4", "TUBB2A", "CNTNAP2", "MCPH1", "KIRREL3", "DCLK2", "GSK3B", "DAB1", "CDON", "TUBA1A", "ZMIZ1", "PAFAH1B1", "PLCB1", "TRA2B", "XRN2", "SLC38A2", "NF1", "NTRK2", "TENT2", "EZH2", "EFHC1", "KDM1A", "PTEN")	Up-regulated	GABANeu
HEART PROCESS	3.4011e+07	138034864757516	627256739718528	574849181310427	169249338166349	88	c("SGCZ", "HSP90AA1", "SLC8A1", "AKAP9", "PDE4B", "FGF13", "EXT1", "CACNA1C", "NEDD4L", "AKAP13", "CACNB2", "DNM1L", "ATP1B1", "CAMK2D", "FGF12", "ANK2", "SPTBN4", "MEF2A", "CDC42", "FYN", "ATP2B1", "SCN1A", "TRPC1", "CELF2", "KCNJ3", "CALM1", "PIK3CA", "TPM1", "MDM2", "SLC8A3", "CHRM2", "ATP2A2", "CACNA1D", "SCN3B")	Up-regulated	GABANeu
DENDRITIC TREE	0.0246739	4.10574	103769615548758	543671254654771	168795029619085	360	c("NLGN1", "GRIA4", "KCND2", "HSP90AA1", "MAGI2", "NEGR1", "KCNB2", "CHRM3", "IL1RAPL1", "TENM2", "GRIA1", "RUFY3", "CLSTN2", "GPHN", "SLC8A1", "AKAP9", "DNM3", "GRIA2", "RTN1", "HSPA8", "SORBS2", "JPH4", "TMEM108", "CANX", "PDE4B", "FGF13", "GABRB1", "MAPK8", "DIP2B", "PPP3CA", "MAPT", "MAP2", "HSP90AB1", "DYRK1A", "MAP1B", "CACNA1C", "PPFIA2", "CNTNAP2", "APOE", "GPM6A", "GABRA2", "SHANK2", "AN…	Up-regulated	GABANeu
ION CHANNEL COMPLEX	1.17292e+08	6.00537e+09	643551836150722	557530881088312	167066876906995	123	c("GRIA4", "KCND2", "GRIK2", "OLFM3", "KCNB2", "GRIA1", "GRIN2B", "DPP10", "AKAP9", "GRIA2", "GABRB3", "PDE4B", "SCN9A", "GABRB1", "SCN2A", "CACNA1C", "CNTNAP2", "CACNA1A", "GABRA2", "GRID2", "MICU1", "CNIH3", "KCNJ6", "SCN3A", "SCN8A", "CACNB2", "DPP6", "GABRB2", "CACHD1", "SCN1A", "GLRB", "UNC80", "TRPC1", "RYR3", "KCNJ3", "KCNC1", "CALM1", "ANO6", "GRIK3", "GLRA3", "CACNA1D", "SCN3B", "VWC2L",…	Up-regulated	GABANeu
SODIUM ION TRANSPORT	4.12512e+08	159586526383676	610526878385931	563700194154867	166482179134225	93	c("FGF14", "SLC8A1", "CNTN1", "SCN9A", "FGF13", "SCN2A", "HECW1", "ANK3", "NEDD4L", "SCN3A", "SCN8A", "ATP1B1", "CAMK2D", "NKAIN2", "FGF12", "SERPINE2", "UTRN", "WNK1", "SPTBN4", "PRKCE", "SCN1A", "COMMD1", "SGK1", "SLC9A7", "SLC24A3", "KLHL24", "ANO6", "SLC38A2", "SLC8A3", "SLC3A2", "AHCYL1", "SLC38A1", "SCN3B", "ASIC2", "SLC4A10", "SLC6A15", "SLC38A7", "HECW2", "SLC4A7", "SLC9B2", "SLC4A8", "ST…	Up-regulated	GABANeu
NEURON MIGRATION	2.98017e+08	125544574918633	627256739718528	558985398909898	16597567038196	105	c("NRG3", "HSP90AA1", "SPOCK1", "TUBB2B", "ADGRL3", "FLRT2", "FGF13", "PCM1", "MAP1B", "UNC5D", "GPM6A", "NTNG1", "CTNNA2", "NTRK3", "RAPGEF2", "DCX", "NEXMIF", "KIRREL3", "NRP1", "DAB1", "ASTN1", "TUBA1A", "ASTN2", "FYN", "DNER", "ZMIZ1", "FZD3", "PAFAH1B1", "NEO1", "CAMK2B", "GATA3", "NAV1", "NTRK2", "ZNF609", "AUTS2", "CAMK2A", "FAT3", "CEP85L", "SDCCAG8")	Up-regulated	GABANeu
AXON	0.0571156	63.3603	102766987054358	53275327175885	165697871449771	386	c("ROBO1", "PCDH9", "HSP90AA1", "VIM", "DLG2", "BASP1", "NCAM2", "IL1RAPL1", "TENM2", "DST", "SPOCK1", "GRIA1", "CNTN5", "RUFY3", "IGF1R", "SLC8A1", "ADGRL3", "SYT1", "SPTBN1", "ACTG1", "DNM3", "CNTN1", "HSPA8", "TMEM108", "CDH8", "CANX", "SCN9A", "FGF13", "DPYSL3", "SBF2", "MAPK8", "PCLO", "DIP2B", "MAPT", "MAP2", "HSP90AB1", "SCN2A", "DYRK1A", "MAP1B", "PPFIA2", "CNTNAP2", "ERC2", "GPM6A", "GAB…	Up-regulated	GABANeu
STRUCTURAL CONSTITUENT OF CYTOSKELETON	178679230830985	335957333449446	518848077743792	583771973227721	165053501024278	53	c("VIM", "TUBB2B", "SPTBN1", "ACTG1", "ERBIN", "SORBS2", "TUBB2A", "CTNNA2", "ANK3", "ADD2", "ANK2", "SPTBN4", "BICD1", "TUBA1A", "TLN2", "SPTAN1", "INA", "TPM1")	Up-regulated	GABANeu
ADENYLATE CYCLASE MODULATING G PROTEIN COUPLED RECEPTOR SIGNALING PATHWAY	150052001077724	290333174178294	518848077743792	572218854482083	164296424818107	63	c("CHRM3", "PRKACB", "ADGRL3", "ADGRB3", "RIMS2", "PDE4B", "GNG2", "GNAO1", "RAPGEF2", "AKAP13", "GRM8", "GNAQ", "GRM7", "GRM3", "GRIK3", "ADCY1", "GABBR2", "PSAP", "GNAS", "CHRM2", "CACNA1D", "ADGRL2", "RAPGEF4", "GNAL", "ADCY9", "OPRM1", "SSTR2", "GNB1", "PRKAR1A", "GRK5", "GPR161", "ADCY6", "GPR176", "ADCY2", "GNAI1")	Up-regulated	GABANeu
POSITIVE REGULATION OF CELL PROJECTION ORGANIZATION	53426.9	8.08204e+06	801215574617779	535544942908993	164077476816652	222	c("NLGN1", "ROBO1", "HSP90AA1", "MAGI2", "NEGR1", "PTPRD", "IL1RAPL1", "TENM2", "HSPA5", "RUFY3", "TUBB2B", "ALK", "IGF1R", "KIDINS220", "FNBP1L", "DNM3", "CNTN1", "TOX", "SLIT2", "FUT9", "DPYSL3", "TENM1", "MAPT", "MAP1B", "PTN", "APOE", "GPM6A", "NTRK3", "STMN2", "RAPGEF2", "BMPR2", "LRRC7", "ARHGEF7", "TIAM1", "NRP1", "CAMK1D", "PAK3", "GSK3B", "BCAS3", "GOLGA4", "NRDC", "CCDC88A", "CDC42", "F…	Up-regulated	GABANeu
GLUTAMATERGIC SYNAPSE	726.435	161172	887074988399873	528992986809008	163157328866668	278	c("NLGN1", "KCND2", "GRIK2", "NRG3", "LRFN5", "PTPRD", "IL1RAPL1", "GRIA1", "CLSTN2", "ADGRL3", "LRRC4C", "SYT1", "SPTBN1", "SYN3", "AKAP9", "ERBIN", "DNM3", "HSPA8", "ADGRB3", "CDH8", "CANX", "PCDH17", "PCLO", "RTN4", "PPP3CA", "SCN2A", "SH3GL3", "APOE", "ERC2", "HNRNPD", "GPM6A", "NTNG1", "TNIK", "SHANK2", "NLGN4Y", "ADAM23", "TRIO", "NTRK3", "GRID2", "MAPK14", "NRP1", "FBXL20", "CDH11", "PAK3"…	Up-regulated	GABANeu
CELL JUNCTION ORGANIZATION	5.48292	3041.19	965327754226083	520387078599793	162021508648037	399	c("NLGN1", "NRG3", "NEGR1", "LRFN5", "PTPRD", "IL1RAPL1", "DST", "CNTN5", "GRIN2B", "CLSTN2", "IGF1R", "GPHN", "ADGRL3", "LRRC4C", "FLRT2", "CDH2", "ACTG1", "DNM3", "HSPA8", "GABRB3", "ADGRB3", "TMEM108", "CDH8", "FGF13", "PCDH17", "EXT1", "PKN2", "PCLO", "CLASP1", "CDH12", "GPM6B", "MAPT", "MAP1B", "ERC1", "PPFIA2", "CNTNAP2", "APOE", "ERC2", "GPM6A", "NTNG1", "CLASP2", "TBCD", "GABRA2", "SHANK2…	Up-regulated	GABANeu
ENSHEATHMENT OF NEURONS	384579668731378	615327469970205	49849310876659	564831460889397	161902292075374	62	c("TENM4", "CNTN1", "SBF2", "GPM6B", "SCN2A", "PTN", "PARD3", "SCN8A", "ANK2", "NRDC", "NFASC", "CLU", "SLC8A3", "SLC25A12", "NF1", "NTRK2", "ATRN", "PTEN", "ILK", "TNFRSF21", "SERINC5", "B4GALT6", "SKI")	Up-regulated	GABANeu
REGULATION OF NEURON PROJECTION DEVELOPMENT	5313.09	982331	851339057116899	523870411032059	161629071971711	284	c("NLGN1", "ROBO1", "VIM", "MAGI2", "NEGR1", "PTPRD", "IL1RAPL1", "HSPA5", "SPOCK1", "RUFY3", "TUBB2B", "ALK", "IGF1R", "CSMD3", "KIDINS220", "LRRC4C", "CDH2", "DNM3", "CNTN1", "TOX", "ADGRB3", "SLIT2", "FUT9", "FGF13", "DPYSL3", "RTN4", "DIP2B", "PPP3CA", "MAPT", "MAP2", "MAP1B", "PPFIA2", "PTN", "APOE", "NTNG1", "TNIK", "CTNNA2", "HECW1", "NTRK3", "GRID2", "STMN2", "NEDD4L", "RAPGEF2", "BMPR2",…	Up-regulated	GABANeu
PLASMA MEMBRANE PROTEIN COMPLEX	884757	7.95803e+07	747739663149885	52113362561068	159706065106111	224	c("SGCZ", "GRIA4", "KCND2", "GRIK2", "OLFM3", "SNTG1", "KCNB2", "GRIA1", "GRIN2B", "DPP10", "IGF1R", "CDH2", "AKAP9", "GRIA2", "CDH8", "PDE4B", "SCN9A", "FAF1", "GNG2", "CDH12", "SCN2A", "CACNA1C", "HMGB1", "CNTNAP2", "CACNA1A", "CTNNA2", "GNAO1", "GRID2", "LRP1", "CNIH3", "KCNJ6", "SCN3A", "SCN8A", "SGIP1", "CACNB2", "ATP1B1", "DPP6", "CDH11", "UTRN", "GNAQ", "EPS15L1", "SORBS1", "CACHD1", "SCN1…	Up-regulated	GABANeu
POSITIVE REGULATION OF IMMUNE EFFECTOR PROCESS	485848418079971	748566451560251	49849310876659	554955476345728	159339735107745	63	c("STAT5B", "ANKRD17", "APPL2", "FER", "ATAD5", "RPS19", "PTPRJ", "CADM1", "RIF1", "CD46", "STXBP1", "NSD2", "B2M", "HK1", "GAB2", "GATA3", "CAMK4", "STX7", "HLA-A", "MAP3K7", "KMT5B", "EPHB2", "LAMP1", "DNAJB9", "PRKCZ", "EXOSC6", "PDPK1", "GPI", "TFRC")	Up-regulated	GABANeu
CELL CELL ADHESION	2280.55	446451	863415391606693	5102900713902	158229075505516	340	c("NLGN1", "ROBO1", "PCDH9", "NEGR1", "LRFN5", "PCDH15", "NCAM2", "PTPRD", "IL1RAPL1", "TENM2", "CNTN5", "CLSTN2", "KIF26B", "ADGRL3", "LRRC4C", "CDH2", "TENM4", "ACTG1", "CNTN1", "FUT9", "CDH8", "PAG1", "PCDH17", "EXT1", "TENM1", "PPP3CA", "CDH12", "UNC5D", "HMGB1", "NTNG1", "CTNNA2", "NLGN4Y", "STAT5B", "ANK3", "GRID2", "ARID1A", "FER", "MAGI1", "MAPK14", "ADD2", "KIFAP3", "NEXMIF", "CADM1", "K…	Up-regulated	GABANeu
SITE OF POLARIZED GROWTH	1.04973e+09	32957529908575	593325476396405	52859083093328	15816447438836	120	c("PCDH9", "HSP90AA1", "BASP1", "TENM2", "RUFY3", "FGF13", "DPYSL3", "MAPT", "MAP2", "HSP90AB1", "MAP1B", "ERC2", "GPM6A", "SHANK2", "STMN4", "STMN2", "APP", "LMTK2", "GAP43", "PAFAH1B1", "FRY", "NEO1", "DSCAM", "MYO5A", "ABI1", "CFL1", "KIF5C", "EPHA4", "MYO9A", "CTNND1", "AUTS2", "ATCAY", "SLC2A13", "SETX", "FRYL", "PTBP2", "FXR1", "ALS2", "EPS8")	Up-regulated	GABANeu
CELL MORPHOGENESIS INVOLVED IN DIFFERENTIATION	283.859	83122	898671232061694	508872508079635	158021763475301	363	c("NLGN1", "ROBO1", "HSP90AA1", "PTPRD", "IL1RAPL1", "CNTN5", "RUFY3", "TUBB2B", "IGF1R", "KIDINS220", "LRRC4C", "FLRT2", "CDH2", "DNM3", "CNTN1", "ADGRB3", "SLIT2", "KALRN", "FGF13", "EXT1", "STMN1", "RTN4", "DIP2B", "PPP3CA", "MAPT", "MAP2", "HSP90AB1", "MAP1B", "PPFIA2", "PTN", "APOE", "NTNG1", "TBCD", "TNIK", "CTNNA2", "HECW1", "APLP2", "TRIO", "ANK3", "PARD3", "ENAH", "NEDD4L", "RAPGEF2", "B…	Up-regulated	GABANeu
REGULATION OF CYTOSKELETON ORGANIZATION	244600	2.62589e+07	774939030136436	513368516312183	157995567986201	259	c("PAM", "SPTBN1", "AKAP9", "ACTG1", "NAV3", "SLIT2", "FGF13", "SENP6", "TENM1", "STMN1", "CLASP1", "GPM6B", "MAPT", "MAP2", "DYRK1A", "TMSB10", "MAP1B", "TMEFF2", "EVL", "CLASP2", "TBCD", "CTNNA2", "STMN4", "NTRK3", "SLAIN1", "STMN2", "LRP1", "FER", "MYCBP2", "AKAP13", "RASA1", "MAPRE2", "ADD2", "ARHGEF7", "NRP1", "PAK3", "GSK3B", "SPTBN4", "PRKCE", "BCAS3", "PPM1E", "CCDC88A", "BICD1", "MTSS1",…	Up-regulated	GABANeu
SYNAPTIC SIGNALING	224.413	8298.29	898671232061694	505549193634566	157406947820618	400	c("NLGN1", "GRIA4", "KCND2", "GRIK2", "NRG3", "DLG2", "PTPRD", "CHRM3", "IL1RAPL1", "GRIA1", "GRIN2B", "TUBB2B", "CLSTN2", "LRRC4C", "SYT1", "CDH2", "RIMS1", "SYN3", "AKAP9", "GRIA2", "JPH4", "GABRB3", "TMEM108", "CDH8", "RIMS2", "PCDH17", "EXT1", "GABRB1", "PCLO", "RTN4", "PPP3CA", "MAPT", "MAP1B", "ERC1", "PLCL1", "PTN", "APOE", "ERC2", "CACNA1A", "NTNG1", "GABRA2", "SHANK2", "NLGN4Y", "TRIO", …	Up-regulated	GABANeu
CELL BODY	123290	1.46539e+07	788186810800237	509216412947836	157166342666282	287	c("GRIA4", "KCND2", "GRIK2", "HSP90AA1", "DLG2", "NEGR1", "KCNB2", "GRIA1", "RUFY3", "IGF1R", "SLC8A1", "PAM", "AKAP9", "GRIA2", "RTN1", "SORBS2", "CANX", "DPYSL3", "DIP2B", "MAPT", "MAP2", "HSP90AB1", "MAP1B", "CACNA1C", "CNTNAP2", "APOE", "CACNA1A", "GPM6A", "GABRA2", "SHANK2", "STMN2", "RAPGEF2", "BMPR2", "APP", "ARHGEF7", "LMTK2", "NRXN1", "RPTOR", "SPTBN4", "ASTN1", "CTNND2", "GAP43", "SEZ6L…	Up-regulated	GABANeu
REGULATION OF MONOATOMIC ION TRANSPORT	2.85946e+07	1.79553e+09	674962860011025	513043596351837	15681743855448	202	c("FGF14", "KCND2", "KCNB2", "GRIN2B", "DPP10", "SLC8A1", "AKAP9", "CNTN1", "JPH4", "SARAF", "PDE4B", "KCNH7", "SCN9A", "FGF13", "UBR3", "PPP3CA", "SCN2A", "CD63", "CACNA1C", "CACNA1A", "HECW1", "ANK3", "RGS7", "NEDD4L", "KCNJ6", "FBXO11", "SCN3A", "SCN8A", "CACNB2", "ATP1B1", "CAMK2D", "NKAIN2", "FGF12", "ANK2", "DPP6", "SERPINE2", "UTRN", "WNK1", "SPTBN4", "PRKCE", "KCNH8", "TMSB4X", "FYN", "AT…	Up-regulated	GABANeu
ENDOCYTIC VESICLE	5.01332e+08	185381427061571	610526878385931	519507716193949	15679488084454	146	c("GRIA4", "HSP90B1", "HSP90AA1", "VIM", "GRIA1", "SYT1", "ACTG1", "GRIA2", "APOE", "UBC", "CALR", "LRP1", "APPL2", "RAPGEF2", "SPARC", "SGIP1", "GAPVD1", "CAMK2D", "RABEP1", "PDIA3", "STXBP1", "MTSS1", "RAB10", "CDC42", "ATP6V0B", "B2M", "CAMK2B", "LMBRD1", "AMBRA1", "PIK3C3", "CLTC", "MDM2", "STX7", "UVRAG", "CHRM2", "MYO6", "HLA-A", "HYOU1", "IGF2R", "CAMK2A", "UBB", "APPL1", "LAMP1", "PIK3C2B…	Up-regulated	GABANeu
RHYTHMIC PROCESS	7.01862e+08	240803805395801	610526878385931	516024711470238	155539682194435	141	c("NLGN1", "KCND2", "ZFHX3", "HSPA5", "IGF1R", "PAM", "MAGED1", "SLIT2", "KCNH7", "SCN9A", "GABRB1", "MAPK8", "DYRK1A", "PTN", "HNRNPD", "STAT5B", "ENOX1", "MYCBP2", "DNM1L", "KDM5B", "GSK3B", "GNAQ", "KDM2A", "BTBD9", "BTRC", "CREBBP", "FBXL17", "SFPQ", "UBE3A", "ADCY1", "RACK1", "CUL4A", "NCOR1", "NTRK2", "EZH2", "MAPK10", "HUWE1", "ADNP", "USP7", "ROCK2", "FBXW7", "PTEN", "KMT2A", "OGT", "TOP1…	Up-regulated	GABANeu
SUPRAMOLECULAR FIBER ORGANIZATION	12638	2.00282e+06	826657301178302	500100801876973	155239016092497	354	c("HSP90B1", "VIM", "RUFY3", "SPTBN1", "AKAP9", "ACTG1", "NAV3", "HSPA8", "SLIT2", "FGF13", "MARCKS", "EXT1", "DPYSL3", "TENM1", "STMN1", "PCM1", "NEBL", "CLASP1", "MAPT", "MAP2", "HSP90AB1", "MICAL3", "DYRK1A", "TMSB10", "MAP1B", "TMEFF2", "APOE", "MARCKSL1", "EVL", "CLASP2", "TBCD", "CTNNA2", "STMN4", "SPIRE1", "SLAIN1", "STMN2", "ENAH", "FER", "AKAP13", "RASA1", "APP", "ADD2", "ARHGAP12", "ARH…	Up-regulated	GABANeu
EXTRINSIC COMPONENT OF PLASMA MEMBRANE	556786489298098	830935173266399	477270815362862	528976713935585	154872883450568	81	c("CDH2", "AKAP9", "CDH8", "PPP3CA", "GNG2", "CDH12", "CTNNA2", "GNAO1", "FER", "SNAP91", "DNAJC6", "TIAM1", "SERPINE2", "CDH11", "GNAQ", "STXBP1", "ESYT2", "USP8", "FYN", "CNKSR2", "APC", "CDH9", "CDH18", "GNAS", "CTNND1", "GNAL", "CDH13", "EEA1", "GRAMD1A", "STAC", "FARP1", "GNB1", "CYTH1", "AAK1", "CTNNB1", "CYLD", "CDH10", "KCNAB1", "GNAI1", "FMR1")	Up-regulated	GABANeu
MAINTENANCE OF LOCATION IN CELL	459486623468521	714566113506186	49849310876659	519949576790293	153282439315189	90	c("HSP90B1", "HSPA5", "SLC8A1", "AKAP9", "JPH4", "SYNE1", "TMSB10", "CACNA1C", "APOE", "ANK3", "CALR", "CAMK2D", "ANK2", "PRKCE", "CCDC88A", "TMSB4X", "PAFAH1B1", "TRPC1", "HK1", "PLCB1", "CALM1", "FTL", "UVRAG", "VPS13C")	Up-regulated	GABANeu
RESPONSE TO SALT	2.27658e+09	600924979122512	575610261071129	50731480376183	153114884970853	146	c("NLGN1", "HSP90B1", "HSP90AA1", "DLG2", "CHRM3", "HSPA5", "IGF1R", "SLC8A1", "SYT1", "ACTG1", "MNAT1", "PPP3CA", "HNRNPD", "CALR", "CAMK2D", "GNAQ", "PRKCE", "ST8SIA2", "MEF2A", "TUBA1A", "FYN", "B2M", "TRPC1", "RYR3", "PLCB1", "KCNC1", "STIM1", "CALM1", "PIK3CA", "SDK1", "UBE3A", "ADCY1", "SLC25A12", "SLC1A2", "CHRM2", "AHCYL1", "ROCK2", "XRN1", "KMT2A", "CPNE4", "KCNB1", "KCNMA1", "TMBIM6", "…	Up-regulated	GABANeu
CALMODULIN BINDING	276220432829706	473846185802713	49849310876659	515360114594466	152731203643726	100	c("SLC8A1", "SYT1", "SPTBN1", "MARCKS", "PPP3CA", "MAP2", "CACNA1C", "FBXL2", "MARCKSL1", "ADD2", "CAMK2D", "CAMK1D", "GAP43", "PDE1A", "ATP2B1", "MYO5A", "RYR3", "PLCB1", "SPTAN1", "CAMK2B", "CAMSAP2", "MYH10", "SLC8A3", "CAMK4", "ADCY1", "STRN3", "UNC13A", "MYO6", "CAMK2A", "EEA1", "RYR2", "CAMK2G", "ADD1", "KCNQ3", "CDK5RAP2", "CNN3", "IQGAP2", "PPP3CC", "MYO9B", "MAP6", "UBR4", "PHKA2", "PCYT…	Up-regulated	GABANeu
REGULATION OF VESICLE MEDIATED TRANSPORT	3.79142e+07	2.21366e+09	674962860011025	494853154799296	15209954363018	242	c("NLGN1", "MAGI2", "IL1RAPL1", "SYT1", "RIMS1", "ACTG1", "RIMS2", "PCLO", "PPP3CA", "CLASP1", "CD63", "C2CD5", "SH3GL3", "HMGB1", "APOE", "ERC2", "CLASP2", "MKLN1", "CALR", "LRP1", "APPL2", "NEDD4L", "FER", "RAB3C", "SNAP91", "SGIP1", "APP", "DNAJC6", "PTPRJ", "NRP1", "SMAP1", "CAMK1D", "FBXL20", "ATP2C1", "STXBP1", "ATP9A", "BICD1", "BSN", "CLU", "CDC42", "PGAP1", "BTBD9", "B2M", "GAB2", "ATXN2…	Up-regulated	GABANeu
BEHAVIOR	3.00014e+06	2.49612e+07	719512826338911	492425870897859	152095041204907	295	c("NLGN1", "KCND2", "GRIK2", "ZFHX3", "NEGR1", "CSMD1", "GRIA1", "GRIN2B", "ALK", "CNTN1", "JPH4", "ADGRB3", "SCN9A", "STRBP", "FGF13", "PCDH17", "EXT1", "UBR3", "PCM1", "ATXN1", "MAPT", "SCN2A", "PTN", "CNTNAP2", "APOE", "SHANK2", "NLGN4Y", "SCN3A", "SGIP1", "APP", "GAD1", "KIRREL3", "FGF12", "BRINP1", "MBD5", "FBXL20", "SERPINE2", "NRXN1", "RPTOR", "SPTBN4", "PRKCE", "PAK5", "DAB1", "ASTN1", "T…	Up-regulated	GABANeu
PRESYNAPSE	478762	4.68624e+07	761460801445585	488923496558793	151397922104777	320	c("NLGN1", "GRIK2", "PTPRD", "GRIA1", "CNTN5", "SLC8A1", "SYT1", "CDH2", "RIMS1", "SYN3", "ACTG1", "DNM3", "CNTN1", "HSPA8", "CDH8", "CANX", "RIMS2", "PDE4B", "PCDH17", "GABRB1", "PCLO", "SCN2A", "ERC1", "SH3GL3", "PPFIA2", "ERC2", "GPM6A", "NTNG1", "GABRA2", "TNIK", "SHANK2", "NLGN4Y", "ADAM23", "TRIO", "RAB3C", "KCTD16", "SNAP91", "GRK3", "APP", "DNAJC6", "CACNB2", "DNM1L", "GAD1", "KIRREL3", "…	Up-regulated	GABANeu
REGULATION OF PROTEIN CONTAINING COMPLEX ASSEMBLY	2.94101e+08	125483052746772	627256739718528	494412734216847	151165250751589	206	c("HSP90AA1", "HSPA5", "SPTBN1", "AKAP9", "NAV3", "HSPA8", "SLIT2", "SENP6", "TENM1", "MAPK8", "STMN1", "FAF1", "CLASP1", "MAPT", "MAP2", "DYRK1A", "TMSB10", "MAP1B", "HMGB1", "FBXL2", "APOE", "EVL", "TBCD", "SLAIN1", "STMN2", "VPS8", "FER", "RASA1", "ADD2", "ARHGEF7", "ATR", "PAK3", "GSK3B", "VPS41", "SPTBN4", "PRKCE", "STXBP1", "TMSB4X", "CLU", "CDC42", "SNX9", "SPTAN1", "SVIL", "CAMSAP2", "SSH…	Up-regulated	GABANeu
TRANSMEMBRANE RECEPTOR PROTEIN TYROSINE KINASE SIGNALING PATHWAY	9.59535e+06	6.79433e+08	704975715167238	489068853285852	150650431725286	267	c("ROBO1", "NRG3", "ALK", "IGF1R", "FLRT2", "ERBIN", "TMEM108", "KALRN", "EXT1", "STMN1", "RTN4", "CD63", "C2CD5", "PHIP", "STAT5B", "NTRK3", "LRP1", "FER", "RAPGEF2", "RASA1", "MAPK14", "PTPRJ", "SESN3", "ARHGEF7", "CADM1", "DOK6", "TIAM1", "NRP1", "MBD5", "PAK3", "SIPA1L1", "GSK3B", "CCDC88A", "SORBS1", "EPHA6", "SHOC2", "ARID5B", "MTSS1", "PTPRR", "FYN", "SOGA1", "SHC3", "ABI1", "PLCB1", "CRIM…	Up-regulated	GABANeu
PHOSPHATASE BINDING	509237245786132	766851381889704	477270815362862	506911101941004	15030289746346	101	c("HSP90B1", "HSP90AA1", "MAGI2", "CDH2", "SBF2", "MAPK8", "DZIP3", "MAPT", "ENSA", "FBXL2", "FER", "MAPK14", "KIFAP3", "WNK1", "SPTBN4", "MAST2", "SHOC2", "JAK1", "MTMR9", "AMBRA1", "CDC27", "RACK1", "TBK1", "CNST", "STRN3", "PTPRT", "IGBP1", "IRS2", "TERF2IP", "PTK2", "PHACTR4", "MTMR3", "KIF3A", "CHCHD3", "MYO16", "CCDC191", "AKAP11", "ANKLE2", "TRAF3", "GRB2", "CADM4", "CTNNB1", "EGFR", "PPP6…	Up-regulated	GABANeu
ACTIN FILAMENT BASED PROCESS	215824	2.3942e+07	774939030136436	482299140536771	149834929817089	369	c("HSP90B1", "RUFY3", "PAM", "DAAM1", "FNBP1L", "SPTBN1", "AKAP9", "ACTG1", "SLIT2", "PDE4B", "FGF13", "MARCKS", "DPYSL3", "TENM1", "STMN1", "NEBL", "CLASP1", "GPM6B", "MICAL3", "TMSB10", "TMEFF2", "CACNA1C", "MARCKSL1", "EVL", "CLASP2", "TNIK", "CTNNA2", "ARHGAP26", "SPIRE1", "MKLN1", "NTRK3", "CALR", "LRP1", "ENAH", "NEDD4L", "ACAP2", "FER", "AKAP13", "FRMD5", "RASA1", "CACNB2", "ADD2", "ARHGAP…	Up-regulated	GABANeu
CELL LEADING EDGE	1.37757e+07	6.64428e+09	643551836150722	483717561752748	148562728791909	238	c("VIM", "SNTG1", "DST", "GRIA1", "RUFY3", "CDH2", "SPTBN1", "SORBS2", "PKN2", "DPYSL3", "MAPT", "EEF1A1", "C2CD5", "CNTNAP2", "EVL", "CLASP2", "GABRA2", "MKLN1", "MCC", "ABLIM1", "STMN2", "APPL2", "ENAH", "ACAP2", "FER", "RASA1", "APP", "PTPRJ", "ARHGEF7", "ITSN1", "BCAS3", "CCDC88A", "MTSS1", "CDC42", "ATP2B1", "PAFAH1B1", "MTMR9", "MYO5A", "ABI1", "SNX9", "APC", "TLN2", "KCNC1", "PIK3CA", "MYH…	Up-regulated	GABANeu
NEGATIVE REGULATION OF CELLULAR COMPONENT ORGANIZATION	3.00014e+06	2.49612e+07	719512826338911	478581790643501	148500338509535	349	c("NLGN1", "VIM", "HSPA5", "SPOCK1", "RUFY3", "GRIN2B", "SPTBN1", "DNM3", "NAV3", "HSPA8", "SLIT2", "FGF13", "DPYSL3", "STMN1", "MNAT1", "RTN4", "DIP2B", "PPP3CA", "CLASP1", "MAPT", "MAP2", "DYRK1A", "TMSB10", "MAP1B", "TMEFF2", "SH3GL3", "HMGB1", "FBXL2", "APOE", "EVL", "CLASP2", "TBCD", "CTNNA2", "STMN2", "RAPGEF2", "APP", "ADD2", "ARHGEF7", "NRP1", "GSK3B", "SPTBN4", "BCAS3", "STXBP1", "DAB1",…	Up-regulated	GABANeu
TAXIS	1.36869e+09	406695916732218	593325476396405	484310893512493	148162319590855	209	c("ROBO1", "NRG3", "CNTN5", "TUBB2B", "FLRT2", "CNTN1", "SLIT2", "PDE4B", "KALRN", "EXT1", "PTN", "HMGB1", "TRIO", "NTRK3", "CALR", "ENAH", "FER", "BMPR2", "MYCBP2", "APP", "NCAM1", "MAPK14", "RPS19", "DNM1L", "PTPRJ", "NRP1", "CAMK1D", "NRXN1", "WNK1", "SCG2", "DOCK4", "EPHA6", "GAP43", "NFASC", "TMSB4X", "SEMA6D", "FYN", "ST6GAL1", "FZD3", "NEO1", "DSCAM", "CNTN4", "ANO6", "KIF5C", "GATA3", "MT…	Up-regulated	GABANeu
CELL ADHESION MOLECULE BINDING	3.19835e+07	1.93529e+09	674962860011025	478012871405822	147747142895986	300	c("NLGN1", "PTPRD", "TENM2", "DST", "HSPA5", "CNTN5", "LRRC4C", "CDH2", "FNBP1L", "SPTBN1", "TENM4", "CNTN1", "HSPA8", "CDH8", "PKN2", "TENM1", "RTN4", "CDH12", "HSP90AB1", "ERC1", "PTN", "HMGB1", "LRRFIP1", "NTNG1", "KTN1", "CTNNA2", "NLGN4Y", "ADAM23", "ANK3", "CALR", "EDIL3", "CPE", "FER", "BMPR2", "FRMD5", "GAPVD1", "PTPRJ", "CADM1", "KIRREL3", "CDH11", "NRXN1", "UTRN", "CD46", "EPS15L1", "LA…	Up-regulated	GABANeu
POSITIVE REGULATION OF CELLULAR COMPONENT BIOGENESIS	1.42891e+08	6.79343e+09	643551836150722	478868463141815	147445667236516	262	c("NLGN1", "HSP90AA1", "PTPRD", "IL1RAPL1", "TENM2", "CLSTN2", "FLRT2", "FNBP1L", "AKAP9", "DNM3", "NAV3", "ADGRB3", "DPYSL3", "TENM1", "MAPK8", "FAF1", "CLASP1", "MAPT", "MAP1B", "CNTNAP2", "EVL", "GPM6A", "CLASP2", "GRID2", "SLAIN1", "FER", "PTPRJ", "ATR", "NRP1", "NRXN1", "GSK3B", "PRKCE", "BCAS3", "PPM1E", "ST8SIA2", "LRRC4B", "CCDC88A", "MTSS1", "CLU", "CLSTN1", "CDC42", "PAN3", "SNX9", "APC…	Up-regulated	GABANeu
CELL CORTEX	200673166838054	371022388465025	518848077743792	484091392464415	14699522010716	167	c("DST", "EXOC6B", "CDH2", "RIMS1", "FNBP1L", "SPTBN1", "RIMS2", "MARCKS", "PCLO", "CLASP1", "MICAL3", "ERC1", "EEF1A1", "C2CD5", "ERC2", "CLASP2", "SPIRE1", "MKLN1", "PARD3", "FER", "AKAP13", "ARHGAP32", "ARHGEF7", "GAD1", "PPP1R9A", "SPTBN4", "STXBP1", "RIC8B", "BSN", "ASTN2", "GRM7", "PAFAH1B1", "FRY", "CLIP2", "SNX9", "SPTAN1", "SPINK5", "STIM1", "MYH10", "EXOC5", "UNC13A", "MYO6", "FNBP1", "…	Up-regulated	GABANeu
CYTOSKELETON DEPENDENT INTRACELLULAR TRANSPORT	330477095823293	547177997462646	49849310876659	486112629243414	146606843533818	143	c("DLG2", "DST", "FNBP1L", "HSPA8", "TMEM108", "PCM1", "MAPT", "MAP2", "MAP1B", "PPFIA2", "DYNC2H1", "APP", "KIFAP3", "DYNLL1", "KIF1B", "CCDC88A", "BICD1", "TUBA1A", "CDC42", "PAFAH1B1", "UCHL1", "MYO5A", "APBA1", "MAK", "KIF5C", "SPAST", "TANC2", "MYO6", "AP3S1", "IFT43", "UBB", "DYNC1I1", "LAMP1", "SYBU", "RAB21", "HNRNPU", "KIF3A", "TRAK2", "DYNC1H1", "PRKCZ", "RAB6A", "IFT27", "CLIP3", "WDR3…	Up-regulated	GABANeu
CALCIUM ION BINDING	1.00731e+09	319270257092985	593325476396405	477342263036361	146484097427111	234	c("LRP1B", "PCDH9", "HSP90B1", "FSTL5", "PCDH15", "TENM2", "DST", "HSPA5", "SPOCK1", "CLSTN2", "SLC8A1", "ADGRL3", "PAM", "SYT1", "CDH2", "SLIT2", "CDH8", "CANX", "PCDH17", "PCLO", "PPP3CA", "CDH12", "C2CD5", "DLK1", "CALR", "MICU1", "EDIL3", "LRP1", "RAPGEF2", "VCAN", "SPARC", "ITSN1", "CDH11", "NRXN1", "REPS1", "EPS15L1", "ESYT2", "ASTN2", "CLSTN1", "DNER", "PCDH11X", "PLCB1", "SPTAN1", "USP32"…	Up-regulated	GABANeu
CELL CELL JUNCTION	7.29439e+08	244714756150209	610526878385931	47550507840989	145854986297497	230	c("PCDH9", "MAGI2", "DLG2", "SLC8A1", "ADGRL3", "FLRT2", "CDH2", "ACTG1", "CDH8", "FGF13", "CCDC85A", "PKN2", "PPP3CA", "CDH12", "SCN2A", "CNTNAP2", "TBCD", "CTNNA2", "ANK3", "PARD3", "MAGI1", "RAPGEF2", "BMPR2", "FRMD5", "APP", "PTPRJ", "ATP1B1", "LRRC7", "FRMD4A", "CADM1", "TIAM1", "KIRREL3", "ANK2", "CDH11", "SPTBN4", "MAGI3", "CTNND2", "SORBS1", "NFASC", "RAB10", "CDC42", "SCN1A", "APC", "KLH…	Up-regulated	GABANeu
NEGATIVE REGULATION OF LOCOMOTION	325918863821792	542701552221864	49849310876659	482298109892224	145564487908137	146	c("ROBO1", "NRG3", "MAGI2", "NAV3", "SLIT2", "DPYSL3", "CLASP1", "TMEFF2", "HMGB1", "APOE", "EVL", "CLASP2", "SRGAP1", "MCC", "CALR", "LRP1", "ARID4A", "FRMD5", "PTPRJ", "NEXMIF", "NRP1", "CDH11", "ARID4B", "SEMA6D", "PTPRR", "ST6GAL1", "PLCB1", "SRGAP3", "TPM1", "GATA3", "SAP130", "CD200", "NF1", "PTPRG", "LIMCH1", "MAP2K5", "PTPRT", "EPHA4", "PTEN", "SCAI", "OGT", "DLG5", "MCTP1", "ZMYND8", "OS…	Up-regulated	GABANeu
CELL SURFACE	1.66155e+09	472619735130924	575610261071129	473453839731334	145181010372391	228	c("NLGN1", "ROBO1", "HSP90AA1", "LRFN5", "IL1RAPL1", "HSPA5", "GRIA1", "GRIN2B", "CLSTN2", "PAM", "CDH2", "GRIA2", "GPC6", "HSP90AB1", "CD63", "UNC5D", "PPFIA2", "HMGB1", "CNTNAP2", "NLGN4Y", "ANK3", "CALR", "ENOX1", "BMPR2", "SPARC", "APP", "NCAM1", "PTPRJ", "SERPINE2", "NRXN1", "CD46", "PDIA3", "NRDC", "ASTN1", "MMP16", "BSN", "CLU", "CLSTN1", "FZD3", "NEO1", "B2M", "ITGB8", "KCNJ3", "KCNC1", "…	Up-regulated	GABANeu
TUBULIN BINDING	3.22727e+09	80754482682216	557332238758646	471188889925539	144275441106932	216	c("DST", "DNM3", "NAV3", "PDE4B", "JAKMIP2", "STRBP", "FGF13", "MTUS2", "STMN1", "DIP2B", "CLASP1", "MAPT", "MAP2", "MAP1B", "CLASP2", "TBCD", "STMN4", "STMN2", "DCX", "SGIP1", "MAPRE2", "DNM1L", "ARHGEF7", "DCLK2", "VPS41", "BCAS3", "KIF1B", "CCDC88A", "MAST2", "FYN", "KIF21A", "PAFAH1B1", "TBCA", "SETD2", "CLIP2", "APC", "TAOK1", "JAKMIP1", "INO80", "REEP1", "CAMSAP2", "STIM1", "PAK1", "KIF5C",…	Up-regulated	GABANeu
HEART DEVELOPMENT	2.80647e+09	718455937681499	575610261071129	467612040677162	143697893996373	241	c("SGCZ", "ROBO1", "BASP1", "IGF1R", "SLC8A1", "PAM", "FLRT2", "TENM4", "SORBS2", "SLIT2", "EXT1", "MNAT1", "NEBL", "RTN4", "CACNA1C", "NTRK3", "CALR", "HDAC9", "CPE", "BMPR2", "AKAP13", "DYNC2H1", "MAPK14", "FGF12", "NRP1", "ANK2", "CDH11", "GSK3B", "SEC24B", "ACADM", "MEF2A", "CDC42", "ZMIZ1", "SETD2", "TFDP2", "NSD2", "SOX4", "APC", "UTY", "MIB1", "TPM1", "GATA3", "MDM2", "MDM4", "FHOD3", "NRG…	Up-regulated	GABANeu
NERVOUS SYSTEM PROCESS	3.07127e+07	1.89281e+09	674962860011025	460860553605396	143488040426424	399	c("NLGN1", "KCND2", "GRIK2", "HSP90AA1", "PCDH15", "NCAM2", "CSMD1", "GRIA1", "CNTN5", "GRIN2B", "RIMS1", "TENM4", "AKAP9", "JPH4", "GABRB3", "ADGRB3", "TMEM108", "RIMS2", "SCN9A", "FGF13", "UBR3", "GABRB1", "PPP3CA", "ATXN1", "MAPT", "SCN2A", "PTN", "CNTNAP2", "APOE", "GABRA2", "SHANK2", "CTNNA2", "NLGN4Y", "ANK3", "PARD3", "GRID2", "ABLIM1", "BBS9", "LHFPL4", "FBXO11", "MYCBP2", "APP", "CACNB2"…	Up-regulated	GABANeu
REGULATION OF SYSTEM PROCESS	128101558114849	256820473136275	518848077743792	467223219482107	142770861063859	200	c("NLGN1", "HSP90AA1", "KCNB2", "CHRM3", "GRIN2B", "SLC8A1", "RIMS1", "TENM4", "AKAP9", "TMEM108", "RIMS2", "PDE4B", "FGF13", "PPP3CA", "FTO", "CACNA1C", "APOE", "PARD3", "BMPR2", "APP", "CACNB2", "CELF4", "ATP1B1", "CAMK2D", "FGF12", "ANK2", "KDM5B", "NRXN1", "WNK1", "SPTBN4", "NRDC", "DOCK4", "MEF2A", "ATP2B1", "DLGAP2", "SGK1", "TRPC1", "CELF2", "CAMK2B", "KCNJ3", "CALM1", "TPM1", "MDM2", "ZDH…	Up-regulated	GABANeu
PROTEIN LOCALIZATION TO PLASMA MEMBRANE	490101362207648	751639324159932	477270815362862	470725182570438	142683716682128	161	c("KCNB2", "DPP10", "CDH2", "SPTBN1", "GPR158", "FGF13", "C2CD5", "CLASP2", "TNIK", "TSPAN5", "ANK3", "LRP1", "RAPGEF2", "RAB3C", "CACNB2", "ATP1B1", "LRRC7", "ANK2", "DPP6", "ATP2C1", "SPTBN4", "PRKCE", "GOLGA4", "CCDC88A", "STXBP1", "SORBS1", "NFASC", "RAB10", "PACS1", "MYO5A", "GRIP1", "CLTC", "RACK1", "STX7", "CNST", "PACS2", "ROCK2", "TTC7B", "EXOC5", "SCN3B", "LRP6", "HECTD1", "EPHB2", "KCN…	Up-regulated	GABANeu
ENDOCYTOSIS	6.39437e+08	221671367780977	610526878385931	460614128483879	142256893430378	294	c("NLGN1", "LRP1B", "MAGI2", "GRIA1", "RABGAP1L", "SYT1", "FNBP1L", "ACTG1", "DNM3", "EHBP1", "XKR6", "TMEM108", "CANX", "OCIAD1", "PPP3CA", "CD63", "SH3GL3", "APOE", "NLGN4Y", "DPYSL2", "MKLN1", "XKR4", "LRP1", "APPL2", "NEDD4L", "SNAP91", "GRK3", "SGIP1", "APP", "GAPVD1", "DNAJC6", "DNM1L", "ARHGAP12", "SMAP1", "ANK2", "RABEP1", "ITSN1", "REPS1", "ATP9A", "EPS15L1", "BICD1", "ESYT2", "CLU", "CD…	Up-regulated	GABANeu
ENZYME ACTIVATOR ACTIVITY	1.22961e+09	372013934724451	593325476396405	460316587335565	142020891536245	284	c("NRG3", "CHRM3", "RABGAP1L", "ALK", "RASAL2", "RGS6", "ADGRB3", "MNAT1", "SIPA1L2", "APOE", "TBCD", "ARHGAP26", "FAM13B", "SRGAP1", "RGS7", "ACAP2", "RPLP1", "RAPGEF2", "BMPR2", "RASA1", "ARHGAP32", "APP", "GAPVD1", "CCNY", "MAPK14", "DNM1L", "ARHGAP12", "TBC1D22A", "NRP1", "SMAP1", "RABEP1", "ARHGAP5", "RPTOR", "WNK1", "SIPA1L1", "GNAQ", "CHM", "PRKCE", "BCAS3", "ARHGEF12", "MMP16", "DOCK4", "…	Up-regulated	GABANeu
CELL SURFACE RECEPTOR SIGNALING PATHWAY INVOLVED IN CELL CELL SIGNALING	2.58307e+09	666391999828913	575610261071129	456300963976374	140588355702205	270	c("NLGN1", "GRIK2", "MAGI2", "GRIN2B", "DAAM1", "CDH2", "RIMS1", "GABRB3", "TMEM108", "RIMS2", "MLLT3", "EXT1", "GABRB1", "TLE4", "PPP3CA", "GPC6", "APOE", "GABRA2", "TNIK", "HECW1", "MCC", "GRID2", "CDK14", "LRP1", "CPE", "SPIN1", "APP", "CCNY", "MAPK14", "CELF4", "TIAM1", "TBL1XR1", "NRXN1", "GABRB2", "WWOX", "WNK1", "GSK3B", "GNAQ", "CTNND2", "CDC42", "USP8", "FZD3", "PRICKLE2", "GLRB", "BTRC"…	Up-regulated	GABANeu
POLYMERIC CYTOSKELETAL FIBER	3.73239e+09	913338555998075	557332238758646	4530192066666	140029158056342	301	c("VIM", "DST", "TUBB2B", "SLC8A1", "ACTG1", "DNM3", "NAV3", "FGF13", "MTUS2", "FIGN", "DPYSL3", "STMN1", "DNAH14", "CLASP1", "MAPT", "MAP2", "MAP1B", "TUBB2A", "CLASP2", "TBCD", "SHANK2", "DPYSL2", "SLAIN1", "FER", "CEP170", "DCX", "DYNC2H1", "MAPRE2", "KIFAP3", "DNM1L", "NRP1", "DYNLL1", "SPTBN4", "BCAS3", "KIF1B", "BICD1", "TUBA1A", "FYN", "KIF21A", "PAFAH1B1", "DLGAP2", "TBCA", "LRRC49", "MYO…	Up-regulated	GABANeu
REGULATION OF CELL ADHESION	8.51689e+09	184053335967297	538434096309916	449405395164375	138650791245548	283	c("ZFHX3", "SPOCK1", "KIF26B", "ACTG1", "FUT9", "PAG1", "FAF1", "PPP3CA", "CLASP1", "GPM6B", "HMGB1", "CLASP2", "TBCD", "STAT5B", "ANK3", "CALR", "EDIL3", "ARID1A", "MAGI1", "FRMD5", "RASA1", "MAPK14", "KIFAP3", "PTPRJ", "NEXMIF", "ARHGEF7", "NRP1", "PEAK1", "SERPINE2", "UTRN", "CD46", "WNK1", "GSK3B", "PRKCE", "BCAS3", "DAB1", "PTPRR", "CDC42", "FYN", "ST6GAL1", "ZMIZ1", "JAK1", "ADAM22", "DSCAM…	Up-regulated	GABANeu
DEVELOPMENTAL GROWTH	4.46202e+09	106831703663735	557332238758646	446775155121904	138224335000719	309	c("HSP90AA1", "MAGI2", "BASP1", "RUFY3", "KIF26B", "SYT1", "RIMS1", "RASAL2", "TENM4", "SORBS2", "TMEM108", "SLIT2", "RIMS2", "FGF13", "EXT1", "RTN4", "DIP2B", "PPP3CA", "MAPT", "MAP2", "HSP90AB1", "FTO", "MAP1B", "PTN", "APOE", "STAT5B", "NEDD4L", "BMPR2", "MYCBP2", "AKAP13", "APP", "MAPK14", "NRP1", "WWC2", "MBD5", "TBL1XR1", "KDM5B", "GSK3B", "SPTBN4", "GOLGA4", "ST8SIA2", "GAP43", "ARID5B", "…	Up-regulated	GABANeu
PROTEIN DOMAIN SPECIFIC BINDING	1.17404e+09	358458643651509	593325476396405	438547698330935	136183581462891	363	c("NLGN1", "ROBO1", "HSP90AA1", "VIM", "BASP1", "HSPA5", "GRIA1", "KHDRBS2", "KIDINS220", "HSPA8", "PAG1", "DPYSL3", "FAF1", "MAPT", "HSP90AB1", "ZNF521", "ERC1", "EVL", "SHANK2", "GRID2", "ENAH", "RAPGEF2", "SGIP1", "APP", "DNAJC6", "CADM1", "RABEP1", "ARHGAP5", "PAK3", "CCDC88A", "STXBP1", "REPS1", "DOCK4", "ESRRG", "NFASC", "CDC42", "USP8", "FYN", "ATP2B1", "SH3BGRL", "FZD3", "KIF21A", "ATRX",…	Up-regulated	GABANeu
RESPONSE TO GROWTH FACTOR	166644500018762	315109600035478	518848077743792	439453835864874	135797624009669	298	c("ROBO1", "ZFHX3", "MAGI2", "FSTL5", "HSPA5", "IGF1R", "KIDINS220", "FLRT2", "TMEM108", "SLIT2", "EXT1", "PEG10", "MAPT", "HSP90AB1", "MAP1B", "CD63", "EEF1A1", "ZEB1", "STAT5B", "NTRK3", "STMN2", "APPL2", "ACAP2", "FER", "RAPGEF2", "ARID4A", "BMPR2", "APP", "MAPK14", "SPRED2", "NRP1", "KDM5B", "WWOX", "ARID4B", "GLG1", "SHOC2", "USP9Y", "TAC1", "USP8", "FYN", "ZMIZ1", "HIPK2", "CRIM1", "CREBBP"…	Up-regulated	GABANeu
CELL SUBSTRATE JUNCTION	209722073861239	383491792203409	518848077743792	441346736594307	135742267537111	253	c("HSP90B1", "VIM", "DST", "HSPA5", "FLRT2", "CDH2", "ACTG1", "ERBIN", "HSPA8", "SORBS2", "MARCKS", "CLASP1", "EVL", "CLASP2", "ARHGAP26", "CALR", "LRP1", "ENAH", "RPLP1", "MAPRE2", "RPS19", "RPL37A", "ARHGEF7", "NRP1", "PEAK1", "CD46", "PDIA3", "RPL3", "SORBS1", "NFASC", "RAB10", "CDC42", "JAK1", "PCBP2", "B2M", "ITGB8", "TLN2", "SVIL", "RPL31", "AMBRA1", "CFL1", "PAK1", "CLTC", "PTPN12", "PPIA"…	Up-regulated	GABANeu
POSITIVE REGULATION OF TRANSPORT	4.68652e+09	11140533730425	557332238758646	433068992140077	134626658968698	380	c("NLGN1", "HSP90AA1", "MAGI2", "CHRM3", "RUFY3", "SYT1", "CDH2", "AKAP9", "DNM3", "CNTN1", "TENM1", "MAPK8", "PCM1", "PPP3CA", "CLASP1", "MAP2", "CD63", "C2CD5", "APOE", "ERC2", "CLASP2", "ANK3", "CALR", "LRP1", "RGS7", "APPL2", "NEDD4L", "ABCA5", "SGIP1", "MAPK14", "CACNB2", "DNM1L", "PTPRJ", "ATP1B1", "FRMD4A", "FGF12", "ANK2", "CAMK1D", "ATP2C1", "GSK3B", "PRKCE", "BCAS3", "STXBP1", "BICD1", …	Up-regulated	GABANeu
CHROMATIN ORGANIZATION	105473814164166	214034666791673	538434096309916	432438220497133	134089028336572	340	c("KANSL1", "TOX", "KMT2E", "MLLT3", "EPC1", "CHD9", "DYRK1A", "HMGB1", "BPTF", "SHPRH", "ZNF462", "ARID1A", "HDAC9", "SMARCAD1", "GATAD2B", "BAZ2B", "ARID4A", "SPIN1", "KMT2C", "TET3", "TBL1XR1", "KDM5B", "CHD6", "RIF1", "KDM2A", "KAT6B", "ARID4B", "ZNF518A", "SCMH1", "SRPK2", "HP1BP3", "SMCHD1", "RAD21", "ATRX", "SETD2", "KDM7A", "NSD2", "ZRANB3", "KCNQ1OT1", "BRD1", "UTY", "UBR5", "ARID1B", "I…	Up-regulated	GABANeu
POSITIVE REGULATION OF ORGANELLE ORGANIZATION	627383907463009	914779888394521	477270815362862	433417441134252	133286190824171	251	c("SYT1", "AKAP9", "NAV3", "TENM1", "MAPK8", "CLASP1", "MAPT", "MAP1B", "C2CD5", "PHIP", "ERC2", "EVL", "HNRNPD", "SPIRE1", "NTRK3", "SLAIN1", "STMN2", "FER", "DNM1L", "ATR", "NRP1", "GSK3B", "PRKCE", "BCAS3", "PPM1E", "CCDC88A", "MTSS1", "RAD21", "CDC42", "ATRX", "PAN3", "SNX9", "PLCB1", "CUL3", "CNOT6L", "INO80", "AMBRA1", "PDE4DIP", "TCP1", "PAK1", "TPM1", "MAP3K4", "ATF7IP", "SPAST", "UVRAG",…	Up-regulated	GABANeu
ANIMAL ORGAN MORPHOGENESIS	223325539389907	399398894878917	518848077743792	427861128777898	132916699183063	371	c("ROBO1", "NRG3", "MAGI2", "BASP1", "OLFM3", "CSMD1", "KIF26B", "PAM", "FLRT2", "DAAM1", "CDH2", "MAGED1", "SLIT2", "MLLT3", "EXT1", "PBX1", "RTN4", "PPP3CA", "GPC6", "PTN", "EVL", "CTNNA2", "ZEB1", "ANKRD11", "ABLIM1", "FOXN3", "CPE", "BMPR2", "MAPK14", "TIAM1", "NRP1", "KDM5B", "WWOX", "ASXL3", "GLG1", "SEC24B", "MMP16", "CDON", "ARID5B", "TUBA1A", "CDC42", "ZMIZ1", "FZD3", "PRICKLE2", "FRAS1"…	Up-regulated	GABANeu
LOCALIZATION WITHIN MEMBRANE	139437695309842	276219434518544	518848077743792	424253520511913	131846400222006	377	c("NLGN1", "HSP90AA1", "MAGI2", "KCNB2", "HSPA5", "DPP10", "GPHN", "EXOC6B", "CDH2", "SPTBN1", "GPR158", "FGF13", "MAPK8", "GPC6", "C2CD5", "PTN", "APOE", "CLASP2", "TNIK", "TSPAN5", "ANK3", "PARD3", "LRP1", "LHFPL4", "ACAP2", "CPE", "RAPGEF2", "RAB3C", "CACNB2", "ATP1B1", "LRRC7", "LMTK2", "ANK2", "RABEP1", "DPP6", "ATP2C1", "NRXN1", "CHM", "SPTBN4", "PRKCE", "GOLGA4", "CCDC88A", "STXBP1", "ATP9…	Up-regulated	GABANeu
KINASE BINDING	682336305829537	978799666293405	477270815362862	414145977162386	128697349668232	376	c("NRG3", "HSP90AA1", "DLG2", "PAM", "CDH2", "DNM3", "NBEA", "JAKMIP2", "MARCKS", "MAPK8", "FAF1", "MAPT", "HSP90AB1", "EEF1A1", "PTN", "HDAC9", "FER", "BMPR2", "DCX", "FRMD5", "SNAP91", "CCNY", "PKIA", "MAPK14", "MAPRE2", "TTC28", "ADD2", "SPRED2", "RPS19", "PTPRJ", "ATP1B1", "ARHGEF7", "TIAM1", "KIZ", "NRP1", "WWC2", "ANK2", "RPTOR", "UTRN", "WNK1", "GSK3B", "PRKRIP1", "CCDC88A", "STXBP1", "TOM…	Up-regulated	GABANeu
PROTON TRANSMEMBRANE TRANSPORT	3.4298e+07	2.03828e+08	674962860011025	-446702037255748	-21172255961982	64	c("MT-ATP6", "MT-CO2", "MT-ND4", "MT-CO3", "MT-CYB", "MT-CO1", "MT-ND5", "SLC15A4", "ATP1A1", "ATP6V1D")	Down-regulated	GABANeu
INNER MITOCHONDRIAL MEMBRANE PROTEIN COMPLEX	96695.6	1.34085e+07	788186810800237	-467544423613439	-230879515731767	86	c("MT-ATP6", "MT-CO2", "MT-ND4", "MT-CO3", "MT-ND1", "MT-CYB", "MT-CO1", "MT-ND2", "NDUFB9", "MT-ND3", "MT-ND5", "DNAJC11", "MICU3", "TIMM17A")	Down-regulated	GABANeu
AEROBIC RESPIRATION	258.151	83122	898671232061694	-490138259403973	-252679489115342	99	c("MT-ATP6", "MT-CO2", "MT-ND4", "MT-CO3", "MT-ND1", "MT-CYB", "MT-CO1", "MT-ND2", "NDUFB9", "MT-ND3", "MT-ND5", "DLST", "IDH1", "ACO2", "NDUFS8", "NDUFB1", "COQ9", "DGUOK", "PDHA1", "SURF1", "VCP", "COX7C", "PARK7", "UQCRC1", "SUCLA2", "NDUFS2")	Down-regulated	GABANeu
OXIDATIVE PHOSPHORYLATION	299.719	83122	898671232061694	-555141731043139	-269203436381167	72	c("MT-ATP6", "MT-CO2", "MT-ND4", "MT-CO3", "MT-ND1", "MT-CYB", "MT-CO1", "MT-ND2", "NDUFB9", "MT-ND3", "MT-ND5")	Down-regulated	GABANeu
OXIDOREDUCTION DRIVEN ACTIVE TRANSMEMBRANE TRANSPORTER ACTIVITY	5977.66	1.04703e+06	839088935621274	-673034797593489	-298922673850801	41	c("MT-CO2", "MT-ND4", "MT-CO3", "MT-ND1", "MT-CYB", "MT-CO1", "MT-ND2", "NDUFB9", "MT-ND3", "MT-ND5")	Down-regulated	GABANeu
TRANSMITTER GATED CHANNEL ACTIVITY	18568.6	2.93384e+07	788186810800237	825299841025611	218322263615613	26	c("GABRB1", "GABRB2", "GRIA1", "GRID2", "GRID1", "GRIA2", "GABRB3", "GRIN2B", "GRIN2A", "GRIA4", "GABRA2", "GABRG3", "GRIK1")	Up-regulated	GluNeu
NEUROTRANSMITTER RECEPTOR ACTIVITY	717262	9.15337e+07	761460801445585	772232028814355	212444928144641	33	c("GABRB1", "GABRB2", "GRIA1", "GRID2", "GRID1", "GRIA2", "GABRB3", "GRIN2B", "GRIN2A", "GRIA4", "GABRA2", "GABRG3", "GRIK1", "CHRM2", "GABBR1", "CHRM3", "GLRA3", "GRIK4", "GRM5")	Up-regulated	GluNeu
ION CHANNEL COMPLEX	2.46435	1362.79	97599468306432	657357221361821	210249354236948	122	c("GABRB1", "SCN9A", "DPP10", "GABRB2", "SCN2A", "CACNA1C", "GRIA1", "KCND2", "GRID2", "GRIA2", "KCNB2", "GABRB3", "SCN3A", "SCN3B", "GRIN2B", "GRIN2A", "STXBP5", "CNTNAP2", "KCNMA1", "CACNA1E", "KCNC2", "CACNA1B", "GRIA4", "AKAP9", "CALM1", "GABRA2", "GABRG3", "MICU1", "GRIK1", "OLFM3", "KCNQ5", "CACNB2", "CACNA1D", "EPS8", "CACHD1", "KCNIP1", "KCND3", "SHISA9", "CNGB1", "UNC80", "CNIH3", "PKD1"…	Up-regulated	GluNeu
POSTSYNAPTIC MEMBRANE	0.0086297	0.954444	105746357275086	637235464534446	207838554860024	167	c("GABRB1", "SORCS3", "IL1RAPL1", "LRRC7", "GABRB2", "CACNA1C", "GRIA1", "KCND2", "DLG2", "DNM3", "GRID2", "TENM2", "CNTN1", "GRID1", "SHC4", "GRIA2", "LRRTM4", "GABRB3", "ANK3", "LRFN5", "SLC8A1", "NLGN1", "GRIN2B", "NTRK3", "GRIN2A", "PCDH17", "KCNMA1", "DMD", "KCNC2", "GRIA4", "HSPA8", "AKAP9", "ADAM22", "GABRA2", "GABRG3", "GRIK1", "CHRM2", "SHANK2", "DGKB", "IQSEC3", "EPHA4", "LRRTM3", "CNKS…	Up-regulated	GluNeu
NEURON SPINE	461.896	127714	887074988399873	629374442972634	200077203272653	111	c("MAPT", "DGKI", "GRIA1", "KCND2", "DNM3", "TANC2", "ATP2B1", "GRID2", "TENM2", "GRIA2", "SLC8A3", "ASIC2", "SLC8A1", "NLGN1", "GRIN2A", "MAP1B", "SYT11", "PPFIA2", "GRIA4", "NTRK2", "SHANK2", "CAMK2A", "EPHA4", "FRMPD4", "ASAP1", "ARHGAP32", "HIP1R", "SRGAP2", "SHISA9", "GABBR1", "APBA2", "PTPRO", "PPP1R9A", "CTTNBP2", "BCR", "PRKAR2B", "SORCS2", "HOMER1", "ABR", "SLC1A1", "GRIP2", "ARHGAP44", …	Up-regulated	GluNeu
SYNAPTIC MEMBRANE	0.00048388	0.802757	10959292864312	599925437327064	198752209531242	238	c("GABRB1", "DGKI", "SORCS3", "IL1RAPL1", "LRRC7", "GABRB2", "SCN2A", "CACNA1C", "GRIA1", "KCND2", "DLG2", "DNM3", "ATP2B1", "GRID2", "TENM2", "CNTN1", "GRID1", "SHC4", "CDH8", "GRIA2", "DNAJC6", "LRRTM4", "GABRB3", "ANK3", "RIMS1", "LRFN5", "SLC8A1", "NLGN1", "GRIN2B", "NTRK3", "GRIN2A", "SYT11", "PCDH17", "KCNMA1", "DMD", "KCNC2", "GRIA4", "HSPA8", "AKAP9", "ADGRL1", "ADAM22", "GABRA2", "GABRG3…	Up-regulated	GluNeu
POSTSYNAPTIC SPECIALIZATION	0.386635	256.571	996986217533181	57465253764082	190882440649627	255	c("SYN3", "GABRB1", "PCLO", "DLGAP2", "DGKI", "SORCS3", "LRRC7", "GABRB2", "CACNA1C", "GRIA1", "KCND2", "DLG2", "DNM3", "GRID2", "GRID1", "DTNB", "GRIA2", "DNAJC6", "SLC8A3", "LRFN5", "SLC8A1", "NLGN1", "GRIN2B", "GRIN2A", "MAP1B", "SYN2", "SYT11", "RTN3", "GRIA4", "HSPA8", "NTRK2", "AKAP9", "ADGRL1", "ADAM22", "GABRA2", "CADM1", "SPTBN1", "ADD2", "SH3GL3", "GRIK1", "SHANK2", "CAMK2A", "RTN4", "P…	Up-regulated	GluNeu
MAIN AXON	7.86651e+08	343435407155131	593325476396405	650562842862902	187506162545788	45	c("IQCJ-SCHIP1", "MAPT", "LRRC7", "SCN2A", "DLG2", "ANK3", "MYO1D", "MAP1B", "NFASC", "CNTNAP2", "KCNC2", "SPTBN4", "ROBO2", "SPTBN1", "NAV1", "GABBR1", "LGI1", "KCNAB2", "SCN8A", "SPOCK1")	Up-regulated	GluNeu
SODIUM CHANNEL ACTIVITY	8.82022e+09	225891333474771	538434096309916	750620796516849	186981360765752	19	c("SCN9A", "SCN2A", "SCN3A", "SCN3B", "ASIC2", "NALCN", "GRIK1", "SCN8A", "GRIK4")	Up-regulated	GluNeu
SYNAPSE ASSEMBLY	490283	6.77816e+07	761460801445585	58737897706374	186726906858489	111	c("PCLO", "NRG3", "IL1RAPL1", "GABRB2", "DNM3", "EPHB1", "GRID2", "GABRB3", "LRFN5", "ASIC2", "NLGN1", "NTRK3", "MAP1B", "PCDH17", "SLIT1", "NEGR1", "ROBO2", "NTRK2", "DSCAM", "GABRA2", "ADD2", "SHANK2", "DNER", "LRRTM3", "SNCA", "CUX2", "SPOCK2", "ADGRL3", "SRGAP2", "CDH2", "OGT", "LRRC4B", "LHFPL4", "ST8SIA2", "NLGN4Y", "NRXN2", "CLSTN1", "RYK", "CRK", "SEMA4A", "CLSTN3", "BSN", "FARP1", "MYCBP…	Up-regulated	GluNeu
SYNAPTIC SIGNALING	2.66925e-06	0.00885658	116906996676109	552624313344008	186090862334341	400	c("SYN3", "GABRB1", "PCLO", "DLGAP2", "MAPT", "DGKI", "NRG3", "SORCS3", "IL1RAPL1", "GABRB2", "GRIA1", "KCND2", "DLG2", "EPHB1", "JPH4", "GRID2", "GRID1", "CDH8", "DTNB", "GRIA2", "FGF12", "PRKCB", "GABRB3", "SLC8A3", "RIMS1", "ASIC2", "KMT2A", "NLGN1", "GRIN2B", "DTNA", "TRIO", "GRIN2A", "GRM8", "MAP1B", "SYN2", "SYT11", "STXBP5", "PCDH17", "NALCN", "DMD", "CACNA1E", "CAMK2B", "YWHAG", "CACNA1B"…	Up-regulated	GluNeu
NEURON TO NEURON SYNAPSE	3.81472	1808.18	965327754226083	558258561402076	185758421529023	267	c("SYN3", "PCLO", "DLGAP2", "DGKI", "SORCS3", "LRRC7", "CACNA1C", "GRIA1", "KCND2", "DLG2", "DNM3", "GRID2", "GRID1", "DTNB", "GRIA2", "DNAJC6", "SLC8A3", "LRFN5", "SLC8A1", "NLGN1", "GRIN2B", "GRIN2A", "MAP1B", "SYN2", "SYT11", "RTN3", "STXBP5", "GRIA4", "NTRK2", "AKAP9", "ADGRL1", "ADAM22", "CADM1", "SPTBN1", "ADD2", "SH3GL3", "GRIK1", "CHRM2", "SHANK2", "PLXNC1", "CAMK2A", "RTN4", "PRKN", "SOS…	Up-regulated	GluNeu
MEMORY	5.0626e+08	236587451691577	610526878385931	604704057287959	18484820571388	70	c("MAPT", "SORCS3", "SCN2A", "GRIA1", "ATXN1", "SLC8A3", "CSMD1", "GRIN2A", "SYT11", "SGK1", "RASGRF1", "KCNK10", "PGRMC1", "BRINP1", "INSR", "CUX2", "SLC24A2", "APOE", "RCAN1", "PRKCZ", "PAK5", "SLC1A1", "LDLR", "JPH3", "CPEB3", "PAIP2", "CNR1", "SLC6A1", "PTCHD1")	Up-regulated	GluNeu
AMYLOID BETA BINDING	3.12775e+09	988367937047783	557332238758646	631624475008598	181502365009551	44	c("GRIA1", "GRIA2", "NLGN1", "GRIN2B", "GRIN2A", "COL25A1", "CACNA1B", "GRIA4", "PGRMC1", "EPHA4", "INSR", "APOE", "APBA2", "CLSTN1", "LRP8", "CLSTN3", "LDLR", "APBA1", "CACNA1A", "APBB1", "DLGAP3", "LRP1", "PICALM")	Up-regulated	GluNeu
TRANSMEMBRANE RECEPTOR PROTEIN TYROSINE KINASE ACTIVITY	197646693066989	420379312561712	518848077743792	697207927458825	181498062260956	24	c("EPHB1", "CRIM1", "NTRK3", "ALK", "NTRK2", "EPHA4", "INSR", "EPHA6", "EPHA5", "RYK", "IGF2R")	Up-regulated	GluNeu
REGULATION OF MEMBRANE POTENTIAL	65680.3	1.14699e+07	801215574617779	553171186793872	181437270149297	188	c("GABRB1", "MAPT", "SCN9A", "GABRB2", "CACNA1C", "GRIA1", "KCND2", "GRID2", "GRID1", "FGF12", "GABRB3", "ANK3", "SLC8A3", "SCN3B", "RIMS1", "ASIC2", "KMT2A", "SLC8A1", "NLGN1", "GRIN2B", "GRIN2A", "KCNMA1", "NALCN", "DMD", "KCNC2", "GRIA4", "NTRK2", "AKAP9", "CALM1", "GABRA2", "GABRG3", "KCNK10", "CELF4", "GRIK1", "PRKN", "CACNB2", "CACNA1D", "NEDD4L", "SNCA", "CUX2", "KCND3", "UBB", "GABBR1", "…	Up-regulated	GluNeu
DENDRITIC TREE	0.02059	17.0794	104762648849882	54020322583065	181431799595129	362	c("GABRB1", "MAPT", "DGKI", "IL1RAPL1", "HSP90AA1", "CACNA1C", "GRIA1", "KCND2", "DNM3", "EPHB1", "TANC2", "ATP2B1", "JPH4", "GRID2", "TENM2", "HSP90AB1", "DTNB", "GRIA2", "KCNB2", "ANK3", "SLC8A3", "ASIC2", "SLC8A1", "NLGN1", "MYO1D", "GRIN2A", "MAP1B", "SYT11", "NFASC", "CNTNAP2", "KCNC2", "PPFIA2", "NEGR1", "GRIA4", "HSPA8", "NTRK2", "AKAP9", "DSCAM", "GABRA2", "GABRG3", "CADM1", "NSG2", "KIF5…	Up-regulated	GluNeu
NEUROMUSCULAR PROCESS	1.09079e+09	44682086975811	593325476396405	600989105621252	180973665947885	63	c("HSP90AA1", "ATP8A2", "JPH4", "GRID2", "FGF12", "SLC8A3", "CSMD1", "GRIN2A", "DMD", "HIPK2", "PRKN", "PCDH15", "CTNNA2", "ADCY5", "STAC", "CAMTA1", "BCR", "HOMER1", "NEFL", "TNR", "ADARB1", "DMPK", "JPH3", "MYCBP2", "NLGN2", "PAFAH1B1", "SHANK1", "UCHL1", "HERC1", "VPS54", "GLRB")	Up-regulated	GluNeu
G PROTEIN COUPLED RECEPTOR BINDING	1.52395e+09	581201805003161	593325476396405	592246994926778	179637602248565	66	c("DNM3", "GNAO1", "PACRG", "HSPA8", "GNAS", "DNAJA1", "USP33", "REEP1", "PRKN", "JAK2", "MAGI2", "ARHGEF12", "ARRB1", "ARHGEF11", "GRK3", "GNAL", "RYK", "WNT2B", "HOMER1", "APLP1", "GNAQ", "PDE4D", "JAK1", "RALA", "WNT5B", "GRM5", "RAPGEF2", "CALM3", "SHANK1", "FLNA", "UCHL1", "HOMER2")	Up-regulated	GluNeu
PLASMA MEMBRANE PROTEIN COMPLEX	8950.49	197985	839088935621274	543693771231891	1795696579525	218	c("SGCZ", "SCN9A", "DPP10", "SCN2A", "CACNA1C", "GRIA1", "KCND2", "SNTG2", "GRID2", "GNAO1", "CDH18", "CDH8", "GRIA2", "KCNB2", "SCN3A", "SCN3B", "GRIN2B", "SGIP1", "GRIN2A", "STXBP5", "CNTNAP2", "SNTG1", "KCNMA1", "DMD", "CACNA1E", "KCNC2", "CACNA1B", "GRIA4", "AKAP9", "CALM1", "GNAS", "GRIK1", "OLFM3", "JAK2", "KCNQ5", "INSR", "CACNB2", "CACNA1D", "CTNNA2", "CDH13", "EPS8", "GABBR2", "CACHD1", …	Up-regulated	GluNeu
GLUTAMATERGIC SYNAPSE	179.954	54280.8	910119734774459	536541885703677	178938984211615	281	c("SYN3", "PCLO", "DLGAP2", "NRG3", "SORCS3", "IL1RAPL1", "GABRB2", "SCN2A", "GRIA1", "KCND2", "DNM3", "EPHB1", "ATP2B1", "GRID2", "GRID1", "CDH8", "LRFN5", "NLGN1", "NTRK3", "TRIO", "GRIN2A", "SYN2", "ABLIM3", "PCDH17", "HSPA8", "AKAP9", "SPTBN1", "SH3GL3", "CHRM2", "SHANK2", "PLXNC1", "RTN4", "JAK2", "EPHA4", "LRRTM3", "STXBP1", "PRKCI", "ASAP1", "CNKSR2", "PLPPR4", "EPS8", "VGF", "ADGRL3", "HI…	Up-regulated	GluNeu
CELL BODY	43.0577	14286.5	932595211336209	534071720675785	178329206352094	293	c("MAPT", "HSP90AA1", "CACNA1C", "GRIA1", "KCND2", "DLG2", "ATP2B1", "HSP90AB1", "STMN2", "GRIA2", "KCNB2", "SLC8A3", "ASIC2", "ASTN1", "SLC8A1", "PACRG", "MYO1D", "MAP1B", "SYT11", "PAM", "CNTNAP2", "CACNA1E", "KCNC2", "CACNA1B", "NEGR1", "SLC12A2", "SPTBN4", "GRIA4", "AKAP9", "DSCAM", "SLC2A13", "GABRA2", "ASTN2", "AKAP12", "USP33", "KIF5C", "CHRM2", "SHANK2", "PGRMC1", "SOS1", "DNER", "EPHA4",…	Up-regulated	GluNeu
SODIUM ION TRANSPORT	1.65566e+08	9.38966e+09	643551836150722	567651225347328	178314430107729	96	c("FGF14", "SCN9A", "NKAIN2", "SCN2A", "CNTN1", "FGF12", "ANK3", "SLC8A3", "SCN3A", "SCN3B", "ASIC2", "SLC8A1", "HECW1", "NALCN", "DMD", "SGK1", "SLC12A2", "SPTBN4", "SLC38A1", "NEDD4L", "SLC24A2", "SLC38A2", "SLC23A2", "SLC10A7", "SCN8A", "YWHAH", "WNK2", "SLC4A8", "SCN7A", "DMPK", "SLC9A9", "STK39", "HECW2", "WNK1", "KLHL24", "PRKCE", "SLC6A1", "KLHL3", "SLC4A10", "ATP1B1", "MAGED2", "SLC38A6",…	Up-regulated	GluNeu
NEURON PROJECTION MEMBRANE	261148630023324	505515295973655	49849310876659	64939720689482	178014022582343	32	c("MAPT", "GRIA1", "ATP2B1", "MYO1D", "CNTNAP2", "KCNC2", "ROBO2", "GABRA2", "GABRG3", "SPTBN1", "INSR", "SHISA9", "GABBR1", "SLC12A5", "KCNB1", "ATP2B2", "ATF4")	Up-regulated	GluNeu
PHOSPHATIDYLSERINE BINDING	216014268342632	445177231280033	518848077743792	663705338611767	177590961783908	28	c("SYT11", "HSPA8", "SMPD3", "MARK1", "ASAP1", "APPL1", "OSBPL8", "OSBPL5", "SESTD1", "OSBPL10", "GRAMD1B", "SYT5", "HMGB1", "APPL2", "SYT1", "ANXA6", "SYT7")	Up-regulated	GluNeu
POSITIVE REGULATION OF CELL JUNCTION ASSEMBLY	2.43206e+09	804230584449135	575610261071129	5990852833735	176671857472563	53	c("IL1RAPL1", "EPHB1", "GRID2", "PTPRJ", "ASIC2", "NLGN1", "CNTNAP2", "NTRK2", "LRRTM3", "CUX2", "LRRC4B", "ST8SIA2", "CLSTN1", "SEMA4A", "NPHP4", "CLSTN3", "NLGN2", "LIMS1", "ITGB1BP1", "SEMA4D", "FLRT2", "DLG5", "NPHP1", "IL1RAP", "EPB41L5", "SLITRK5", "ADNP", "STAU2")	Up-regulated	GluNeu
HETEROPHILIC CELL CELL ADHESION VIA PLASMA MEMBRANE CELL ADHESION MOLECULES	337645625405949	608863144074424	49849310876659	694469895892769	176512556506804	21	c("IL1RAPL1", "GRID2", "TENM2", "NLGN1", "ADGRL1", "CADM1", "TENM1", "CDH2", "CDH4", "TENM4", "CXADR")	Up-regulated	GluNeu
ACTIN FILAMENT BUNDLE	474727048337235	768363095796559	49849310876659	647193482249242	176501259391359	31	c("NEBL", "ABLIM1", "ABLIM3", "DAAM1", "MYH10", "MARCKS", "FLNB", "PRKCZ", "SIPA1L3", "SORBS1", "RFLNA", "FLNA", "TPM3")	Up-regulated	GluNeu
PROTEIN LOCALIZATION TO CELL JUNCTION	2.43249e+09	804230584449135	575610261071129	577224407774129	176077939960456	69	c("PCLO", "MAPT", "LRRC7", "DLG2", "ASIC2", "NLGN1", "GRIN2A", "ACTG1", "KIF5C", "OGT", "NETO2", "LHFPL4", "NRXN2", "CLSTN1", "NSG1", "PRKCZ", "LGI1", "HOMER1", "GRIP2", "ARHGAP44", "KIF3A", "CLSTN3", "MPP7", "MAPK8IP3", "BSN", "JAK1", "NLGN2", "CACNG2", "SHANK1", "DLG5", "RAB27B", "IQSEC2", "ACTB", "STAU2")	Up-regulated	GluNeu
NEUROPEPTIDE SIGNALING PATHWAY	406219162934556	691197529547106	49849310876659	719411321173223	175191224798686	17	c("SORCS3", "TENM1", "CPE", "SORCS1", "TAC1", "SCG5", "SORCS2", "PCSK1N", "RAPGEF2", "HCRTR2", "GLRA2", "GLRB")	Up-regulated	GluNeu
SALT TRANSMEMBRANE TRANSPORTER ACTIVITY	1.49915e+06	1.71523e+08	73376198835648	526525961163077	173345924420323	205	c("GABRB1", "SCN9A", "GABRB2", "SCN2A", "CACNA1C", "KCND2", "ATP2B1", "SLC44A5", "KCNB2", "GABRB3", "SLC8A3", "SCN3A", "SCN3B", "ASIC2", "SLC8A1", "GRIN2B", "GRIN2A", "KCNMA1", "NALCN", "CACNA1E", "KCNC2", "CACNA1B", "SLC12A2", "GABRA2", "GABRG3", "KCNK10", "GRIK1", "KCNQ5", "ANO5", "ATP2C1", "CACNB2", "CACNA1D", "SLC38A1", "SLC25A29", "CACHD1", "TRPM3", "ANO4", "KCNIP1", "KCND3", "SLC24A2", "SLC…	Up-regulated	GluNeu
GROWTH FACTOR ACTIVITY	618764851052782	959374661585575	477270815362862	646169189393053	172898726503337	28	c("FGF14", "NRG3", "FGF12", "GPI", "HDGFL3", "NRG2", "NRG1", "VGF")	Up-regulated	GluNeu
AXON	40.8374	14286.5	932595211336209	510772041746754	171920804277205	389	c("IQCJ-SCHIP1", "PCLO", "MAPT", "SCN9A", "DGKI", "IL1RAPL1", "LRRC7", "ROBO1", "HSP90AA1", "SCN2A", "GRIA1", "DLG2", "DNM3", "EPHB1", "TANC2", "TENM2", "CNTN1", "HSP90AB1", "STMN4", "CDH8", "STMN2", "PRKCB", "ANK3", "SLC8A3", "SLC8A1", "NTRK3", "MYO1D", "BASP1", "MAP1B", "DYNC1H1", "SYT11", "NFASC", "CNTNAP2", "KCNC2", "PPFIA2", "SPTBN4", "ROBO2", "HSPA8", "NTRK2", "DSCAM", "SLC2A13", "ADGRL1", …	Up-regulated	GluNeu
REGULATION OF EXOCYTOSIS	2.36677e+08	804230584449135	575610261071129	551147284290993	171811709160541	88	c("PCLO", "IL1RAPL1", "PRKCB", "RIMS1", "NLGN1", "SYT11", "STXBP5", "RAB3C", "PRKN", "RAPGEF4", "ATP9A", "STXBP1", "SMPD3", "SNCA", "SYP", "SCAMP5", "NSF", "ATP13A2", "CADPS", "BCR", "CLASP2", "BRAF", "KCNB1", "SLC4A8", "SYT5", "RALA", "GAB2", "STXBP5L", "CACNB4", "SYT1", "CALM3", "SYT7", "RIMS2", "DOC2B", "RAB27B", "RAB3B", "SV2C", "RAB3GAP1", "LAMP1", "PREPL", "RAB8B", "CLASP1", "GNAI2", "RAP1B…	Up-regulated	GluNeu
PDZ DOMAIN BINDING	452050949423727	746221418003943	49849310876659	598836135350913	170822206851871	42	c("GRIA1", "ATP2B1", "SNTG2", "GRID2", "CRIM1", "NLGN1", "CADM1", "KIDINS220", "DOCK4", "PRKN", "SHISA9", "NSF", "ACVR2A", "PLEKHA1", "CLCN3", "ATP2B2", "RAPGEF2", "CXADR", "ERC1", "CIT", "CXXC4")	Up-regulated	GluNeu
CELL CELL ADHESION VIA PLASMA MEMBRANE ADHESION MOLECULES	2.13727e+09	754410722090785	575610261071129	540134433777584	170816140728545	104	c("IL1RAPL1", "ROBO1", "GRID2", "TENM2", "CDH18", "CDH8", "LRFN5", "NLGN1", "PCDH17", "PTPRR", "KIFAP3", "ROBO2", "PCDH11X", "DSCAM", "ADGRL1", "CADM1", "TENM1", "PCDH15", "DAB1", "ATP2C1", "UNC5D", "CDH13", "ADGRL3", "CDH2", "LRRC4B", "CDH10", "PCDH10", "PTPRT", "CLSTN1", "PKD1", "CDH4", "PCDH11Y", "PTPRF", "CLSTN3", "TENM4", "WNK1", "PCDH19", "LRRC4C", "PTPRG", "NPTN", "CXADR", "TRO", "PTK7", "…	Up-regulated	GluNeu
SYNAPSE ORGANIZATION	21469.2	395749	826657301178302	511212227110815	170637569823572	289	c("PCLO", "MAPT", "NRG3", "IL1RAPL1", "GABRB2", "DNM3", "EPHB1", "TANC2", "GRID2", "GRID1", "CDH8", "GABRB3", "ANK3", "SLC8A3", "LRFN5", "ASIC2", "NLGN1", "GRIN2B", "NTRK3", "MAP1B", "PCDH17", "CAMK2B", "PPFIA2", "SLIT1", "NEGR1", "SEMA3E", "ROBO2", "HSPA8", "NTRK2", "DSCAM", "ADGRL1", "GABRA2", "ACTG1", "ADD2", "SHANK2", "PLXNC1", "PGRMC1", "DNER", "EPHA4", "LRRTM3", "FRRS1L", "INSR", "CACNB2", …	Up-regulated	GluNeu
REGULATION OF TRANSMEMBRANE TRANSPORT	524796	6.96509e+06	761460801445585	514819042234673	170633317560912	240	c("FGF14", "SCN9A", "DPP10", "SCN2A", "CACNA1C", "KCND2", "JPH4", "FGF12", "KCNB2", "PRKCB", "ANK3", "SCN3A", "SCN3B", "ASIC2", "SLC8A1", "NLGN1", "GRIN2B", "HECW1", "GRIN2A", "RGS7", "KCNMA1", "NALCN", "DMD", "CACNA1E", "KCNC2", "CACNA1B", "AKAP9", "CALM1", "RASGRF1", "KCNK10", "KCNQ5", "INSR", "CACNB2", "CACNA1D", "SLC38A1", "PRKCI", "NEDD4L", "UBASH3B", "SLC43A2", "SNCA", "KCNIP1", "KCND3", "S…	Up-regulated	GluNeu
SCHAFFER COLLATERAL CA1 SYNAPSE	164555410049731	366863230582549	518848077743792	559258292027663	169891399537743	67	c("GABRB1", "SYN2", "ACTG1", "AKAP12", "EPHA4", "PRKCI", "SYP", "GABBR1", "TUBB2B", "APBA2", "PRKCZ", "BCR", "CAPZB", "NEFL", "TNR", "ABR", "SLC1A1", "PTPRA", "BSN", "APBA1", "RALA", "GRM5", "LRRC4C", "NPTN", "CACNG2", "STXBP4", "PAFAH1B1", "SHANK1", "PPP3CA", "IQSEC2", "ACTB", "PRKAR1B", "LRFN2", "SNX27", "FYN", "CTNND1", "EEA1", "ADCY8", "EFNB2", "INA")	Up-regulated	GluNeu
EXOCYTIC VESICLE	4.11773e+08	203920035824822	610526878385931	528987674344851	169845631384738	128	c("SYN3", "DGKI", "GRIA1", "ATP2B1", "GRIN2A", "SYN2", "SYT11", "STXBP5", "SVOP", "RAB3C", "SLC2A13", "GABRA2", "DPYSL3", "SNCA", "SYP", "KIF1B", "UNC13A", "PTPRN2", "GABBR1", "SV2A", "SCAMP5", "DMXL2", "CTTNBP2", "AMPH", "CLCN3", "SCAMP1", "SLC4A8", "STX12", "TRIM9", "BSN", "APBA1", "ICA1", "SYT5", "ATP6V0A1", "SYT1", "RAB40C", "ZNRF1", "CALM3", "SYT7", "CLCN4", "RAB6A", "SLC17A6", "PICALM", "KC…	Up-regulated	GluNeu
PHOSPHOLIPID TRANSPORT	409827787758582	693779897848457	49849310876659	589936730890873	169523056973432	44	c("ATP8A2", "PITPNC1", "XKR6", "ATP9A", "XKR4", "ATP11A", "ANO4", "APOE", "ABCA3", "VAPA", "OSBPL8", "ATP8A1", "OSBPL5", "OSBPL10", "LDLR", "ATP11C", "ATP9B", "PITPNA")	Up-regulated	GluNeu
PRESYNAPSE	11856.6	2.31413e+06	826657301178302	505271905606937	169183133038903	325	c("SYN3", "GABRB1", "PCLO", "DGKI", "GABRB2", "SCN2A", "GRIA1", "DNM3", "ATP2B1", "CNTN1", "CDH8", "DNAJC6", "PRKCB", "SLC8A3", "RIMS1", "SLC8A1", "NLGN1", "TRIO", "GRIN2A", "SYN2", "SYT11", "STXBP5", "SVOP", "PCDH17", "RAB3C", "YWHAG", "KCNC2", "PPFIA2", "HSPA8", "NTRK2", "SLC2A13", "ADGRL1", "GABRA2", "ACTG1", "SH3GL3", "GRIK1", "CHRM2", "SHANK2", "PRKN", "EPHA4", "CACNB2", "STXBP1", "PPFIBP1",…	Up-regulated	GluNeu
MUSCLE CONTRACTION	11649184611133	282131347005397	538434096309916	525441750713469	166052212481178	103	c("PRKG1", "HSP90AA1", "CACNA1C", "ATP8A2", "ATP2B1", "GNAO1", "FGF12", "KCNB2", "SLC8A3", "SCN3B", "SLC8A1", "DTNA", "KCNMA1", "DMD", "AKAP9", "CALM1", "CHRM2", "DOCK4", "CACNB2", "CACNA1D", "NEDD4L", "KCND3", "STAC", "ARHGEF11", "CHRM3", "PPP1R12B", "HOMER1", "PDE4D", "GRIP2", "SCN7A", "DMPK", "ANXA6", "RAP1GDS1", "CALM3", "APBB1", "SGCD", "ATP1B1", "ROCK2", "FLNA", "CHGA", "TPM3", "ENO1")	Up-regulated	GluNeu
REGULATION OF PROTEIN POLYMERIZATION	6.89046e+09	19168820191413	538434096309916	522279665355883	165409230415062	106	c("MAPT", "HSP90AA1", "STMN2", "MAP1B", "SPTAN1", "SPTBN4", "AKAP9", "EVL", "SPTBN1", "ADD2", "TENM1", "PDE4DIP", "FCHSD2", "FHOD3", "PAK1", "ARHGEF7", "EPS8", "SNCA", "HIP1R", "SLIT2", "CYFIP2", "CAMSAP1", "STMN1", "SNX9", "NAV3", "CAPZB", "MAPRE3", "NCKAP1", "CDK5R1", "TMSB10", "PRKCE", "CDK5RAP2", "CLIP3", "SSH1", "NUMA1", "RASA1", "ADD3", "MAP2", "BIN1", "ARPC2", "RICTOR", "BBS4", "CLASP1", "…	Up-regulated	GluNeu
REGULATION OF NEURON PROJECTION DEVELOPMENT	1.59766e+06	1.76701e+08	73376198835648	489853471611515	163377300846086	282	c("MAPT", "IL1RAPL1", "LRRC7", "ROBO1", "ATP8A2", "DNM3", "TANC2", "GRID2", "CNTN1", "STMN2", "NLGN1", "HECW1", "NTRK3", "MAP1B", "ALK", "TIAM1", "CCDC88A", "CAMK2B", "PPFIA2", "SLIT1", "NEGR1", "SEMA3E", "ROBO2", "NTRK2", "DSCAM", "KIDINS220", "PLXNC1", "RTN4", "NIN", "DAB1", "EPHA4", "CSMD3", "DPYSL3", "PRKCI", "CTNNA2", "NEDD4L", "RIT2", "MARK1", "PAK1", "MAGI2", "CUX2", "RUFY3", "SLIT2", "MAP…	Up-regulated	GluNeu
PEPTIDYL SERINE MODIFICATION	1.88924e+07	104475030074263	643551836150722	499286115628255	163182140142978	176	c("GALNT13", "HSP90AA1", "HSP90AB1", "SPOCK3", "PRKCB", "NTRK3", "MAST4", "DMD", "SGK1", "CAMK2B", "SPTBN4", "PRKACB", "NTRK2", "AKAP9", "HIPK2", "CAMK2A", "TENM1", "TOP1", "GALNT16", "PRKCI", "MARK1", "PAK1", "SNCA", "TNKS", "SPOCK2", "CAMK1D", "SMYD3", "LMTK2", "PKD1", "PRKCZ", "INPP5F", "DCLK1", "TERF2IP", "BRAF", "PDE4D", "SLC1A1", "STK32B", "SBK1", "CSNK1A1", "DMPK", "NEK7", "MAST2", "CDK5R1…	Up-regulated	GluNeu
CALCIUM ION BINDING	5.67393e+06	3.92211e+09	659444398037935	486509463208146	161280864484351	242	c("NELL1", "PCLO", "FSTL5", "LRP1B", "TENM2", "CDH18", "SPOCK3", "CDH8", "SLC8A1", "SYT11", "PAM", "SPTAN1", "PCDH17", "CACNA1E", "SLIT1", "CACNA1B", "PCDH11X", "CALM1", "FBN1", "ASTN2", "MICU1", "DGKB", "DNER", "NIN", "PCDH15", "PLCB4", "CDH13", "SNCA", "ITSN2", "GNPTAB", "ESYT2", "SPOCK2", "TBC1D9", "ADGRL3", "SLIT2", "KCNIP1", "CDH2", "RAB11FIP3", "CDH10", "EDIL3", "PCDH10", "UNC13A", "RAB11FI…	Up-regulated	GluNeu
MOLECULAR TRANSDUCER ACTIVITY	4.64869e+07	3.28178e+09	674962860011025	481628315104997	159853978811302	249	c("GABRB1", "SORCS3", "ROBO1", "GABRB2", "ADGRL2", "GRIA1", "EPHB1", "GRID2", "CRIM1", "GRID1", "GRIA2", "GABRB3", "NLGN1", "NRXN3", "GRIN2B", "NTRK3", "GRIN2A", "GRM8", "ALK", "LMBR1L", "PTPRR", "XPR1", "ROBO2", "GRIA4", "NTRK2", "ADGRL1", "GABRA2", "GABRG3", "GPR158", "GRIK1", "CHRM2", "PLXNC1", "DNER", "EPHA4", "SORCS1", "INSR", "EPHA6", "LMBR1", "GABBR2", "ATRN", "ADGRL3", "PTPRB", "EPHA5", "…	Up-regulated	GluNeu
REGULATION OF VESICLE MEDIATED TRANSPORT	6.78447e+07	4.41389e+09	659444398037935	479658965200295	159084777789419	246	c("PCLO", "IL1RAPL1", "PTPRJ", "DNAJC6", "PRKCB", "RIMS1", "NLGN1", "SGIP1", "SYT11", "STXBP5", "AHI1", "RAB3C", "ACTG1", "SH3GL3", "PRKN", "ZFYVE16", "RAPGEF4", "ATP2C1", "INSR", "ATP9A", "STXBP1", "SMPD3", "NEDD4L", "RIT2", "CDH13", "SNCA", "MAGI2", "SYP", "HIP1R", "CAMK1D", "ARRB1", "ERC2", "APPL1", "APOE", "SCAMP5", "NSF", "DGKD", "ATP13A2", "AAK1", "CADPS", "BCR", "INPP5F", "TNK2", "EIPR1", …	Up-regulated	GluNeu
NERVOUS SYSTEM PROCESS	108972	1.80785e+07	788186810800237	470807931639609	158539991594839	400	c("GABRB1", "DLGAP2", "MAPT", "SCN9A", "SORCS3", "HSP90AA1", "GABRB2", "SCN2A", "ATP8A2", "GRIA1", "KCND2", "EPHB1", "JPH4", "GRID2", "FGF12", "POU6F2", "GABRB3", "ATXN1", "ANK3", "SLC8A3", "SCN3B", "RIMS1", "ABLIM1", "ASIC2", "KMT2A", "CSMD1", "NLGN1", "NRXN3", "GRIN2B", "JAKMIP1", "GRIN2A", "GRM8", "SYT11", "CNTNAP2", "LEF1", "GPI", "DMD", "SGK1", "SPTBN4", "NTRK2", "AKAP9", "HIPK2", "AFF2", "R…	Up-regulated	GluNeu
POSITIVE REGULATION OF TRANSPORT	18563.2	1.98686e+08	73376198835648	465810089125408	156590826600825	373	c("HSP90AA1", "ATP8A2", "DNM3", "ATP2B1", "CNTN1", "PTPRJ", "FGF12", "PRKCB", "ANK3", "SCN3B", "KMT2A", "NLGN1", "SGIP1", "DYNC1H1", "STXBP5", "RGS7", "AHI1", "ABLIM3", "DMD", "SGK1", "KCNC2", "SLC12A2", "AKAP9", "CALM1", "MYH10", "SOX4", "CAMK2A", "KCNQ1OT1", "PRKN", "TENM1", "JAK2", "RAPGEF4", "ATP2C1", "INSR", "ABCA5", "CACNB2", "STXBP1", "CACNA1D", "SMPD3", "SLC38A1", "PRKCI", "NEDD4L", "NPEP…	Up-regulated	GluNeu
ENDOCYTIC VESICLE	118387189631236	284473099269376	538434096309916	483012349889967	156372793524294	146	c("HSP90AA1", "GRIA1", "GRIA2", "SGIP1", "SYT11", "CAMK2B", "GRIA4", "ACTG1", "CHRM2", "CAMK2A", "FLNB", "UBC", "STXBP1", "ECPAS", "SRGAP2", "RAB11FIP3", "APPL1", "APOE", "UBB", "RAB11FIP4", "CAMK2G", "HSPH1", "INPP5F", "CLCN3", "GAPVD1", "HSP90B1", "STX12", "LDLR", "LMBRD1", "CACNG4", "CLTCL1", "RALA", "WNT5B", "IGF2R", "SLC9A9", "ATP6V0A1", "APPL2", "SYT1", "MTSS1", "GPR161", "CLTC", "RAPGEF2",…	Up-regulated	GluNeu
POSITIVE REGULATION OF GTPASE ACTIVITY	257520600546934	502619619185133	49849310876659	486524702000499	156211759183025	128	c("RGS6", "NTRK3", "TIAM1", "RGS7", "TBC1D22A", "SGSM1", "RASGRF1", "MAPRE2", "GARNL3", "SOS1", "RAP1GAP2", "ASAP2", "DOCK9", "RAPGEF4", "ASAP1", "TBC1D8", "ARHGEF7", "RAPGEF5", "TBC1D9", "SRGAP2", "ARHGAP35", "RALGPS2", "RASGEF1B", "RALGPS1", "SGSM2", "MYO9A", "SNX9", "TBCK", "RALGAPB", "BCR", "PKP4", "ARHGAP6", "CRK", "RASGRF2", "ABR", "SIPA1L3", "RIC1", "NF1", "LIMS1", "TBC1D9B", "SEMA4D", "AG…	Up-regulated	GluNeu
SECRETORY GRANULE MEMBRANE	412780921762116	695232029648071	49849310876659	488067520038269	155785202946802	118	c("PTPRJ", "NFASC", "STXBP5", "PAM", "PGRMC1", "APLP2", "CPE", "SNCA", "VGF", "ATP11A", "KIF1A", "PTPRB", "PTPRN2", "ABCA3", "VAPA", "SLC2A3", "CADPS", "ATP8A1", "PSAP", "KCNAB2", "SCAMP1", "ICA1", "SYT5", "IGF2R", "MANBA", "UBR4", "CCDC136", "ATP6V0A1", "SYT1", "VPS35L", "AP2A2", "CD63", "RAB6A", "CD46", "SPARC", "FRMPD3", "RAB27B", "STK10", "DIAPH1", "CPNE3", "TMEM30A", "SYNGR1", "VPS13C", "DYN…	Up-regulated	GluNeu
G PROTEIN COUPLED RECEPTOR SIGNALING PATHWAY	1.72465e+09	635819417406325	575610261071129	471123894439256	155355732581018	212	c("DGKI", "SORCS3", "ADGRL2", "GNAO1", "RGS6", "PRKCB", "PDE3B", "GRM8", "RGS7", "XPR1", "PRKACB", "CALM1", "ADGRL1", "GNAS", "AKAP12", "GPR158", "USP33", "RGS17", "CHRM2", "DGKB", "CAMK2A", "APLP2", "TENM1", "JAK2", "CPE", "RAPGEF4", "SORCS1", "PLCB4", "INSR", "CACNA1D", "YWHAB", "RIT2", "PLPPR4", "SNCA", "GABBR2", "SYP", "ARHGEF12", "ADGRL3", "RIC8B", "ARRB1", "ADCY5", "ARHGEF11", "GRK3", "ADCY…	Up-regulated	GluNeu
NUCLEOSIDE TRIPHOSPHATASE REGULATOR ACTIVITY	4.87942e+08	231284315573468	610526878385931	462571933939114	153934727408404	268	c("ARHGAP26", "RGS6", "MCF2L2", "RIMS1", "TRIO", "TIAM1", "STXBP5", "CCDC88A", "RGS7", "TBC1D22A", "SGSM1", "RASGRF1", "RGS17", "DOCK4", "SRGAP1", "GARNL3", "SOS1", "IQSEC3", "DENND4A", "RAP1GAP2", "ASAP2", "DOCK9", "EIF5", "RAPGEF4", "ASAP1", "TBC1D8", "ARHGEF7", "ARHGAP32", "RAPGEF5", "ITSN2", "ARHGEF12", "TBC1D9", "SLIT2", "RABGAP1L", "SRGAP2", "RIC8B", "ARRB1", "ARHGEF11", "ELMOD1", "ARHGAP35…	Up-regulated	GluNeu
BEHAVIOR	2.9763e+08	151928632744387	627256739718528	457004416349163	152653197595603	301	c("MAPT", "SCN9A", "SORCS3", "ZFHX3", "SCN2A", "ATP8A2", "GRIA1", "KCND2", "JPH4", "CNTN1", "GRID1", "FGF12", "ATXN1", "SLC8A3", "SCN3A", "KMT2A", "ASTN1", "CSMD1", "NLGN1", "NRXN3", "GRIN2B", "SGIP1", "GRIN2A", "ALK", "SYT11", "CNTNAP2", "AHI1", "GPI", "PCDH17", "SGK1", "NEGR1", "SPTBN4", "NTRK2", "DSCAM", "HIPK2", "AFF2", "RASGRF1", "KCNK10", "SHANK2", "PGRMC1", "PRKN", "BRINP1", "DAB1", "EPHA4…	Up-regulated	GluNeu
RHYTHMIC PROCESS	256632238085632	502619619185133	49849310876659	470754701803396	152067127989828	141	c("GABRB1", "SCN9A", "ZFHX3", "KCND2", "KMT2A", "ENOX1", "NLGN1", "SFPQ", "PAM", "ROBO2", "NTRK2", "TOP1", "FBXL17", "MAPK10", "STAT5B", "SLIT2", "OGT", "RAI1", "NCOA2", "CREBBP", "FBXW11", "HUWE1", "PLEKHA1", "HOMER1", "CUL4A", "HNRNPU", "MAGED1", "GNAQ", "KDM2A", "CDK5R1", "PPARGC1A", "ATF4", "MYCBP2", "HNRNPD", "AMH", "NR1D2", "MAPK8", "KCNH7", "NPAS2", "DHX9", "PRKAA2", "ROCK2", "BTRC", "HSPA…	Up-regulated	GluNeu
ACTIN BINDING	178713342712773	38263868741391	518848077743792	461107168630546	151758297404062	202	c("NEBL", "MAPT", "SNTG2", "MICAL3", "ABLIM1", "PACRG", "MYO1D", "MAP1B", "TLN2", "ABLIM2", "CCDC88A", "ABLIM3", "SPTAN1", "SNTG1", "KCNMA1", "DMD", "CAMK2B", "SPTBN4", "FMNL2", "EVL", "DAAM1", "SPTBN1", "MYH10", "ADD2", "PRKN", "MARCKS", "EPB41L1", "FLNB", "PKNOX2", "CACNB2", "CTNNA2", "FHOD3", "EPS8", "SNCA", "HIP1R", "WASF3", "MYO5A", "SYNE1", "MYO9A", "PPP1R9A", "MPRIP", "CFL1", "CAPZB", "KLH…	Up-regulated	GluNeu
PHOSPHOLIPID BINDING	3.35225e+09	103951227729923	557332238758646	457935036337434	151308943424938	221	c("PCLO", "MAPT", "ARHGAP26", "SGIP1", "MAP1B", "SYT11", "CCDC88A", "SYT16", "PLEKHB2", "SPTBN4", "HSPA8", "PITPNC1", "SPTBN1", "ZFYVE16", "CLVS1", "SMPD3", "PRKCI", "FRMPD4", "FCHSD2", "MARK1", "ASAP1", "ARHGAP32", "SNCA", "ESYT2", "TOM1L2", "HIP1R", "OGT", "UNC13A", "APPL1", "APOE", "ARHGAP35", "RASA2", "ZFYVE28", "ZCCHC14", "SNX9", "ATP13A2", "SNX14", "OSBPL8", "AMPH", "OSBPL5", "SMURF1", "NIS…	Up-regulated	GluNeu
TRANSMEMBRANE RECEPTOR PROTEIN TYROSINE KINASE SIGNALING PATHWAY	1.85926e+09	670545149472238	575610261071129	451230040830529	150160371257788	268	c("NRG3", "ROBO1", "EPHB1", "CRIM1", "PTPRJ", "SHC4", "PRKCB", "NTRK3", "ALK", "TIAM1", "CCDC88A", "AHI1", "PTPRR", "NTRK2", "CADM1", "SHC3", "RTN4", "SOS1", "JAK2", "EPHA4", "PHIP", "NRG1", "INSR", "SMPD3", "EPHA6", "UBASH3B", "PAK1", "ARHGEF7", "CDH13", "SNCA", "STAT5B", "HIP1R", "OGT", "GAREM1", "CYFIP2", "EPHA5", "APPL1", "ANKS1A", "ZFYVE28", "STMN1", "DGKD", "KALRN", "PTPRT", "PTPRE", "RYK",…	Up-regulated	GluNeu
MICROTUBULE BINDING	467293266635589	760038754263179	49849310876659	460498902863981	149784539696452	157	c("EML6", "MAPT", "MTUS2", "DNM3", "SGIP1", "JAKMIP1", "MAP1B", "CCDC88A", "DYNC1I1", "EML5", "HDGFL3", "KIF5C", "MAPRE2", "REEP1", "NIN", "ALMS1", "MAP6", "KIF1A", "CAMSAP1", "KIF1B", "DCX", "STRBP", "CLIP2", "VAPA", "JAKMIP2", "NAV3", "MACO1", "VPS41", "FBXW11", "KIF3C", "CLASP2", "KIFC2", "MAPRE3", "KIF3A", "MAST2", "DCLK2", "DST", "CEP290", "CEP350", "CDK5RAP2", "PAFAH1B1", "CLIP3", "GAPDH", …	Up-regulated	GluNeu
REGULATION OF ANATOMICAL STRUCTURE SIZE	160388055702139	362018754299114	518848077743792	452513398097236	149493359910488	219	c("PRKG1", "MAPT", "HSP90AA1", "ATP2B1", "ASIC2", "SLC8A1", "MAP1B", "SPTAN1", "KCNMA1", "SLIT1", "SEMA3E", "SLC12A2", "SPTBN4", "DSCAM", "EVL", "SPTBN1", "ADD2", "DOCK4", "RTN4", "TENM1", "RAP1GAP2", "FCHSD2", "FHOD3", "EPS8", "HIP1R", "RUFY3", "SLIT2", "CYFIP2", "APOE", "ARHGAP35", "CHRM3", "VAV3", "SNX9", "PLXNA4", "ATP13A2", "RYK", "SMURF1", "CAPZB", "CLCN3", "NEFL", "CDH4", "TNR", "SEMA4A", …	Up-regulated	GluNeu
POSITIVE REGULATION OF CELLULAR COMPONENT BIOGENESIS	3.51351e+09	106952646773054	557332238758646	446555823169574	148427167731707	262	c("MAPT", "IL1RAPL1", "HSP90AA1", "DNM3", "EPHB1", "GRID2", "TENM2", "LDB2", "PTPRJ", "ASIC2", "NLGN1", "MAP1B", "DYNC1H1", "CCDC88A", "CNTNAP2", "NTRK2", "AKAP9", "EVL", "TENM1", "PDE4DIP", "LRRTM3", "NRG1", "DPYSL3", "SMPD3", "FCHSD2", "PAK1", "EPS8", "SNCA", "CUX2", "HIP1R", "LRRC4B", "ST8SIA2", "ARHGAP35", "ABCA3", "SNX9", "CLSTN1", "NAV3", "ATP13A2", "PLPPR5", "CNOT6L", "CLASP2", "SEMA4A", "…	Up-regulated	GluNeu
PROTEIN KINASE ACTIVITY	1.24376e+09	503266099417593	593325476396405	444033804973635	148424991910193	307	c("PRKG1", "EPHB1", "CRIM1", "PRKCB", "KSR2", "NTRK3", "TRIO", "ALK", "MAST4", "SGK1", "CAMK2B", "PRKACB", "NTRK2", "HIPK2", "CAMK2A", "NEK10", "JAK2", "EPHA4", "TOP1", "INSR", "RPS6KA5", "EPHA6", "PRKCI", "MAP4K3", "MAPK10", "MARK1", "PAK1", "CAMK1D", "TNIK", "GRK3", "EPHA5", "DAPK1", "TAOK1", "NEK1", "MMD2", "KALRN", "ACVR2A", "TBCK", "LMTK2", "AAK1", "CAMK2G", "RYK", "PRKCZ", "BCR", "PAK5", "T…	Up-regulated	GluNeu
EXPORT FROM CELL	1.32687e+09	524113619788667	593325476396405	432941222106191	145140653365139	341	c("SYN3", "PCLO", "IL1RAPL1", "ATP2B1", "MICAL3", "PRKCB", "RIMS1", "SLC8A1", "NLGN1", "ANK1", "SYN2", "SYT11", "STXBP5", "PAM", "RAB3C", "SLC12A2", "NTRK2", "CALM1", "MYH10", "SOX4", "CAMK2A", "KCNQ1OT1", "PRKN", "JAK2", "CPE", "RAPGEF4", "ATP9A", "STXBP1", "SMPD3", "PAK1", "EXOC6B", "SNCA", "VGF", "SYP", "GNPTAB", "ENSA", "KCND3", "ADCY5", "RAB11FIP3", "SLC38A2", "EPHA5", "ERC2", "UNC13A", "PTP…	Up-regulated	GluNeu
CELL LEADING EDGE	349338969338492	626544162305469	49849310876659	435513064065199	144367939034244	241	c("MAPT", "GRIA1", "ATP2B1", "LDB2", "PTPRJ", "STMN2", "NHS", "ABLIM1", "MYO1D", "TLN2", "CCDC88A", "CNTNAP2", "ABLIM3", "SNTG1", "KCNC2", "ROBO2", "EVL", "GABRA2", "GABRG3", "SPTBN1", "MYH10", "DPYSL3", "INSR", "PRKCI", "PAK1", "ARHGEF7", "EPS8", "HIP1R", "RUFY3", "SRGAP2", "CDH2", "SHISA9", "WASF3", "MYO5A", "APPL1", "GABBR1", "EEF1A1", "PTPRO", "SNX9", "SRCIN1", "AAK1", "PRKCZ", "AMPH", "CFL1"…	Up-regulated	GluNeu
PROTEIN DOMAIN SPECIFIC BINDING	1.52193e+09	581201805003161	593325476396405	429444798052752	144216494550892	361	c("MAPT", "ROBO1", "HSP90AA1", "GRIA1", "ATP2B1", "EBF1", "SNTG2", "GRID2", "CRIM1", "HSP90AB1", "LDB2", "SHC4", "DNAJC6", "NLGN1", "SGIP1", "MYO1D", "BASP1", "NFASC", "CCDC88A", "LEF1", "YWHAG", "HSPA8", "CALM1", "EVL", "CADM1", "DNAJA1", "KIDINS220", "SHANK2", "DOCK4", "PRKN", "SOS1", "JAK2", "EPHA4", "TOP1", "DPYSL3", "INSR", "STXBP1", "KHDRBS3", "ICA1L", "YWHAB", "SYP", "HIP1R", "SHISA9", "PA…	Up-regulated	GluNeu
ACTIN FILAMENT BASED PROCESS	3.22759e+09	101029663483178	557332238758646	42408961530555	142451273087706	366	c("PRKG1", "NEBL", "ARHGAP26", "CACNA1C", "MICAL3", "FGF12", "SCN3B", "NTRK3", "MYO1D", "CCDC88A", "PAM", "SPTAN1", "SEMA3E", "SPTBN4", "FMNL2", "AKAP9", "EVL", "ACTG1", "DAAM1", "SPTBN1", "MYH10", "ADD2", "PRKN", "TENM1", "IQSEC3", "JAK2", "MARCKS", "EPB41L1", "FLNB", "ATP2C1", "DPYSL3", "CACNB2", "CACNA1D", "PRKCI", "CTNNA2", "FCHSD2", "NEDD4L", "FHOD3", "PAK1", "EPS8", "HIP1R", "RUFY3", "SLIT2…	Up-regulated	GluNeu
ENDOCYTOSIS	462666137870144	756219825346373	49849310876659	422310727222223	140973718036253	290	c("LRP1B", "GRIA1", "DNM3", "DNAJC6", "NLGN1", "SGIP1", "SYT11", "AHI1", "LMBR1L", "XKR6", "ACTG1", "USP33", "SH3GL3", "PRKN", "DNER", "ZFYVE16", "INSR", "ATP9A", "FCHSD2", "NEDD4L", "RIT2", "CDH13", "SNCA", "MAGI2", "XKR4", "ITSN2", "SYP", "ESYT2", "HIP1R", "DPYSL2", "RABGAP1L", "AP3B2", "ARRB1", "GRK3", "APPL1", "APOE", "SCAMP5", "NLGN4Y", "DGKD", "EPS15L1", "SNX9", "AAK1", "AMPH", "INPP5F", "T…	Up-regulated	GluNeu
SUPRAMOLECULAR POLYMER	130368783663072	304622270559206	518848077743792	413053853525206	139083195574725	397	c("NEBL", "DLGAP2", "EML6", "MAPT", "MTUS2", "CACNA1C", "DNM3", "ANK3", "SCN3B", "SLC8A1", "DNAH14", "PACRG", "JAKMIP1", "ANK1", "MAP1B", "DYNC1H1", "DMD", "KIFAP3", "DNAH6", "SPTBN4", "CALM1", "DYNC1I1", "EML5", "FBN1", "MAP7", "ACTG1", "SPTBN1", "MYH10", "KIF5C", "TUBB2A", "SHANK2", "MAPRE2", "REEP1", "NIN", "PDE4DIP", "FLNB", "DPYSL3", "CACNA1D", "FHOD3", "PAK1", "SNCA", "NAV1", "DPYSL2", "MAP…	Up-regulated	GluNeu
LOCALIZATION WITHIN MEMBRANE	28028054200517	528392521802928	49849310876659	406352400767634	136624043366134	375	c("DPP10", "LRRC7", "HSP90AA1", "KCNB2", "ANK3", "SCN3B", "NLGN1", "GRIN2A", "ANK1", "NFASC", "CCDC88A", "RAB3C", "SPTBN4", "PACS1", "EFR3B", "MAP7", "SPTBN1", "GPR158", "TTC7B", "PGRMC1", "REEP1", "PRKN", "CPE", "ATP2C1", "FRRS1L", "ATP9A", "CACNB2", "STXBP1", "PRKCI", "GPC5", "CDH13", "EXOC6B", "MAGI2", "CDH2", "OGT", "TNIK", "NETO2", "STAC", "RAB11FIP3", "MYO5A", "CYP46A1", "LHFPL4", "APPL1", …	Up-regulated	GluNeu
REGULATION OF HYDROLASE ACTIVITY	462527351907379	756219825346373	49849310876659	405687035515861	136524924411364	386	c("PRKG1", "MAPT", "HDAC9", "ROBO1", "HSP90AB1", "SPOCK3", "RGS6", "GRIN2B", "NTRK3", "GRIN2A", "TIAM1", "RGS7", "GPI", "TBC1D22A", "SGSM1", "NTRK2", "CALM1", "RASGRF1", "PLXNC1", "CAMK2A", "APLP2", "MAPRE2", "GARNL3", "SOS1", "RAP1GAP2", "JAK2", "ASAP2", "DOCK9", "EPHA4", "RAPGEF4", "MGAT5", "ASAP1", "TBC1D8", "ARHGEF7", "SNCA", "MAGI2", "RAPGEF5", "SPOCK2", "TBC1D9", "HIP1R", "SRGAP2", "CYFIP2"…	Up-regulated	GluNeu
POSITIVE REGULATION OF INTRACELLULAR SIGNAL TRANSDUCTION	293923077053813	544825010985783	49849310876659	404416446149627	135890458703003	368	c("IQCJ-SCHIP1", "ROBO1", "HSP90AA1", "HSP90AB1", "PTPRJ", "PRKCB", "NLGN1", "SFPQ", "NTRK3", "SEMA3E", "NTRK2", "HIPK2", "RASGRF1", "AKAP12", "GPR137C", "SPRED2", "RTN4", "MAPRE2", "PRKN", "SOS1", "TENM1", "NEK10", "JAK2", "EPHA4", "NRG1", "ATP2C1", "INSR", "NUP93", "CLEC16A", "RIT2", "PAK1", "CDH13", "CDH2", "ARRB1", "TNIK", "GAREM1", "APOE", "MAPKBP1", "UBB", "TAOK1", "MMD2", "VAPA", "SH3RF3",…	Up-regulated	GluNeu
DNA BINDING TRANSCRIPTION ACTIVATOR ACTIVITY	1.84906e+09	670545149472238	575610261071129	-35732051588072	-1744220250963	151	c("NFIB", "NFIA", "TCF4", "MEIS2", "PBX3", "GLIS3", "MEIS1", "ATF5", "MEF2C", "KLF7", "CREB3L2", "EBF2", "TCF12", "RFX4", "TP53", "ZIC1", "HIF1A", "NR4A3", "ZNF107", "POU2F1", "ZNF606", "SOX11", "ZNF786", "ZNF43")	Down-regulated	GluNeu
CARTILAGE DEVELOPMENT	491261828576608	791265411270479	477270815362862	-420923320190829	-178568804210422	62	c("NFIB", "SOX5", "SOX6", "BMPR1B", "MEF2C", "CREB3L2", "GLI3", "LNPK", "HIF1A", "CHSY1", "CSGALNACT1", "ZEB1", "EVC", "TRPS1", "TGFBR1", "MDK", "EIF2AK3")	Down-regulated	GluNeu
MITOCHONDRIAL PROTEIN CONTAINING COMPLEX	4.28142e+08	205880593519508	610526878385931	-384840964176166	-18459299511692	137	c("MT-CO2", "MT-ND4", "MT-ATP6", "MT-ND1", "MT-ND2", "MT-CO3", "MT-CO1", "MT-CYB", "MT-ND3", "MT-ND5", "MRPS21", "MRPS34", "NDUFB9", "BCKDHB", "UQCRFS1", "FOXRED1", "COX7C", "MRPL18", "COX5B", "TIMM17A", "MRPL27", "MRPL45", "PNPT1", "MRPS18C", "MCCC2", "TIMM50", "MRPS11", "NDUFS2", "ATP5ME", "MRPL33", "AGK", "TOMM70", "NSUN3", "ATP5MC2", "MICU3", "MRPL22", "DAP3", "TRMT10B", "SDHC", "TRMT10C", "D…	Down-regulated	GluNeu
PROTON TRANSMEMBRANE TRANSPORT	5.62979e+09	16103127175666	557332238758646	-457546865519845	-194105654704673	62	c("MT-CO2", "MT-ND4", "MT-ATP6", "MT-CO3", "MT-CO1", "MT-CYB", "MT-ND5", "ATP6V0A2", "UQCRFS1", "ATP6V0E1", "COX5B")	Down-regulated	GluNeu
RESPIRASOME	811012	9.96644e+06	747739663149885	-664988745758503	-266786135704453	49	c("MT-CO2", "MT-ND4", "MT-ND1", "MT-ND2", "MT-CO3", "MT-CO1", "MT-CYB", "MT-ND3", "MT-ND5", "TTC19", "NDUFB9", "UQCRFS1", "FOXRED1", "COX7C", "COX5B")	Down-regulated	GluNeu
