# Supplementary material for: Amyloid-Beta Peptides Trigger Premature Functional and Gene Expression Alterations in Human-Induced Neurons
Source: Biomedicines. 2023 Sep 18;11(9):2564. doi: 10.3390/biomedicines11092564 (PMC10526858; doi:10.3390/biomedicines11092564)
Supplement: Supplementary file 1 [file biomedicines-11-02564-s001.zip › SupTableS4_syngo_ontologies.xlsx]

## Sheet: GABANeu_APP-LDNvsBlank
GO term ID	user interface reference code	GO domain	GO term name	GO term name - hierarchical structure	GO parent term ID	GSEA p-value	GSEA 'gene cluster' FDR corrected p-value	GSEA count foreground/input	GSEA count background	genes - hgnc_id	genes - hgnc_symbol	genes - your genelist input
GO:0045202		CC	synapse	synapse		6.6747e-17	1.1347e-15	51	1082	HGNC:9246;HGNC:7999;HGNC:946;HGNC:19665;HGNC:244;HGNC:25412;HGNC:10469;HGNC:12303;HGNC:17282;HGNC:13406;HGNC:17283;HGNC:31922;HGNC:2510;HGNC:4572;HGNC:4571;HGNC:4574;HGNC:4586;HGNC:7997;HGNC:11509;HGNC:620;HGNC:10588;HGNC:8008;HGNC:14267;HGNC:1759;HGNC:7656;HGNC:9668;HGNC:11275;HGNC:3332;HGNC:14085;HGNC:6839;HGNC:6759;HGNC:598;HGNC:15465;HGNC:6238;HGNC:14291;HGNC:15529;HGNC:18957;HGNC:4814;HGNC:5…	PPFIA2;NRG3;MAGI1;STXBP5;ADD2;SGIP1;RTN3;TRIO;RIMS1;PCLO;RIMS2;ERC2;CTNNA2;GRIA2;GRIA1;GRIA4;GRIN2B;NRG1;SYT1;APP;SCN2A;NRXN1;PCDH17;CDH2;NCAM1;PTPRD;SPTBN1;MARK2;RTN4;MAP2;MARCKS;APLP2;GPHN;KCND2;NLGN1;NLGN4Y;MAGI2;KALRN;HNRNPD;EXOC4;DLG2;AKAP9;ADAM22;IL1RAPL1;LRRC4C;LRRC7;ADGRB3;NBEA;NTRK3;ADGRL3;GRIK2	PPFIA2;NRG3;MAGI1;STXBP5;ADD2;SGIP1;RTN3;TRIO;RIMS1;PCLO;RIMS2;ERC2;CTNNA2;GRIA2;GRIA1;GRIA4;GRIN2B;NRG1;SYT1;APP;SCN2A;NRXN1;PCDH17;CDH2;NCAM1;PTPRD;SPTBN1;MARK2;RTN4;MAP2;MARCKS;APLP2;GPHN;KCND2;NLGN1;NLGN4Y;MAGI2;KALRN;HNRNPD;EXOC4;DLG2;AKAP9;ADAM22;IL1RAPL1;LRRC4C;LRRC7;ADGRB3;NBEA;NTRK3;ADGRL3;GRIK2
GO:0097060	A1	CC	synaptic membrane	├─ synaptic membrane	GO:0045202			0	17
GO:0099243	A2	CC	extrinsic component of synaptic membrane	│ ├─ extrinsic component of synaptic membrane	GO:0097060			0	2
GO:0099699	A3	CC	integral component of synaptic membrane	│ └─ integral component of synaptic membrane	GO:0097060			0	10
GO:0098793	B1	CC	presynapse	├─ presynapse	GO:0045202	1.23029e-08	3.28306e-08	25	531	HGNC:946;HGNC:19665;HGNC:244;HGNC:25412;HGNC:10469;HGNC:9246;HGNC:12303;HGNC:17282;HGNC:13406;HGNC:17283;HGNC:31922;HGNC:2510;HGNC:4572;HGNC:4571;HGNC:4574;HGNC:4586;HGNC:7997;HGNC:11509;HGNC:620;HGNC:10588;HGNC:8008;HGNC:14267;HGNC:1759;HGNC:7656;HGNC:9668	MAGI1;STXBP5;ADD2;SGIP1;RTN3;PPFIA2;TRIO;RIMS1;PCLO;RIMS2;ERC2;CTNNA2;GRIA2;GRIA1;GRIA4;GRIN2B;NRG1;SYT1;APP;SCN2A;NRXN1;PCDH17;CDH2;NCAM1;PTPRD	MAGI1;STXBP5;ADD2;SGIP1;RTN3;PPFIA2;TRIO;RIMS1;PCLO;RIMS2;ERC2;CTNNA2;GRIA2;GRIA1;GRIA4;GRIN2B;NRG1;SYT1;APP;SCN2A;NRXN1;PCDH17;CDH2;NCAM1;PTPRD
GO:0099523	B2	CC	presynaptic cytosol	│ ├─ presynaptic cytosol	GO:0098793			2	33	HGNC:19665;HGNC:9246	STXBP5;PPFIA2	STXBP5;PPFIA2
GO:0099569	B3	CC	presynaptic cytoskeleton	│ ├─ presynaptic cytoskeleton	GO:0098793			0	3
GO:0099182	B12	CC	presynaptic intermediate filament cytoskeleton	│ │ ├─ presynaptic intermediate filament cytoskeleton	GO:0099569			0	1
GO:0099143	B13	CC	presynaptic actin cytoskeleton	│ │ └─ presynaptic actin cytoskeleton	GO:0099569			0	1
GO:0048786	B4	CC	presynaptic active zone	│ ├─ presynaptic active zone	GO:0098793	2.9205e-08	6.20605e-08	11	89	HGNC:12303;HGNC:17282;HGNC:13406;HGNC:17283;HGNC:31922;HGNC:2510;HGNC:4572;HGNC:4571;HGNC:4574;HGNC:4586;HGNC:7997	TRIO;RIMS1;PCLO;RIMS2;ERC2;CTNNA2;GRIA2;GRIA1;GRIA4;GRIN2B;NRG1	TRIO;RIMS1;PCLO;RIMS2;ERC2;CTNNA2;GRIA2;GRIA1;GRIA4;GRIN2B;NRG1
GO:0098831	B14	CC	presynaptic active zone cytoplasmic component	│ │ ├─ presynaptic active zone cytoplasmic component	GO:0048786	1.21732e-05	1.88131e-05	5	21	HGNC:17282;HGNC:13406;HGNC:17283;HGNC:31922;HGNC:2510	RIMS1;PCLO;RIMS2;ERC2;CTNNA2	RIMS1;PCLO;RIMS2;ERC2;CTNNA2
GO:0048787	B15	CC	presynaptic active zone membrane	│ │ └─ presynaptic active zone membrane	GO:0048786	0.000101791	0.000144204	6	57	HGNC:17282;HGNC:4572;HGNC:4571;HGNC:4574;HGNC:4586;HGNC:7997	RIMS1;GRIA2;GRIA1;GRIA4;GRIN2B;NRG1	RIMS1;GRIA2;GRIA1;GRIA4;GRIN2B;NRG1
GO:0099029	B27	CC	anchored component of presynaptic active zone membrane	│ │ ├─ anchored component of presynaptic active zone membrane	GO:0048787			0	5
GO:0098891	B28	CC	extrinsic component of presynaptic active zone membrane	│ │ ├─ extrinsic component of presynaptic active zone membrane	GO:0048787			1	3	HGNC:17282	RIMS1	RIMS1
GO:0099059	B29	CC	integral component of presynaptic active zone membrane	│ │ └─ integral component of presynaptic active zone membrane	GO:0048787	0.00031102	0.000330459	5	45	HGNC:4572;HGNC:4571;HGNC:4574;HGNC:4586;HGNC:7997	GRIA2;GRIA1;GRIA4;GRIN2B;NRG1	GRIA2;GRIA1;GRIA4;GRIN2B;NRG1
GO:0098833	B5	CC	presynaptic endocytic zone	│ ├─ presynaptic endocytic zone	GO:0098793			0	21
GO:0098835	B16	CC	presynaptic endocytic zone membrane	│ │ └─ presynaptic endocytic zone membrane	GO:0098833			0	17
GO:0098894	B30	CC	extrinsic component of presynaptic endocytic zone membrane	│ │ └─ extrinsic component of presynaptic endocytic zone membrane	GO:0098835			0	11
GO:0098830	B6	CC	presynaptic endosome	│ ├─ presynaptic endosome	GO:0098793			0	6
GO:0098954	B17	CC	presynaptic endosome membrane	│ │ └─ presynaptic endosome membrane	GO:0098830			0	1
GO:0099067	B31	CC	integral component of presynaptic endosome membrane	│ │ └─ integral component of presynaptic endosome membrane	GO:0098954			0	1
GO:0008021	B7	CC	synaptic vesicle	│ ├─ synaptic vesicle	GO:0098793			2	119	HGNC:9246;HGNC:11509	PPFIA2;SYT1	PPFIA2;SYT1
GO:0034592	B18	CC	synaptic vesicle lumen	│ │ ├─ synaptic vesicle lumen	GO:0008021			0	1
GO:0030672	B19	CC	synaptic vesicle membrane	│ │ └─ synaptic vesicle membrane	GO:0008021			1	102	HGNC:11509	SYT1	SYT1
GO:0098993	B32	CC	anchored component of synaptic vesicle membrane	│ │ ├─ anchored component of synaptic vesicle membrane	GO:0030672			0	18
GO:0098850	B33	CC	extrinsic component of synaptic vesicle membrane	│ │ ├─ extrinsic component of synaptic vesicle membrane	GO:0030672			0	23
GO:0030285	B34	CC	integral component of synaptic vesicle membrane	│ │ └─ integral component of synaptic vesicle membrane	GO:0030672			1	52	HGNC:11509	SYT1	SYT1
GO:0098992	B8	CC	neuronal dense core vesicle	│ ├─ neuronal dense core vesicle	GO:0098793			2	32	HGNC:620;HGNC:19665	APP;STXBP5	APP;STXBP5
GO:0099013	B20	CC	neuronal dense core vesicle lumen	│ │ ├─ neuronal dense core vesicle lumen	GO:0098992			0	3
GO:0099012	B21	CC	neuronal dense core vesicle membrane	│ │ └─ neuronal dense core vesicle membrane	GO:0098992			1	5	HGNC:19665	STXBP5	STXBP5
GO:0098674	B35	CC	extrinsic component of neuronal dense core vesicle membrane	│ │ ├─ extrinsic component of neuronal dense core vesicle membrane	GO:0099012			1	2	HGNC:19665	STXBP5	STXBP5
GO:0099066	B36	CC	integral component of neuronal dense core vesicle membrane	│ │ └─ integral component of neuronal dense core vesicle membrane	GO:0099012			0	3
GO:0042734	B9	CC	presynaptic membrane	│ ├─ presynaptic membrane	GO:0098793	1.49773e-06	2.82904e-06	11	136	HGNC:9246;HGNC:19665;HGNC:2510;HGNC:10588;HGNC:8008;HGNC:14267;HGNC:4572;HGNC:4586;HGNC:1759;HGNC:7656;HGNC:9668	PPFIA2;STXBP5;CTNNA2;SCN2A;NRXN1;PCDH17;GRIA2;GRIN2B;CDH2;NCAM1;PTPRD	PPFIA2;STXBP5;CTNNA2;SCN2A;NRXN1;PCDH17;GRIA2;GRIN2B;CDH2;NCAM1;PTPRD
GO:0099026	B22	CC	anchored component of presynaptic membrane	│ │ ├─ anchored component of presynaptic membrane	GO:0042734			0	7
GO:0098888	B23	CC	extrinsic component of presynaptic membrane	│ │ ├─ extrinsic component of presynaptic membrane	GO:0042734			2	5	HGNC:19665;HGNC:2510	STXBP5;CTNNA2	STXBP5;CTNNA2
GO:0099056	B24	CC	integral component of presynaptic membrane	│ │ └─ integral component of presynaptic membrane	GO:0042734	0.000125391	0.000163972	8	117	HGNC:10588;HGNC:8008;HGNC:14267;HGNC:4572;HGNC:4586;HGNC:1759;HGNC:7656;HGNC:9668	SCN2A;NRXN1;PCDH17;GRIA2;GRIN2B;CDH2;NCAM1;PTPRD	SCN2A;NRXN1;PCDH17;GRIA2;GRIN2B;CDH2;NCAM1;PTPRD
SYNGO:presyn_ribosome	B10	CC	presynaptic ribosome	│ ├─ presynaptic ribosome	GO:0098793			0	52
SYNGO:presyn_er	B11	CC	presynaptic ER	│ └─ presynaptic ER	GO:0098793			0	2
SYNGO:presyn_er_membrane	B25	CC	presynaptic ER membrane	│ ├─ presynaptic ER membrane	SYNGO:presyn_er			0	1
SYNGO:presyn_er_membrane_integral	B37	CC	integral component of presynaptic ER membrane	│ │ └─ integral component of presynaptic ER membrane	SYNGO:presyn_er_membrane			0	1
SYNGO:presyn_ser	B26	CC	presynaptic SER	│ └─ presynaptic SER	SYNGO:presyn_er			0	1
SYNGO:presyn_ser_membrane	B38	CC	presynaptic SER membrane	│ └─ presynaptic SER membrane	SYNGO:presyn_ser			0	1
SYNGO:presyn_ser_membrane_integral	B39	CC	integral component of presynaptic SER membrane	│ └─ integral component of presynaptic SER membrane	SYNGO:presyn_ser_membrane			0	1
GO:0043083	C1	CC	synaptic cleft	├─ synaptic cleft	GO:0045202			0	17
GO:0098965	C2	CC	extracellular matrix of synaptic cleft	│ └─ extracellular matrix of synaptic cleft	GO:0043083			0	4
GO:0098794	D1	CC	postsynapse	├─ postsynapse	GO:0045202	2.65422e-15	2.25609e-14	37	621	HGNC:11275;HGNC:244;HGNC:12303;HGNC:3332;HGNC:7997;HGNC:14085;HGNC:6839;HGNC:6759;HGNC:598;HGNC:9246;HGNC:15465;HGNC:6238;HGNC:14291;HGNC:15529;HGNC:18957;HGNC:4814;HGNC:5036;HGNC:2510;HGNC:30389;HGNC:2901;HGNC:379;HGNC:201;HGNC:5996;HGNC:4571;HGNC:4572;HGNC:4586;HGNC:29317;HGNC:18531;HGNC:4574;HGNC:945;HGNC:7648;HGNC:1759;HGNC:14267;HGNC:8033;HGNC:7656;HGNC:20974;HGNC:4580	SPTBN1;ADD2;TRIO;MARK2;NRG1;RTN4;MAP2;MARCKS;APLP2;PPFIA2;GPHN;KCND2;NLGN1;NLGN4Y;MAGI2;KALRN;HNRNPD;CTNNA2;EXOC4;DLG2;AKAP9;ADAM22;IL1RAPL1;GRIA1;GRIA2;GRIN2B;LRRC4C;LRRC7;GRIA4;ADGRB3;NBEA;CDH2;PCDH17;NTRK3;NCAM1;ADGRL3;GRIK2	SPTBN1;ADD2;TRIO;MARK2;NRG1;RTN4;MAP2;MARCKS;APLP2;PPFIA2;GPHN;KCND2;NLGN1;NLGN4Y;MAGI2;KALRN;HNRNPD;CTNNA2;EXOC4;DLG2;AKAP9;ADAM22;IL1RAPL1;GRIA1;GRIA2;GRIN2B;LRRC4C;LRRC7;GRIA4;ADGRB3;NBEA;CDH2;PCDH17;NTRK3;NCAM1;ADGRL3;GRIK2
GO:0099524	D2	CC	postsynaptic cytosol	│ ├─ postsynaptic cytosol	GO:0098794			0	26
GO:0099571	D3	CC	postsynaptic cytoskeleton	│ ├─ postsynaptic cytoskeleton	GO:0098794			1	22	HGNC:6759	MARCKS	MARCKS
GO:0099160	D12	CC	postsynaptic intermediate filament cytoskeleton	│ │ ├─ postsynaptic intermediate filament cytoskeleton	GO:0099571			0	3
GO:0098871	D13	CC	postsynaptic actin cytoskeleton	│ │ ├─ postsynaptic actin cytoskeleton	GO:0099571			0	17
GO:0150050	D14	CC	postsynaptic septin cytoskeleton	│ │ ├─ postsynaptic septin cytoskeleton	GO:0099571			0	1
GO:0099189	D15	CC	postsynaptic spectrin-associated cytoskeleton	│ │ └─ postsynaptic spectrin-associated cytoskeleton	GO:0099571			0	1
GO:0097444	D4	CC	spine apparatus	│ ├─ spine apparatus	GO:0098794			1	7	HGNC:598	APLP2	APLP2
GO:0098897	D16	CC	spine apparatus membrane	│ │ └─ spine apparatus membrane	GO:0097444			0	2
GO:0099065	D30	CC	integral component of spine apparatus membrane	│ │ └─ integral component of spine apparatus membrane	GO:0098897			0	2
GO:0150051	D5	CC	postsynaptic Golgi apparatus	│ ├─ postsynaptic Golgi apparatus	GO:0098794			0	1
GO:0099572	D6	CC	postsynaptic specialization	│ ├─ postsynaptic specialization	GO:0098794	1.30303e-11	7.38383e-11	23	311	HGNC:9246;HGNC:15465;HGNC:6238;HGNC:14291;HGNC:15529;HGNC:18957;HGNC:4814;HGNC:5036;HGNC:2510;HGNC:30389;HGNC:2901;HGNC:379;HGNC:201;HGNC:5996;HGNC:4571;HGNC:4572;HGNC:4586;HGNC:14085;HGNC:29317;HGNC:18531;HGNC:4574;HGNC:7997;HGNC:945	PPFIA2;GPHN;KCND2;NLGN1;NLGN4Y;MAGI2;KALRN;HNRNPD;CTNNA2;EXOC4;DLG2;AKAP9;ADAM22;IL1RAPL1;GRIA1;GRIA2;GRIN2B;RTN4;LRRC4C;LRRC7;GRIA4;NRG1;ADGRB3	PPFIA2;GPHN;KCND2;NLGN1;NLGN4Y;MAGI2;KALRN;HNRNPD;CTNNA2;EXOC4;DLG2;AKAP9;ADAM22;IL1RAPL1;GRIA1;GRIA2;GRIN2B;RTN4;LRRC4C;LRRC7;GRIA4;NRG1;ADGRB3
GO:0099091	D17	CC	postsynaptic specialization, intracellular component	│ │ ├─ postsynaptic specialization, intracellular component	GO:0099572			1	9	HGNC:15465	GPHN	GPHN
GO:0099634	D18	CC	postsynaptic specialization membrane	│ │ ├─ postsynaptic specialization membrane	GO:0099572	0.0193622		3	45	HGNC:6238;HGNC:14291;HGNC:15529	KCND2;NLGN1;NLGN4Y	KCND2;NLGN1;NLGN4Y
GO:0098892	D31	CC	extrinsic component of postsynaptic specialization membrane	│ │ │ ├─ extrinsic component of postsynaptic specialization membrane	GO:0099634			0	2
GO:0099060	D32	CC	integral component of postsynaptic specialization membrane	│ │ │ └─ integral component of postsynaptic specialization membrane	GO:0099634	0.0153461	0.0153461	3	41	HGNC:6238;HGNC:14291;HGNC:15529	KCND2;NLGN1;NLGN4Y	KCND2;NLGN1;NLGN4Y
GO:0014069	D19	CC	postsynaptic density	│ │ ├─ postsynaptic density	GO:0099572	3.82277e-09	1.29974e-08	18	251	HGNC:18957;HGNC:4814;HGNC:5036;HGNC:2510;HGNC:30389;HGNC:2901;HGNC:379;HGNC:201;HGNC:5996;HGNC:4571;HGNC:4572;HGNC:4586;HGNC:14085;HGNC:29317;HGNC:18531;HGNC:4574;HGNC:7997;HGNC:945	MAGI2;KALRN;HNRNPD;CTNNA2;EXOC4;DLG2;AKAP9;ADAM22;IL1RAPL1;GRIA1;GRIA2;GRIN2B;RTN4;LRRC4C;LRRC7;GRIA4;NRG1;ADGRB3	MAGI2;KALRN;HNRNPD;CTNNA2;EXOC4;DLG2;AKAP9;ADAM22;IL1RAPL1;GRIA1;GRIA2;GRIN2B;RTN4;LRRC4C;LRRC7;GRIA4;NRG1;ADGRB3
GO:0099092	D33	CC	postsynaptic density, intracellular component	│ │ │ ├─ postsynaptic density, intracellular component	GO:0014069			2	42	HGNC:2510;HGNC:30389	CTNNA2;EXOC4	CTNNA2;EXOC4
GO:0098839	D34	CC	postsynaptic density membrane	│ │ │ └─ postsynaptic density membrane	GO:0014069	9.96818e-10	4.23648e-09	13	101	HGNC:2901;HGNC:379;HGNC:201;HGNC:5996;HGNC:4571;HGNC:4572;HGNC:4586;HGNC:14085;HGNC:29317;HGNC:18531;HGNC:4574;HGNC:7997;HGNC:945	DLG2;AKAP9;ADAM22;IL1RAPL1;GRIA1;GRIA2;GRIN2B;RTN4;LRRC4C;LRRC7;GRIA4;NRG1;ADGRB3	DLG2;AKAP9;ADAM22;IL1RAPL1;GRIA1;GRIA2;GRIN2B;RTN4;LRRC4C;LRRC7;GRIA4;NRG1;ADGRB3
GO:0099031	D40	CC	anchored component of postsynaptic density membrane	│ │ │ ├─ anchored component of postsynaptic density membrane	GO:0098839			1	7	HGNC:2901	DLG2	DLG2
GO:0099147	D41	CC	extrinsic component of postsynaptic density membrane	│ │ │ ├─ extrinsic component of postsynaptic density membrane	GO:0098839			1	7	HGNC:379	AKAP9	AKAP9
GO:0099061	D42	CC	integral component of postsynaptic density membrane	│ │ │ └─ integral component of postsynaptic density membrane	GO:0098839	1.35185e-08	3.28306e-08	11	82	HGNC:201;HGNC:5996;HGNC:4571;HGNC:4572;HGNC:4586;HGNC:14085;HGNC:29317;HGNC:18531;HGNC:4574;HGNC:7997;HGNC:945	ADAM22;IL1RAPL1;GRIA1;GRIA2;GRIN2B;RTN4;LRRC4C;LRRC7;GRIA4;NRG1;ADGRB3	ADAM22;IL1RAPL1;GRIA1;GRIA2;GRIN2B;RTN4;LRRC4C;LRRC7;GRIA4;NRG1;ADGRB3
GO:0099629	D20	CC	postsynaptic specialization of symmetric synapse	│ │ └─ postsynaptic specialization of symmetric synapse	GO:0099572			0	3
GO:0098843	D7	CC	postsynaptic endocytic zone	│ ├─ postsynaptic endocytic zone	GO:0098794			0	8
GO:0098844	D21	CC	postsynaptic endocytic zone membrane	│ │ └─ postsynaptic endocytic zone membrane	GO:0098843			0	2
GO:0098845	D8	CC	postsynaptic endosome	│ ├─ postsynaptic endosome	GO:0098794			0	12
GO:0098895	D22	CC	postsynaptic endosome membrane	│ │ ├─ postsynaptic endosome membrane	GO:0098845			0	2
GO:0098999	D35	CC	extrinsic component of postsynaptic endosome membrane	│ │ │ └─ extrinsic component of postsynaptic endosome membrane	GO:0098895			0	1
GO:0098842	D23	CC	postsynaptic early endosome	│ │ ├─ postsynaptic early endosome	GO:0098845			0	1
GO:0098896	D36	CC	postsynaptic early endosome membrane	│ │ │ └─ postsynaptic early endosome membrane	GO:0098842			0	1
GO:0098998	D43	CC	extrinsic component of postsynaptic early endosome membrane	│ │ │ └─ extrinsic component of postsynaptic early endosome membrane	GO:0098896			0	1
GO:0098837	D24	CC	postsynaptic recycling endosome	│ │ └─ postsynaptic recycling endosome	GO:0098845			0	5
GO:0098944	D37	CC	postsynaptic recycling endosome membrane	│ │ └─ postsynaptic recycling endosome membrane	GO:0098837			0	4
GO:0099033	D44	CC	anchored component of postsynaptic recycling endosome membrane	│ │ └─ anchored component of postsynaptic recycling endosome membrane	GO:0098944			0	2
GO:0045211	D9	CC	postsynaptic membrane	│ ├─ postsynaptic membrane	GO:0098794	2.29969e-06	3.90947e-06	10	114	HGNC:18957;HGNC:2510;HGNC:7648;HGNC:1759;HGNC:14267;HGNC:8033;HGNC:6238;HGNC:7656;HGNC:20974;HGNC:4580	MAGI2;CTNNA2;NBEA;CDH2;PCDH17;NTRK3;KCND2;NCAM1;ADGRL3;GRIK2	MAGI2;CTNNA2;NBEA;CDH2;PCDH17;NTRK3;KCND2;NCAM1;ADGRL3;GRIK2
GO:0099025	D25	CC	anchored component of postsynaptic membrane	│ │ ├─ anchored component of postsynaptic membrane	GO:0045211			0	3
GO:0098890	D26	CC	extrinsic component of postsynaptic membrane	│ │ ├─ extrinsic component of postsynaptic membrane	GO:0045211	0.000187009	0.000227082	3	7	HGNC:18957;HGNC:2510;HGNC:7648	MAGI2;CTNNA2;NBEA	MAGI2;CTNNA2;NBEA
GO:0099055	D27	CC	integral component of postsynaptic membrane	│ │ └─ integral component of postsynaptic membrane	GO:0045211	0.000244025	0.000276562	7	97	HGNC:1759;HGNC:14267;HGNC:8033;HGNC:6238;HGNC:7656;HGNC:20974;HGNC:4580	CDH2;PCDH17;NTRK3;KCND2;NCAM1;ADGRL3;GRIK2	CDH2;PCDH17;NTRK3;KCND2;NCAM1;ADGRL3;GRIK2
SYNGO:postsyn_ribosome	D10	CC	postsynaptic ribosome	│ ├─ postsynaptic ribosome	GO:0098794			0	70
SYNGO:postsyn_er	D11	CC	postsynaptic ER	│ └─ postsynaptic ER	GO:0098794			0	6
SYNGO:postsyn_er_membrane	D28	CC	postsynaptic ER membrane	│ ├─ postsynaptic ER membrane	SYNGO:postsyn_er			0	1
SYNGO:postsyn_er_membrane_integral	D38	CC	integral component of postsynaptic ER membrane	│ │ └─ integral component of postsynaptic ER membrane	SYNGO:postsyn_er_membrane			0	1
SYNGO:postsyn_ser	D29	CC	postsynaptic SER	│ └─ postsynaptic SER	SYNGO:postsyn_er			0	4
SYNGO:postsyn_ser_membrane	D39	CC	postsynaptic SER membrane	│ └─ postsynaptic SER membrane	SYNGO:postsyn_ser			0	1
SYNGO:postsyn_ser_membrane_integral	D45	CC	integral component of postsynaptic SER membrane	│ └─ integral component of postsynaptic SER membrane	SYNGO:postsyn_ser_membrane			0	1
GO:0099544	E1	CC	extrasynaptic space	└─ extrasynaptic space	GO:0045202			0	6
GO:0098966	E2	CC	perisynaptic extracellular matrix	└─ perisynaptic extracellular matrix	GO:0099544			0	5
SYNGO:synprocess		BP	process in the synapse	process in the synapse		4.7698e-11	5.24678e-10	37	874	HGNC:31922;HGNC:19665;HGNC:8008;HGNC:13406;HGNC:11509;HGNC:17282;HGNC:17283;HGNC:9246;HGNC:4571;HGNC:4572;HGNC:4574;HGNC:4580;HGNC:15465;HGNC:2901;HGNC:18957;HGNC:4814;HGNC:7648;HGNC:7997;HGNC:9668;HGNC:29317;HGNC:7656;HGNC:14540;HGNC:12303;HGNC:14085;HGNC:9314;HGNC:20974;HGNC:3332;HGNC:2510;HGNC:6759;HGNC:14267;HGNC:20360;HGNC:244;HGNC:7999;HGNC:620;HGNC:8033;HGNC:945;HGNC:29945	ERC2;STXBP5;NRXN1;PCLO;SYT1;RIMS1;RIMS2;PPFIA2;GRIA1;GRIA2;GRIA4;GRIK2;GPHN;DLG2;MAGI2;KALRN;NBEA;NRG1;PTPRD;LRRC4C;NCAM1;WNK1;TRIO;RTN4;PPP3CA;ADGRL3;MARK2;CTNNA2;MARCKS;PCDH17;LRFN5;ADD2;NRG3;APP;NTRK3;ADGRB3;TENM4	ERC2;STXBP5;NRXN1;PCLO;SYT1;RIMS1;RIMS2;PPFIA2;GRIA1;GRIA2;GRIA4;GRIK2;GPHN;DLG2;MAGI2;KALRN;NBEA;NRG1;PTPRD;LRRC4C;NCAM1;WNK1;TRIO;RTN4;PPP3CA;ADGRL3;MARK2;CTNNA2;MARCKS;PCDH17;LRFN5;ADD2;NRG3;APP;NTRK3;ADGRB3;TENM4
SYNGO:presynprocess	F1	BP	process in the presynapse	├─ process in the presynapse	SYNGO:synprocess	0.018038		8	269	HGNC:31922;HGNC:19665;HGNC:8008;HGNC:13406;HGNC:11509;HGNC:17282;HGNC:17283;HGNC:9246	ERC2;STXBP5;NRXN1;PCLO;SYT1;RIMS1;RIMS2;PPFIA2	ERC2;STXBP5;NRXN1;PCLO;SYT1;RIMS1;RIMS2;PPFIA2
GO:0099509	F2	BP	regulation of presynaptic cytosolic calcium levels	│ ├─ regulation of presynaptic cytosolic calcium levels	SYNGO:presynprocess			1	28	HGNC:31922	ERC2	ERC2
GO:1905056	F11	BP	ATPase-coupled calcium ion transmembrane transporter activity involved in regulation of presynaptic cytosolic calcium levels	│ │ ├─ ATPase-coupled calcium ion transmembrane transporter activity involved in regulation of presynaptic cytosolic calcium levels	GO:0099509			0	1
GO:0099534	F12	BP	calcium ion binding involved in regulation of presynaptic cytosolic calcium levels	│ │ ├─ calcium ion binding involved in regulation of presynaptic cytosolic calcium levels	GO:0099509			0	2
GO:0099626	F13	BP	voltage-gated calcium channel activity involved in regulation of presynaptic cytosolic calcium levels	│ │ └─ voltage-gated calcium channel activity involved in regulation of presynaptic cytosolic calcium levels	GO:0099509			0	9
GO:0099505	F3	BP	regulation of presynaptic membrane potential	│ ├─ regulation of presynaptic membrane potential	SYNGO:presynprocess			0	44
GO:0099507	F14	BP	ligand-gated ion channel activity involved in regulation of presynaptic membrane potential	│ │ ├─ ligand-gated ion channel activity involved in regulation of presynaptic membrane potential	GO:0099505			0	24
GO:0099508	F15	BP	voltage-gated ion channel activity involved in regulation of presynaptic membrane potential	│ │ ├─ voltage-gated ion channel activity involved in regulation of presynaptic membrane potential	GO:0099505			0	17
GO:0150047	F16	BP	G protein-coupled neurotransmitter receptor activity involved in regulation of presynaptic membrane potential	│ │ ├─ G protein-coupled neurotransmitter receptor activity involved in regulation of presynaptic membrane potential	GO:0099505			0	2
GO:0140232	F17	BP	intracellular cAMP-activated cation channel activity involved in regulation of presynaptic membrane potential	│ │ └─ intracellular cAMP-activated cation channel activity involved in regulation of presynaptic membrane potential	GO:0099505			0	1
GO:0140238	F4	BP	presynaptic endocytosis	│ ├─ presynaptic endocytosis	SYNGO:presynprocess			0	3
GO:0099504	F5	BP	synaptic vesicle cycle	│ ├─ synaptic vesicle cycle	SYNGO:presynprocess	0.00251383	0.00291075	8	189	HGNC:19665;HGNC:8008;HGNC:13406;HGNC:11509;HGNC:17282;HGNC:17283;HGNC:31922;HGNC:9246	STXBP5;NRXN1;PCLO;SYT1;RIMS1;RIMS2;ERC2;PPFIA2	STXBP5;NRXN1;PCLO;SYT1;RIMS1;RIMS2;ERC2;PPFIA2
GO:0098693	F18	BP	regulation of synaptic vesicle cycle	│ │ ├─ regulation of synaptic vesicle cycle	GO:0099504			1	24	HGNC:8008	NRXN1	NRXN1
GO:0097091	F19	BP	synaptic vesicle clustering	│ │ ├─ synaptic vesicle clustering	GO:0099504			1	10	HGNC:13406	PCLO	PCLO
GO:0099532	F20	BP	synaptic vesicle endosomal processing	│ │ ├─ synaptic vesicle endosomal processing	GO:0099504			0	10
GO:0016182	F29	BP	synaptic vesicle budding from endosome	│ │ │ ├─ synaptic vesicle budding from endosome	GO:0099532			0	4
GO:0016189	F30	BP	synaptic vesicle to endosome fusion	│ │ │ └─ synaptic vesicle to endosome fusion	GO:0099532			0	4
GO:0016079	F21	BP	synaptic vesicle exocytosis	│ │ ├─ synaptic vesicle exocytosis	GO:0099504	0.000355715	0.000601979	6	73	HGNC:11509;HGNC:17282;HGNC:17283;HGNC:31922;HGNC:9246;HGNC:19665	SYT1;RIMS1;RIMS2;ERC2;PPFIA2;STXBP5	SYT1;RIMS1;RIMS2;ERC2;PPFIA2;STXBP5
GO:0099502	F31	BP	calcium-dependent activation of synaptic vesicle fusion	│ │ │ ├─ calcium-dependent activation of synaptic vesicle fusion	GO:0016079	4.09626e-05	0.000100131	4	13	HGNC:11509;HGNC:17282;HGNC:17283;HGNC:31922	SYT1;RIMS1;RIMS2;ERC2	SYT1;RIMS1;RIMS2;ERC2
GO:0150037	F41	BP	regulation of calcium-dependent activation of synaptic vesicle fusion	│ │ │ │ └─ regulation of calcium-dependent activation of synaptic vesicle fusion	GO:0099502	0.000187009	0.000411419	3	7	HGNC:17282;HGNC:17283;HGNC:31922	RIMS1;RIMS2;ERC2	RIMS1;RIMS2;ERC2
GO:2000300	F32	BP	regulation of synaptic vesicle exocytosis	│ │ │ ├─ regulation of synaptic vesicle exocytosis	GO:0016079			2	35	HGNC:9246;HGNC:19665	PPFIA2;STXBP5	PPFIA2;STXBP5
GO:0016081	F33	BP	synaptic vesicle docking	│ │ │ ├─ synaptic vesicle docking	GO:0016079	0.000254884	0.000509769	3	8	HGNC:17282;HGNC:17283;HGNC:19665	RIMS1;RIMS2;STXBP5	RIMS1;RIMS2;STXBP5
GO:0099148	F42	BP	regulation of synaptic vesicle docking	│ │ │ │ └─ regulation of synaptic vesicle docking	GO:0016081			1	3	HGNC:19665	STXBP5	STXBP5
GO:0031629	F34	BP	synaptic vesicle fusion to presynaptic active zone membrane	│ │ │ ├─ synaptic vesicle fusion to presynaptic active zone membrane	GO:0016079			1	8	HGNC:31922	ERC2	ERC2
GO:0031630	F43	BP	regulation of synaptic vesicle fusion to presynaptic active zone membrane	│ │ │ │ └─ regulation of synaptic vesicle fusion to presynaptic active zone membrane	GO:0031629			1	7	HGNC:31922	ERC2	ERC2
GO:0016082	F35	BP	synaptic vesicle priming	│ │ │ └─ synaptic vesicle priming	GO:0016079	4.09626e-05	0.000100131	4	13	HGNC:17282;HGNC:17283;HGNC:31922;HGNC:19665	RIMS1;RIMS2;ERC2;STXBP5	RIMS1;RIMS2;ERC2;STXBP5
GO:0010807	F44	BP	regulation of synaptic vesicle priming	│ │ │ └─ regulation of synaptic vesicle priming	GO:0016082			1	3	HGNC:19665	STXBP5	STXBP5
GO:0098700	F22	BP	synaptic vesicle neurotransmitter loading	│ │ ├─ synaptic vesicle neurotransmitter loading	GO:0099504			0	8
GO:0099162	F36	BP	regulation of synaptic vesicle neurotransmitter loading	│ │ │ └─ regulation of synaptic vesicle neurotransmitter loading	GO:0098700			0	2
GO:0099180	F23	BP	zinc ion import into synaptic vesicle	│ │ ├─ zinc ion import into synaptic vesicle	GO:0099504			0	2
GO:0097401	F24	BP	synaptic vesicle proton loading	│ │ ├─ synaptic vesicle proton loading	GO:0099504			0	18
GO:1901546	F37	BP	regulation of proton loading	│ │ │ └─ regulation of proton loading	GO:0097401			0	1
GO:0048488	F25	BP	synaptic vesicle endocytosis	│ │ └─ synaptic vesicle endocytosis	GO:0099504			0	52
GO:1900242	F38	BP	regulation of synaptic vesicle endocytosis	│ │ ├─ regulation of synaptic vesicle endocytosis	GO:0048488			0	17
GO:0016185	F39	BP	synaptic vesicle budding from presynaptic endocytic zone membrane	│ │ ├─ synaptic vesicle budding from presynaptic endocytic zone membrane	GO:0048488			0	1
GO:0098694	F45	BP	regulation of synaptic vesicle budding from presynaptic endocytic zone membrane	│ │ │ └─ regulation of synaptic vesicle budding from presynaptic endocytic zone membrane	GO:0016185			0	1
GO:0016191	F40	BP	synaptic vesicle uncoating	│ │ └─ synaptic vesicle uncoating	GO:0048488			0	3
GO:0099525	F6	BP	presynaptic dense core vesicle exocytosis	│ ├─ presynaptic dense core vesicle exocytosis	SYNGO:presynprocess			2	19	HGNC:17282;HGNC:19665	RIMS1;STXBP5	RIMS1;STXBP5
GO:0099161	F26	BP	regulation of presynaptic dense core vesicle exocytosis	│ │ └─ regulation of presynaptic dense core vesicle exocytosis	GO:0099525			1	9	HGNC:19665	STXBP5	STXBP5
GO:0001504	F7	BP	neurotransmitter uptake	│ ├─ neurotransmitter uptake	SYNGO:presynprocess			0	6
GO:0098810	F8	BP	neurotransmitter reuptake	│ ├─ neurotransmitter reuptake	SYNGO:presynprocess			0	10
GO:0051580	F27	BP	regulation of neurotransmitter uptake	│ │ └─ regulation of neurotransmitter uptake	GO:0098810			0	5
SYNGO:presyn_chaperoneProteinFolding	F9	BP	presynaptic chaperone-mediated protein folding	│ ├─ presynaptic chaperone-mediated protein folding	SYNGO:presynprocess			0	3
GO:0098928	F10	BP	presynaptic signaling pathway	│ └─ presynaptic signaling pathway	SYNGO:presynprocess			0	1
GO:0099526	F28	BP	presynapse to nucleus signaling pathway	│ └─ presynapse to nucleus signaling pathway	GO:0098928			0	1
SYNGO:postsynprocess	G1	BP	process in the postsynapse	├─ process in the postsynapse	SYNGO:synprocess	0.000414231	0.000650934	10	218	HGNC:4571;HGNC:4572;HGNC:4574;HGNC:4580;HGNC:15465;HGNC:2901;HGNC:18957;HGNC:4814;HGNC:7648;HGNC:7997	GRIA1;GRIA2;GRIA4;GRIK2;GPHN;DLG2;MAGI2;KALRN;NBEA;NRG1	GRIA1;GRIA2;GRIA4;GRIK2;GPHN;DLG2;MAGI2;KALRN;NBEA;NRG1
GO:0099566	G2	BP	regulation of postsynaptic cytosolic calcium levels	│ ├─ regulation of postsynaptic cytosolic calcium levels	SYNGO:postsynprocess			0	12
GO:1905059	G8	BP	ATPase-coupled calcium ion transmembrane transporter activity involved in regulation of postsynaptic cytosolic calcium levels	│ │ ├─ ATPase-coupled calcium ion transmembrane transporter activity involved in regulation of postsynaptic cytosolic calcium levels	GO:0099566			0	1
GO:0099567	G9	BP	calcium ion binding involved in regulation of postsynaptic cytosolic calcium levels	│ │ ├─ calcium ion binding involved in regulation of postsynaptic cytosolic calcium levels	GO:0099566			0	1
GO:1905060	G10	BP	calcium:cation antiporter activity involved in regulation of postsynaptic cytosolic calcium ion levels	│ │ ├─ calcium:cation antiporter activity involved in regulation of postsynaptic cytosolic calcium ion levels	GO:0099566			0	3
GO:0098695	G11	BP	inositol 1,4,5-trisphosphate receptor activity involved in regulation of postsynaptic cytosolic calcium levels	│ │ ├─ inositol 1,4,5-trisphosphate receptor activity involved in regulation of postsynaptic cytosolic calcium levels	GO:0099566			0	1
GO:0099583	G12	BP	neurotransmitter receptor activity involved in regulation of postsynaptic cytosolic calcium levels	│ │ └─ neurotransmitter receptor activity involved in regulation of postsynaptic cytosolic calcium levels	GO:0099566			0	1
GO:0098872	G22	BP	G-protein coupled neurotransmitter receptor activity involved in regulation of postsynaptic cytosolic calcium levels	│ │ └─ G-protein coupled neurotransmitter receptor activity involved in regulation of postsynaptic cytosolic calcium levels	GO:0099583			0	1
GO:0060078	G3	BP	regulation of postsynaptic membrane potential	│ ├─ regulation of postsynaptic membrane potential	SYNGO:postsynprocess	0.00530771		4	55	HGNC:4571;HGNC:4572;HGNC:4574;HGNC:4580	GRIA1;GRIA2;GRIA4;GRIK2	GRIA1;GRIA2;GRIA4;GRIK2
GO:0140233	G13	BP	intracellular cAMP-activated cation channel activity involved in regulation of postsynaptic membrane potential	│ │ ├─ intracellular cAMP-activated cation channel activity involved in regulation of postsynaptic membrane potential	GO:0060078			0	2
GO:0099579	G23	BP	G protein-coupled neurotransmitter receptor activity involved in regulation of postsynaptic membrane potential	│ │ │ └─ G protein-coupled neurotransmitter receptor activity involved in regulation of postsynaptic membrane potential	GO:0140233			0	2
GO:1904315	G14	BP	transmitter-gated ion channel activity involved in regulation of postsynaptic membrane potential	│ │ ├─ transmitter-gated ion channel activity involved in regulation of postsynaptic membrane potential	GO:0060078	0.00214528	0.00262201	4	42	HGNC:4571;HGNC:4572;HGNC:4574;HGNC:4580	GRIA1;GRIA2;GRIA4;GRIK2	GRIA1;GRIA2;GRIA4;GRIK2
GO:1905030	G15	BP	voltage-gated ion channel activity involved in regulation of postsynaptic membrane potential	│ │ └─ voltage-gated ion channel activity involved in regulation of postsynaptic membrane potential	GO:0060078			0	4
GO:0098962	G4	BP	regulation of postsynaptic neurotransmitter receptor activity	│ ├─ regulation of postsynaptic neurotransmitter receptor activity	SYNGO:postsynprocess			0	18
GO:0099072	G5	BP	regulation of postsynaptic membrane neurotransmitter receptor levels	│ ├─ regulation of postsynaptic membrane neurotransmitter receptor levels	SYNGO:postsynprocess	0.0173902		5	121	HGNC:15465;HGNC:2901;HGNC:18957;HGNC:4814;HGNC:7648	GPHN;DLG2;MAGI2;KALRN;NBEA	GPHN;DLG2;MAGI2;KALRN;NBEA
GO:0099645	G16	BP	neurotransmitter receptor localization to postsynaptic specialization membrane	│ │ ├─ neurotransmitter receptor localization to postsynaptic specialization membrane	GO:0099072	0.000282625	0.000518145	5	44	HGNC:15465;HGNC:2901;HGNC:18957;HGNC:4814;HGNC:7648	GPHN;DLG2;MAGI2;KALRN;NBEA	GPHN;DLG2;MAGI2;KALRN;NBEA
GO:0098696	G24	BP	regulation of neurotransmitter receptor localization to postsynaptic specialization membrane	│ │ │ └─ regulation of neurotransmitter receptor localization to postsynaptic specialization membrane	GO:0099645	0.00314276	0.00345704	3	22	HGNC:18957;HGNC:4814;HGNC:7648	MAGI2;KALRN;NBEA	MAGI2;KALRN;NBEA
GO:0098967	G17	BP	exocytic insertion of neurotransmitter receptor to postsynaptic membrane	│ │ ├─ exocytic insertion of neurotransmitter receptor to postsynaptic membrane	GO:0099072			0	6
GO:0099145	G25	BP	regulation of exocytic insertion of neurotransmitter receptor to postsynaptic membrane	│ │ │ └─ regulation of exocytic insertion of neurotransmitter receptor to postsynaptic membrane	GO:0098967			0	1
GO:0098970	G18	BP	postsynaptic neurotransmitter receptor diffusion trapping	│ │ ├─ postsynaptic neurotransmitter receptor diffusion trapping	GO:0099072			0	5
GO:0150054	G26	BP	regulation of postsynaptic neurotransmitter receptor diffusion trapping	│ │ │ └─ regulation of postsynaptic neurotransmitter receptor diffusion trapping	GO:0098970			0	3
GO:0098884	G19	BP	postsynaptic neurotransmitter receptor endocytosis	│ │ └─ postsynaptic neurotransmitter receptor endocytosis	GO:0099072			0	38
GO:0099149	G27	BP	regulation of postsynaptic neurotransmitter receptor endocytosis	│ │ └─ regulation of postsynaptic neurotransmitter receptor endocytosis	GO:0098884			0	30
GO:0150038	G6	BP	postsynaptic dense core vesicle exocytosis	│ ├─ postsynaptic dense core vesicle exocytosis	SYNGO:postsynprocess			0	2
GO:0150044	G20	BP	regulation of postsynaptic dense core vesicle exocytosis	│ │ └─ regulation of postsynaptic dense core vesicle exocytosis	GO:0150038			0	1
GO:0098926	G7	BP	postsynaptic signaling pathway	│ └─ postsynaptic signaling pathway	SYNGO:postsynprocess			1	18	HGNC:7997	NRG1	NRG1
GO:0099527	G21	BP	postsynapse to nucleus signaling pathway	│ └─ postsynapse to nucleus signaling pathway	GO:0098926			1	16	HGNC:7997	NRG1	NRG1
GO:1905539	G28	BP	regulation of postsynapse to nucleus signaling pathway	│ └─ regulation of postsynapse to nucleus signaling pathway	GO:0099527			0	2
GO:0099536	H1	BP	synaptic signaling	├─ synaptic signaling	SYNGO:synprocess	0.0026752		8	191	HGNC:9668;HGNC:8008;HGNC:29317;HGNC:7656;HGNC:14540;HGNC:12303;HGNC:14085;HGNC:9314	PTPRD;NRXN1;LRRC4C;NCAM1;WNK1;TRIO;RTN4;PPP3CA	PTPRD;NRXN1;LRRC4C;NCAM1;WNK1;TRIO;RTN4;PPP3CA
GO:0099537	H2	BP	trans-synaptic signaling	│ ├─ trans-synaptic signaling	GO:0099536	0.00207508	0.00262201	8	183	HGNC:9668;HGNC:8008;HGNC:29317;HGNC:7656;HGNC:14540;HGNC:12303;HGNC:14085;HGNC:9314	PTPRD;NRXN1;LRRC4C;NCAM1;WNK1;TRIO;RTN4;PPP3CA	PTPRD;NRXN1;LRRC4C;NCAM1;WNK1;TRIO;RTN4;PPP3CA
GO:0099541	H5	BP	trans-synaptic signaling by lipid	│ │ ├─ trans-synaptic signaling by lipid	GO:0099537			1	6	HGNC:8008	NRXN1	NRXN1
GO:0099542	H13	BP	trans-synaptic signaling by endocannabinoid	│ │ │ └─ trans-synaptic signaling by endocannabinoid	GO:0099541			1	6	HGNC:8008	NRXN1	NRXN1
GO:0098921	H21	BP	retrograde trans-synaptic signaling by endocannabinoid	│ │ │ ├─ retrograde trans-synaptic signaling by endocannabinoid	GO:0099542			0	4
GO:0099178	H26	BP	regulation of retrograde trans-synaptic signaling by endocanabinoid	│ │ │ │ └─ regulation of retrograde trans-synaptic signaling by endocanabinoid	GO:0098921			0	2
GO:0099553	H22	BP	trans-synaptic signaling by endocannabinoid, modulating synaptic transmission	│ │ │ └─ trans-synaptic signaling by endocannabinoid, modulating synaptic transmission	GO:0099542			1	2	HGNC:8008	NRXN1	NRXN1
GO:0150036	H27	BP	regulation of trans-synaptic signaling by endocannabinoid, modulating synaptic transmission	│ │ │ └─ regulation of trans-synaptic signaling by endocannabinoid, modulating synaptic transmission	GO:0099553			1	2	HGNC:8008	NRXN1	NRXN1
GO:0099540	H6	BP	trans-synaptic signaling by neuropeptide	│ │ ├─ trans-synaptic signaling by neuropeptide	GO:0099537			0	1
GO:0099543	H7	BP	trans-synaptic signaling by soluble gas	│ │ ├─ trans-synaptic signaling by soluble gas	GO:0099537			0	1
GO:0099548	H14	BP	trans-synaptic signaling by nitric oxide	│ │ │ └─ trans-synaptic signaling by nitric oxide	GO:0099543			0	1
GO:0099555	H23	BP	trans-synaptic signaling by nitric oxide, modulating synaptic transmission	│ │ │ └─ trans-synaptic signaling by nitric oxide, modulating synaptic transmission	GO:0099548			0	1
GO:0098925	H28	BP	retrograde trans-synaptic signaling by nitric oxide, modulating synaptic transmission	│ │ │ └─ retrograde trans-synaptic signaling by nitric oxide, modulating synaptic transmission	GO:0099555			0	1
GO:0099545	H8	BP	trans-synaptic signaling by trans-synaptic complex	│ │ ├─ trans-synaptic signaling by trans-synaptic complex	GO:0099537			0	12
GO:0098942	H15	BP	retrograde trans-synaptic signaling by trans-synaptic protein complex	│ │ │ ├─ retrograde trans-synaptic signaling by trans-synaptic protein complex	GO:0099545			0	7
GO:0099557	H16	BP	trans-synaptic signaling by trans-synaptic complex, modulating synaptic transmission	│ │ │ └─ trans-synaptic signaling by trans-synaptic complex, modulating synaptic transmission	GO:0099545			0	2
GO:0099157	H9	BP	trans-synaptic signalling via exosome	│ │ ├─ trans-synaptic signalling via exosome	GO:0099537			0	1
GO:0099183	H10	BP	trans-synaptic signaling by BDNF, modulating synaptic transmission	│ │ ├─ trans-synaptic signaling by BDNF, modulating synaptic transmission	GO:0099537			0	5
GO:0150035	H17	BP	regulation of trans-synaptic signaling by BDNF, modulating synaptic transmission	│ │ │ └─ regulation of trans-synaptic signaling by BDNF, modulating synaptic transmission	GO:0099183			0	1
GO:0007268	H11	BP	chemical synaptic transmission	│ │ └─ chemical synaptic transmission	GO:0099537	0.003636	0.00380914	7	158	HGNC:29317;HGNC:7656;HGNC:9668;HGNC:14540;HGNC:12303;HGNC:14085;HGNC:9314	LRRC4C;NCAM1;PTPRD;WNK1;TRIO;RTN4;PPP3CA	LRRC4C;NCAM1;PTPRD;WNK1;TRIO;RTN4;PPP3CA
GO:0050804	H18	BP	modulation of chemical synaptic transmission	│ │ ├─ modulation of chemical synaptic transmission	GO:0007268	0.00100402	0.00147257	6	90	HGNC:29317;HGNC:7656;HGNC:9668;HGNC:14540;HGNC:12303;HGNC:14085	LRRC4C;NCAM1;PTPRD;WNK1;TRIO;RTN4	LRRC4C;NCAM1;PTPRD;WNK1;TRIO;RTN4
GO:0099531	H19	BP	presynaptic process involved in chemical synaptic transmission	│ │ ├─ presynaptic process involved in chemical synaptic transmission	GO:0007268			0	45
GO:0099171	H24	BP	presynaptic modulation of chemical synaptic transmission	│ │ │ └─ presynaptic modulation of chemical synaptic transmission	GO:0099531			0	45
GO:0099565	H20	BP	postsynaptic process involved in chemical synaptic transmission	│ │ └─ postsynaptic process involved in chemical synaptic transmission	GO:0007268			2	29	HGNC:9314;HGNC:12303	PPP3CA;TRIO	PPP3CA;TRIO
GO:0099170	H25	BP	postsynaptic modulation of chemical synaptic transmission	│ │ └─ postsynaptic modulation of chemical synaptic transmission	GO:0099565			2	27	HGNC:9314;HGNC:12303	PPP3CA;TRIO	PPP3CA;TRIO
GO:0099538	H3	BP	synaptic signaling via neuropeptide	│ ├─ synaptic signaling via neuropeptide	GO:0099536			0	8
GO:0099163	H4	BP	synaptic signaling by nitric oxide	│ └─ synaptic signaling by nitric oxide	GO:0099536			0	3
GO:0150045	H12	BP	regulation of synaptic signaling by nitric oxide	│ └─ regulation of synaptic signaling by nitric oxide	GO:0099163			0	2
GO:0050808	I1	BP	synapse organization	├─ synapse organization	SYNGO:synprocess	1.52466e-13	3.35425e-12	25	302	HGNC:20974;HGNC:7648;HGNC:3332;HGNC:2510;HGNC:6759;HGNC:4814;HGNC:9246;HGNC:17282;HGNC:13406;HGNC:17283;HGNC:31922;HGNC:18957;HGNC:2901;HGNC:14267;HGNC:20360;HGNC:9668;HGNC:29317;HGNC:7997;HGNC:244;HGNC:8008;HGNC:7999;HGNC:620;HGNC:8033;HGNC:945;HGNC:29945	ADGRL3;NBEA;MARK2;CTNNA2;MARCKS;KALRN;PPFIA2;RIMS1;PCLO;RIMS2;ERC2;MAGI2;DLG2;PCDH17;LRFN5;PTPRD;LRRC4C;NRG1;ADD2;NRXN1;NRG3;APP;NTRK3;ADGRB3;TENM4	ADGRL3;NBEA;MARK2;CTNNA2;MARCKS;KALRN;PPFIA2;RIMS1;PCLO;RIMS2;ERC2;MAGI2;DLG2;PCDH17;LRFN5;PTPRD;LRRC4C;NRG1;ADD2;NRXN1;NRG3;APP;NTRK3;ADGRB3;TENM4
GO:0099172	I2	BP	presynapse organization	│ ├─ presynapse organization	GO:0050808			0	2
GO:0099174	I16	BP	regulation of presynapse organization	│ │ └─ regulation of presynapse organization	GO:0099172			0	2
GO:0099173	I3	BP	postsynapse organization	│ ├─ postsynapse organization	GO:0050808			1	71	HGNC:3332	MARK2	MARK2
GO:0099175	I17	BP	regulation of postsynapse organization	│ │ ├─ regulation of postsynapse organization	GO:0099173			1	54	HGNC:3332	MARK2	MARK2
GO:0099084	I18	BP	postsynaptic specialization organization	│ │ └─ postsynaptic specialization organization	GO:0099173			0	1
GO:0099563	I4	BP	modification of synaptic structure	│ ├─ modification of synaptic structure	GO:0050808	0.00819794		3	32	HGNC:2510;HGNC:6759;HGNC:4814	CTNNA2;MARCKS;KALRN	CTNNA2;MARCKS;KALRN
GO:0099010	I19	BP	modification of postsynaptic structure	│ │ └─ modification of postsynaptic structure	GO:0099563	0.00756059		3	31	HGNC:2510;HGNC:6759;HGNC:4814	CTNNA2;MARCKS;KALRN	CTNNA2;MARCKS;KALRN
GO:0099159	I34	BP	regulation of modification of postsynaptic structure	│ │ ├─ regulation of modification of postsynaptic structure	GO:0099010			0	9
GO:0098885	I35	BP	modification of postsynaptic actin cytoskeleton	│ │ └─ modification of postsynaptic actin cytoskeleton	GO:0099010	0.00188197	0.00258771	3	18	HGNC:2510;HGNC:6759;HGNC:4814	CTNNA2;MARCKS;KALRN	CTNNA2;MARCKS;KALRN
GO:1905274	I47	BP	regulation of modification of postsynaptic actin cytoskeleton	│ │ └─ regulation of modification of postsynaptic actin cytoskeleton	GO:0098885			2	8	HGNC:6759;HGNC:4814	MARCKS;KALRN	MARCKS;KALRN
GO:0050807	I5	BP	regulation of synapse organization	│ ├─ regulation of synapse organization	GO:0050808			0	29
GO:0098918	I6	BP	structural constituent of synapse	│ ├─ structural constituent of synapse	GO:0050808	4.86123e-07	3.40048e-06	7	34	HGNC:9246;HGNC:17282;HGNC:13406;HGNC:17283;HGNC:31922;HGNC:18957;HGNC:2901	PPFIA2;RIMS1;PCLO;RIMS2;ERC2;MAGI2;DLG2	PPFIA2;RIMS1;PCLO;RIMS2;ERC2;MAGI2;DLG2
GO:0099181	I20	BP	structural constituent of presynapse	│ │ ├─ structural constituent of presynapse	GO:0098918	6.1827e-07	3.40048e-06	5	10	HGNC:9246;HGNC:17282;HGNC:13406;HGNC:17283;HGNC:31922	PPFIA2;RIMS1;PCLO;RIMS2;ERC2	PPFIA2;RIMS1;PCLO;RIMS2;ERC2
GO:0098882	I36	BP	structural constituent of active zone	│ │ │ ├─ structural constituent of active zone	GO:0099181	8.92721e-06	3.27331e-05	4	8	HGNC:17282;HGNC:13406;HGNC:17283;HGNC:31922	RIMS1;PCLO;RIMS2;ERC2	RIMS1;PCLO;RIMS2;ERC2
GO:0098699	I37	BP	structural constituent of presynaptic actin cytoskeleton	│ │ │ └─ structural constituent of presynaptic actin cytoskeleton	GO:0099181			0	1
GO:0099186	I21	BP	structural constituent of postsynapse	│ │ └─ structural constituent of postsynapse	GO:0098918			2	24	HGNC:18957;HGNC:2901	MAGI2;DLG2	MAGI2;DLG2
GO:0098973	I38	BP	structural constituent of postsynaptic actin cytoskeleton	│ │ ├─ structural constituent of postsynaptic actin cytoskeleton	GO:0099186			0	4
GO:0099184	I39	BP	structural constituent of postsynaptic intermediate filament cytoskeleton	│ │ ├─ structural constituent of postsynaptic intermediate filament cytoskeleton	GO:0099186			0	2
GO:0098879	I40	BP	structural constituent of postsynaptic specialization	│ │ ├─ structural constituent of postsynaptic specialization	GO:0099186			1	3	HGNC:18957	MAGI2	MAGI2
GO:0098919	I41	BP	structural constituent of postsynaptic density	│ │ └─ structural constituent of postsynaptic density	GO:0099186			2	11	HGNC:18957;HGNC:2901	MAGI2;DLG2	MAGI2;DLG2
GO:0150043	I7	BP	structural constituent of synapse-associated extracellular matrix	│ ├─ structural constituent of synapse-associated extracellular matrix	GO:0050808			0	1
GO:0099560	I8	BP	synapse adhesion between pre- and post-synapse	│ ├─ synapse adhesion between pre- and post-synapse	GO:0050808	1.11291e-05	3.49772e-05	6	37	HGNC:14267;HGNC:20360;HGNC:9668;HGNC:29317;HGNC:7997;HGNC:18957	PCDH17;LRFN5;PTPRD;LRRC4C;NRG1;MAGI2	PCDH17;LRFN5;PTPRD;LRRC4C;NRG1;MAGI2
GO:0099179	I22	BP	regulation of synaptic membrane adhesion	│ │ └─ regulation of synaptic membrane adhesion	GO:0099560			1	7	HGNC:18957	MAGI2	MAGI2
GO:0008039	I9	BP	synaptic target recognition	│ ├─ synaptic target recognition	GO:0050808			0	3
GO:0007416	I10	BP	synapse assembly	│ ├─ synapse assembly	GO:0050808	3.2585e-06	1.43374e-05	9	92	HGNC:244;HGNC:20974;HGNC:8008;HGNC:7999;HGNC:9246;HGNC:7997;HGNC:620;HGNC:20360;HGNC:8033	ADD2;ADGRL3;NRXN1;NRG3;PPFIA2;NRG1;APP;LRFN5;NTRK3	ADD2;ADGRL3;NRXN1;NRG3;PPFIA2;NRG1;APP;LRFN5;NTRK3
GO:0099054	I23	BP	presynapse assembly	│ │ ├─ presynapse assembly	GO:0007416			2	17	HGNC:9246;HGNC:8008	PPFIA2;NRXN1	PPFIA2;NRXN1
GO:0051963	I24	BP	regulation of synapse assembly	│ │ ├─ regulation of synapse assembly	GO:0007416	0.0239039		3	49	HGNC:7997;HGNC:620;HGNC:20360	NRG1;APP;LRFN5	NRG1;APP;LRFN5
GO:1905606	I42	BP	regulation of presynapse assembly	│ │ │ ├─ regulation of presynapse assembly	GO:0051963	0.00756059	0.00756059	3	31	HGNC:7997;HGNC:620;HGNC:20360	NRG1;APP;LRFN5	NRG1;APP;LRFN5
GO:0150052	I43	BP	regulation of postsynapse assembly	│ │ │ └─ regulation of postsynapse assembly	GO:0051963			0	7
GO:0098698	I25	BP	postsynaptic specialization assembly	│ │ ├─ postsynaptic specialization assembly	GO:0007416			1	32	HGNC:8033	NTRK3	NTRK3
GO:0099150	I44	BP	regulation of postsynaptic specialization assembly	│ │ │ ├─ regulation of postsynaptic specialization assembly	GO:0098698			0	7
GO:0097107	I45	BP	postsynaptic density assembly	│ │ │ └─ postsynaptic density assembly	GO:0098698			1	19	HGNC:8033	NTRK3	NTRK3
GO:0099151	I48	BP	regulation of postsynaptic density assembly	│ │ │ └─ regulation of postsynaptic density assembly	GO:0097107			0	14
GO:0097104	I26	BP	postsynaptic membrane assembly	│ │ └─ postsynaptic membrane assembly	GO:0007416			0	1
GO:0098883	I11	BP	synapse disassembly	│ ├─ synapse disassembly	GO:0050808			1	8	HGNC:945	ADGRB3	ADGRB3
GO:1905806	I27	BP	regulation of synapse disassembly	│ │ └─ regulation of synapse disassembly	GO:0098883			1	8	HGNC:945	ADGRB3	ADGRB3
GO:0060074	I12	BP	synapse maturation	│ ├─ synapse maturation	GO:0050808			1	17	HGNC:945	ADGRB3	ADGRB3
GO:0090128	I28	BP	regulation of synapse maturation	│ │ └─ regulation of synapse maturation	GO:0060074			1	14	HGNC:945	ADGRB3	ADGRB3
GO:0099558	I13	BP	maintenance of synapse structure	│ ├─ maintenance of synapse structure	GO:0050808			2	18	HGNC:29945;HGNC:20974	TENM4;ADGRL3	TENM4;ADGRL3
GO:0099559	I29	BP	maintenance of alignment of postsynaptic density and presynaptic active zone	│ │ ├─ maintenance of alignment of postsynaptic density and presynaptic active zone	GO:0099558			1	4	HGNC:29945	TENM4	TENM4
GO:0098880	I30	BP	maintenance of postsynaptic specialization structure	│ │ └─ maintenance of postsynaptic specialization structure	GO:0099558			1	9	HGNC:20974	ADGRL3	ADGRL3
GO:0099562	I46	BP	maintenance of postsynaptic density structure	│ │ └─ maintenance of postsynaptic density structure	GO:0098880			0	2
GO:0099187	I14	BP	presynaptic cytoskeleton organization	│ ├─ presynaptic cytoskeleton organization	GO:0050808			0	5
GO:0099140	I31	BP	presynaptic actin cytoskeleton organization	│ │ └─ presynaptic actin cytoskeleton organization	GO:0099187			0	5
GO:0099188	I15	BP	postsynaptic cytoskeleton organization	│ └─ postsynaptic cytoskeleton organization	GO:0050808			1	25	HGNC:29945	TENM4	TENM4
GO:0098974	I32	BP	postsynaptic actin cytoskeleton organization	│ ├─ postsynaptic actin cytoskeleton organization	GO:0099188			0	21
GO:0099190	I33	BP	postsynaptic spectrin-associated cytoskeleton organization	│ └─ postsynaptic spectrin-associated cytoskeleton organization	GO:0099188			1	4	HGNC:29945	TENM4	TENM4
SYNGO:metabolism	J1	BP	metabolism	├─ metabolism	SYNGO:synprocess			0	93
SYNGO:presyn_ATPmetabolic	J2	BP	ATP metabolic process in the presynapse	│ ├─ ATP metabolic process in the presynapse	SYNGO:metabolism			0	1
SYNGO:presyn_regulationATPmetabolic	J12	BP	regulation of ATP metabolic process in the presynapse	│ │ └─ regulation of ATP metabolic process in the presynapse	SYNGO:presyn_ATPmetabolic			0	1
SYNGO:postsyn_ATPmetabolic	J3	BP	ATP metabolic process in the postsynapse	│ ├─ ATP metabolic process in the postsynapse	SYNGO:metabolism			0	1
GO:0099546	J4	BP	protein catabolic process, modulating synaptic transmission	│ ├─ protein catabolic process, modulating synaptic transmission	SYNGO:metabolism			0	1
GO:0099574	J5	BP	regulation of protein catabolic process at synapse, modulating synaptic transmission	│ ├─ regulation of protein catabolic process at synapse, modulating synaptic transmission	SYNGO:metabolism			0	6
GO:0099576	J13	BP	regulation of protein catabolic process at postsynapse, modulating synaptic transmission	│ │ ├─ regulation of protein catabolic process at postsynapse, modulating synaptic transmission	GO:0099574			0	5
GO:0099575	J14	BP	regulation of protein catabolic process at presynapse, modulating synaptic transmission	│ │ └─ regulation of protein catabolic process at presynapse, modulating synaptic transmission	GO:0099574			0	1
GO:0099547	J6	BP	regulation of translation at synapse, modulating synaptic transmission	│ ├─ regulation of translation at synapse, modulating synaptic transmission	SYNGO:metabolism			0	7
GO:0099578	J15	BP	regulation of translation at postsynapse, modulating synaptic transmission	│ │ ├─ regulation of translation at postsynapse, modulating synaptic transmission	GO:0099547			0	3
GO:0099577	J16	BP	regulation of translation at presynapse, modulating synaptic transmission	│ │ └─ regulation of translation at presynapse, modulating synaptic transmission	GO:0099547			0	2
GO:0042135	J7	BP	neurotransmitter catabolic process	│ ├─ neurotransmitter catabolic process	SYNGO:metabolism			0	2
GO:0140246	J8	BP	protein catabolic process at synapse	│ ├─ protein catabolic process at synapse	SYNGO:metabolism			0	13
GO:0140247	J17	BP	protein catabolic process at presynapse	│ │ ├─ protein catabolic process at presynapse	GO:0140246			0	3
GO:0140251	J21	BP	regulation protein catabolic process at presynapse	│ │ │ └─ regulation protein catabolic process at presynapse	GO:0140247			0	3
GO:0140249	J18	BP	protein catabolic process at postsynapse	│ │ └─ protein catabolic process at postsynapse	GO:0140246			0	10
GO:0140252	J22	BP	regulation protein catabolic process at postsynapse	│ │ └─ regulation protein catabolic process at postsynapse	GO:0140249			0	7
GO:0042136	J9	BP	neurotransmitter biosynthetic process	│ ├─ neurotransmitter biosynthetic process	SYNGO:metabolism			0	2
GO:0140241	J10	BP	translation at synapse	│ ├─ translation at synapse	SYNGO:metabolism			0	56
GO:0140236	J19	BP	translation at presynapse	│ │ ├─ translation at presynapse	GO:0140241			0	51
GO:0140242	J20	BP	translation at postsynapse	│ │ └─ translation at postsynapse	GO:0140241			0	56
GO:0140245	J23	BP	regulation of translation at postsynapse	│ │ └─ regulation of translation at postsynapse	GO:0140242			0	4
GO:0140235	J11	BP	RNA polyadenylation at postsynapse	│ └─ RNA polyadenylation at postsynapse	SYNGO:metabolism			0	1
SYNGO:transport	K1	BP	transport	└─ transport	SYNGO:synprocess			0	36
GO:0008088	K2	BP	axo-dendritic transport	├─ axo-dendritic transport	SYNGO:transport			0	15
GO:0098930	K7	BP	axonal transport	│ ├─ axonal transport	GO:0008088			0	5
GO:0008089	K13	BP	anterograde axonal transport	│ │ ├─ anterograde axonal transport	GO:0098930			0	4
GO:0099641	K21	BP	anterograde axonal protein transport	│ │ │ ├─ anterograde axonal protein transport	GO:0008089			0	2
GO:0140231	K22	BP	anterograde axonal transport of neurotransmitter receptor complex	│ │ │ └─ anterograde axonal transport of neurotransmitter receptor complex	GO:0008089			0	1
GO:0099088	K14	BP	axonal transport of messenger ribonucleoprotein complex	│ │ └─ axonal transport of messenger ribonucleoprotein complex	GO:0098930			0	1
GO:0098935	K8	BP	dendritic transport	│ └─ dendritic transport	GO:0008088			0	10
GO:0098937	K15	BP	anterograde dendritic transport	│ ├─ anterograde dendritic transport	GO:0098935			0	3
GO:0098971	K23	BP	anterograde dendritic transport of neurotransmitter receptor complex	│ │ └─ anterograde dendritic transport of neurotransmitter receptor complex	GO:0098937			0	2
GO:0098939	K16	BP	dendritic transport of mitochondrion	│ ├─ dendritic transport of mitochondrion	GO:0098935			0	1
GO:0098961	K17	BP	dendritic transport of ribonucleoprotein complex	│ └─ dendritic transport of ribonucleoprotein complex	GO:0098935			0	5
GO:0098963	K24	BP	dendritic transport of messenger ribonucleoprotein complex	│ └─ dendritic transport of messenger ribonucleoprotein complex	GO:0098961			0	5
GO:0098964	K27	BP	anterograde dendritic transport of messenger ribonucleoprotein complex	│ └─ anterograde dendritic transport of messenger ribonucleoprotein complex	GO:0098963			0	1
GO:0099514	K3	BP	synaptic vesicle cytoskeletal transport	├─ synaptic vesicle cytoskeletal transport	SYNGO:transport			0	2
GO:0099517	K9	BP	synaptic vesicle transport along microtubule	│ └─ synaptic vesicle transport along microtubule	GO:0099514			0	2
GO:0048490	K18	BP	anterograde synaptic vesicle transport	│ └─ anterograde synaptic vesicle transport	GO:0099517			0	2
GO:1903742	K25	BP	regulation of anterograde synaptic vesicle transport	│ └─ regulation of anterograde synaptic vesicle transport	GO:0048490			0	1
GO:0099090	K4	BP	synaptic vesicle recycling via endosome	├─ synaptic vesicle recycling via endosome	SYNGO:transport			0	2
GO:0099158	K10	BP	regulation of recycling endosome localization within postsynapse	│ └─ regulation of recycling endosome localization within postsynapse	GO:0099090			0	1
GO:0099089	K5	BP	establishment of endoplasmic reticulum localization to postsynapse	├─ establishment of endoplasmic reticulum localization to postsynapse	SYNGO:transport			0	1
GO:0099637	K6	BP	neurotransmitter receptor transport	└─ neurotransmitter receptor transport	SYNGO:transport			0	15
GO:0098877	K11	BP	neurotransmitter receptor transport to plasma membrane	├─ neurotransmitter receptor transport to plasma membrane	GO:0099637			0	14
GO:0098969	K19	BP	neurotransmitter receptor transport to postsynaptic membrane	│ ├─ neurotransmitter receptor transport to postsynaptic membrane	GO:0098877			0	4
GO:0099639	K20	BP	neurotransmitter receptor transport, endosome to plasma membrane	│ └─ neurotransmitter receptor transport, endosome to plasma membrane	GO:0098877			0	11
GO:0098887	K26	BP	neurotransmitter receptor transport, endosome to postsynaptic membrane	│ └─ neurotransmitter receptor transport, endosome to postsynaptic membrane	GO:0099639			0	10
GO:0099152	K28	BP	regulation of neurotransmitter receptor transport, endosome to postsynaptic membrane	│ └─ regulation of neurotransmitter receptor transport, endosome to postsynaptic membrane	GO:0098887			0	3
GO:0098943	K12	BP	neurotransmitter receptor transport, postsynaptic endosome to lysosome	└─ neurotransmitter receptor transport, postsynaptic endosome to lysosome	GO:0099637			0	1

## Sheet: GABANeu_APP-WTvsBlank
GO term ID	user interface reference code	GO domain	GO term name	GO term name - hierarchical structure	GO parent term ID	GSEA p-value	GSEA 'gene cluster' FDR corrected p-value	GSEA count foreground/input	GSEA count background	genes - hgnc_id	genes - hgnc_symbol	genes - your genelist input
GO:0045202		CC	synapse	synapse		0.0844431		4	1082	HGNC:4574;HGNC:4586;HGNC:15465;HGNC:18957	GRIA4;GRIN2B;GPHN;MAGI2	GRIA4;GRIN2B;GPHN;MAGI2
GO:0097060	A1	CC	synaptic membrane	├─ synaptic membrane	GO:0045202			0	17
GO:0099243	A2	CC	extrinsic component of synaptic membrane	│ ├─ extrinsic component of synaptic membrane	GO:0097060			0	2
GO:0099699	A3	CC	integral component of synaptic membrane	│ └─ integral component of synaptic membrane	GO:0097060			0	10
GO:0098793	B1	CC	presynapse	├─ presynapse	GO:0045202			2	531	HGNC:4574;HGNC:4586	GRIA4;GRIN2B	GRIA4;GRIN2B
GO:0099523	B2	CC	presynaptic cytosol	│ ├─ presynaptic cytosol	GO:0098793			0	33
GO:0099569	B3	CC	presynaptic cytoskeleton	│ ├─ presynaptic cytoskeleton	GO:0098793			0	3
GO:0099182	B12	CC	presynaptic intermediate filament cytoskeleton	│ │ ├─ presynaptic intermediate filament cytoskeleton	GO:0099569			0	1
GO:0099143	B13	CC	presynaptic actin cytoskeleton	│ │ └─ presynaptic actin cytoskeleton	GO:0099569			0	1
GO:0048786	B4	CC	presynaptic active zone	│ ├─ presynaptic active zone	GO:0098793			2	89	HGNC:4574;HGNC:4586	GRIA4;GRIN2B	GRIA4;GRIN2B
GO:0098831	B14	CC	presynaptic active zone cytoplasmic component	│ │ ├─ presynaptic active zone cytoplasmic component	GO:0048786			0	21
GO:0048787	B15	CC	presynaptic active zone membrane	│ │ └─ presynaptic active zone membrane	GO:0048786			2	57	HGNC:4574;HGNC:4586	GRIA4;GRIN2B	GRIA4;GRIN2B
GO:0099029	B27	CC	anchored component of presynaptic active zone membrane	│ │ ├─ anchored component of presynaptic active zone membrane	GO:0048787			0	5
GO:0098891	B28	CC	extrinsic component of presynaptic active zone membrane	│ │ ├─ extrinsic component of presynaptic active zone membrane	GO:0048787			0	3
GO:0099059	B29	CC	integral component of presynaptic active zone membrane	│ │ └─ integral component of presynaptic active zone membrane	GO:0048787			2	45	HGNC:4574;HGNC:4586	GRIA4;GRIN2B	GRIA4;GRIN2B
GO:0098833	B5	CC	presynaptic endocytic zone	│ ├─ presynaptic endocytic zone	GO:0098793			0	21
GO:0098835	B16	CC	presynaptic endocytic zone membrane	│ │ └─ presynaptic endocytic zone membrane	GO:0098833			0	17
GO:0098894	B30	CC	extrinsic component of presynaptic endocytic zone membrane	│ │ └─ extrinsic component of presynaptic endocytic zone membrane	GO:0098835			0	11
GO:0098830	B6	CC	presynaptic endosome	│ ├─ presynaptic endosome	GO:0098793			0	6
GO:0098954	B17	CC	presynaptic endosome membrane	│ │ └─ presynaptic endosome membrane	GO:0098830			0	1
GO:0099067	B31	CC	integral component of presynaptic endosome membrane	│ │ └─ integral component of presynaptic endosome membrane	GO:0098954			0	1
GO:0008021	B7	CC	synaptic vesicle	│ ├─ synaptic vesicle	GO:0098793			0	119
GO:0034592	B18	CC	synaptic vesicle lumen	│ │ ├─ synaptic vesicle lumen	GO:0008021			0	1
GO:0030672	B19	CC	synaptic vesicle membrane	│ │ └─ synaptic vesicle membrane	GO:0008021			0	102
GO:0098993	B32	CC	anchored component of synaptic vesicle membrane	│ │ ├─ anchored component of synaptic vesicle membrane	GO:0030672			0	18
GO:0098850	B33	CC	extrinsic component of synaptic vesicle membrane	│ │ ├─ extrinsic component of synaptic vesicle membrane	GO:0030672			0	23
GO:0030285	B34	CC	integral component of synaptic vesicle membrane	│ │ └─ integral component of synaptic vesicle membrane	GO:0030672			0	52
GO:0098992	B8	CC	neuronal dense core vesicle	│ ├─ neuronal dense core vesicle	GO:0098793			0	32
GO:0099013	B20	CC	neuronal dense core vesicle lumen	│ │ ├─ neuronal dense core vesicle lumen	GO:0098992			0	3
GO:0099012	B21	CC	neuronal dense core vesicle membrane	│ │ └─ neuronal dense core vesicle membrane	GO:0098992			0	5
GO:0098674	B35	CC	extrinsic component of neuronal dense core vesicle membrane	│ │ ├─ extrinsic component of neuronal dense core vesicle membrane	GO:0099012			0	2
GO:0099066	B36	CC	integral component of neuronal dense core vesicle membrane	│ │ └─ integral component of neuronal dense core vesicle membrane	GO:0099012			0	3
GO:0042734	B9	CC	presynaptic membrane	│ ├─ presynaptic membrane	GO:0098793			1	136	HGNC:4586	GRIN2B	GRIN2B
GO:0099026	B22	CC	anchored component of presynaptic membrane	│ │ ├─ anchored component of presynaptic membrane	GO:0042734			0	7
GO:0098888	B23	CC	extrinsic component of presynaptic membrane	│ │ ├─ extrinsic component of presynaptic membrane	GO:0042734			0	5
GO:0099056	B24	CC	integral component of presynaptic membrane	│ │ └─ integral component of presynaptic membrane	GO:0042734			1	117	HGNC:4586	GRIN2B	GRIN2B
SYNGO:presyn_ribosome	B10	CC	presynaptic ribosome	│ ├─ presynaptic ribosome	GO:0098793			0	52
SYNGO:presyn_er	B11	CC	presynaptic ER	│ └─ presynaptic ER	GO:0098793			0	2
SYNGO:presyn_er_membrane	B25	CC	presynaptic ER membrane	│ ├─ presynaptic ER membrane	SYNGO:presyn_er			0	1
SYNGO:presyn_er_membrane_integral	B37	CC	integral component of presynaptic ER membrane	│ │ └─ integral component of presynaptic ER membrane	SYNGO:presyn_er_membrane			0	1
SYNGO:presyn_ser	B26	CC	presynaptic SER	│ └─ presynaptic SER	SYNGO:presyn_er			0	1
SYNGO:presyn_ser_membrane	B38	CC	presynaptic SER membrane	│ └─ presynaptic SER membrane	SYNGO:presyn_ser			0	1
SYNGO:presyn_ser_membrane_integral	B39	CC	integral component of presynaptic SER membrane	│ └─ integral component of presynaptic SER membrane	SYNGO:presyn_ser_membrane			0	1
GO:0043083	C1	CC	synaptic cleft	├─ synaptic cleft	GO:0045202			0	17
GO:0098965	C2	CC	extracellular matrix of synaptic cleft	│ └─ extracellular matrix of synaptic cleft	GO:0043083			0	4
GO:0098794	D1	CC	postsynapse	├─ postsynapse	GO:0045202	0.0150253		4	621	HGNC:15465;HGNC:18957;HGNC:4586;HGNC:4574	GPHN;MAGI2;GRIN2B;GRIA4	GPHN;MAGI2;GRIN2B;GRIA4
GO:0099524	D2	CC	postsynaptic cytosol	│ ├─ postsynaptic cytosol	GO:0098794			0	26
GO:0099571	D3	CC	postsynaptic cytoskeleton	│ ├─ postsynaptic cytoskeleton	GO:0098794			0	22
GO:0099160	D12	CC	postsynaptic intermediate filament cytoskeleton	│ │ ├─ postsynaptic intermediate filament cytoskeleton	GO:0099571			0	3
GO:0098871	D13	CC	postsynaptic actin cytoskeleton	│ │ ├─ postsynaptic actin cytoskeleton	GO:0099571			0	17
GO:0150050	D14	CC	postsynaptic septin cytoskeleton	│ │ ├─ postsynaptic septin cytoskeleton	GO:0099571			0	1
GO:0099189	D15	CC	postsynaptic spectrin-associated cytoskeleton	│ │ └─ postsynaptic spectrin-associated cytoskeleton	GO:0099571			0	1
GO:0097444	D4	CC	spine apparatus	│ ├─ spine apparatus	GO:0098794			0	7
GO:0098897	D16	CC	spine apparatus membrane	│ │ └─ spine apparatus membrane	GO:0097444			0	2
GO:0099065	D30	CC	integral component of spine apparatus membrane	│ │ └─ integral component of spine apparatus membrane	GO:0098897			0	2
GO:0150051	D5	CC	postsynaptic Golgi apparatus	│ ├─ postsynaptic Golgi apparatus	GO:0098794			0	1
GO:0099572	D6	CC	postsynaptic specialization	│ ├─ postsynaptic specialization	GO:0098794	0.00133497	0.00266994	4	311	HGNC:15465;HGNC:18957;HGNC:4586;HGNC:4574	GPHN;MAGI2;GRIN2B;GRIA4	GPHN;MAGI2;GRIN2B;GRIA4
GO:0099091	D17	CC	postsynaptic specialization, intracellular component	│ │ ├─ postsynaptic specialization, intracellular component	GO:0099572			1	9	HGNC:15465	GPHN	GPHN
GO:0099634	D18	CC	postsynaptic specialization membrane	│ │ ├─ postsynaptic specialization membrane	GO:0099572			0	45
GO:0098892	D31	CC	extrinsic component of postsynaptic specialization membrane	│ │ │ ├─ extrinsic component of postsynaptic specialization membrane	GO:0099634			0	2
GO:0099060	D32	CC	integral component of postsynaptic specialization membrane	│ │ │ └─ integral component of postsynaptic specialization membrane	GO:0099634			0	41
GO:0014069	D19	CC	postsynaptic density	│ │ ├─ postsynaptic density	GO:0099572	0.00694315	0.00694315	3	251	HGNC:18957;HGNC:4586;HGNC:4574	MAGI2;GRIN2B;GRIA4	MAGI2;GRIN2B;GRIA4
GO:0099092	D33	CC	postsynaptic density, intracellular component	│ │ │ ├─ postsynaptic density, intracellular component	GO:0014069			0	42
GO:0098839	D34	CC	postsynaptic density membrane	│ │ │ └─ postsynaptic density membrane	GO:0014069			2	101	HGNC:4586;HGNC:4574	GRIN2B;GRIA4	GRIN2B;GRIA4
GO:0099031	D40	CC	anchored component of postsynaptic density membrane	│ │ │ ├─ anchored component of postsynaptic density membrane	GO:0098839			0	7
GO:0099147	D41	CC	extrinsic component of postsynaptic density membrane	│ │ │ ├─ extrinsic component of postsynaptic density membrane	GO:0098839			0	7
GO:0099061	D42	CC	integral component of postsynaptic density membrane	│ │ │ └─ integral component of postsynaptic density membrane	GO:0098839			2	82	HGNC:4586;HGNC:4574	GRIN2B;GRIA4	GRIN2B;GRIA4
GO:0099629	D20	CC	postsynaptic specialization of symmetric synapse	│ │ └─ postsynaptic specialization of symmetric synapse	GO:0099572			0	3
GO:0098843	D7	CC	postsynaptic endocytic zone	│ ├─ postsynaptic endocytic zone	GO:0098794			0	8
GO:0098844	D21	CC	postsynaptic endocytic zone membrane	│ │ └─ postsynaptic endocytic zone membrane	GO:0098843			0	2
GO:0098845	D8	CC	postsynaptic endosome	│ ├─ postsynaptic endosome	GO:0098794			0	12
GO:0098895	D22	CC	postsynaptic endosome membrane	│ │ ├─ postsynaptic endosome membrane	GO:0098845			0	2
GO:0098999	D35	CC	extrinsic component of postsynaptic endosome membrane	│ │ │ └─ extrinsic component of postsynaptic endosome membrane	GO:0098895			0	1
GO:0098842	D23	CC	postsynaptic early endosome	│ │ ├─ postsynaptic early endosome	GO:0098845			0	1
GO:0098896	D36	CC	postsynaptic early endosome membrane	│ │ │ └─ postsynaptic early endosome membrane	GO:0098842			0	1
GO:0098998	D43	CC	extrinsic component of postsynaptic early endosome membrane	│ │ │ └─ extrinsic component of postsynaptic early endosome membrane	GO:0098896			0	1
GO:0098837	D24	CC	postsynaptic recycling endosome	│ │ └─ postsynaptic recycling endosome	GO:0098845			0	5
GO:0098944	D37	CC	postsynaptic recycling endosome membrane	│ │ └─ postsynaptic recycling endosome membrane	GO:0098837			0	4
GO:0099033	D44	CC	anchored component of postsynaptic recycling endosome membrane	│ │ └─ anchored component of postsynaptic recycling endosome membrane	GO:0098944			0	2
GO:0045211	D9	CC	postsynaptic membrane	│ ├─ postsynaptic membrane	GO:0098794			1	114	HGNC:18957	MAGI2	MAGI2
GO:0099025	D25	CC	anchored component of postsynaptic membrane	│ │ ├─ anchored component of postsynaptic membrane	GO:0045211			0	3
GO:0098890	D26	CC	extrinsic component of postsynaptic membrane	│ │ ├─ extrinsic component of postsynaptic membrane	GO:0045211			1	7	HGNC:18957	MAGI2	MAGI2
GO:0099055	D27	CC	integral component of postsynaptic membrane	│ │ └─ integral component of postsynaptic membrane	GO:0045211			0	97
SYNGO:postsyn_ribosome	D10	CC	postsynaptic ribosome	│ ├─ postsynaptic ribosome	GO:0098794			0	70
SYNGO:postsyn_er	D11	CC	postsynaptic ER	│ └─ postsynaptic ER	GO:0098794			0	6
SYNGO:postsyn_er_membrane	D28	CC	postsynaptic ER membrane	│ ├─ postsynaptic ER membrane	SYNGO:postsyn_er			0	1
SYNGO:postsyn_er_membrane_integral	D38	CC	integral component of postsynaptic ER membrane	│ │ └─ integral component of postsynaptic ER membrane	SYNGO:postsyn_er_membrane			0	1
SYNGO:postsyn_ser	D29	CC	postsynaptic SER	│ └─ postsynaptic SER	SYNGO:postsyn_er			0	4
SYNGO:postsyn_ser_membrane	D39	CC	postsynaptic SER membrane	│ └─ postsynaptic SER membrane	SYNGO:postsyn_ser			0	1
SYNGO:postsyn_ser_membrane_integral	D45	CC	integral component of postsynaptic SER membrane	│ └─ integral component of postsynaptic SER membrane	SYNGO:postsyn_ser_membrane			0	1
GO:0099544	E1	CC	extrasynaptic space	└─ extrasynaptic space	GO:0045202			0	6
GO:0098966	E2	CC	perisynaptic extracellular matrix	└─ perisynaptic extracellular matrix	GO:0099544			0	5
SYNGO:synprocess		BP	process in the synapse	process in the synapse		0.0448795	0.0448795	4	874	HGNC:4574;HGNC:15465;HGNC:18957;HGNC:20360	GRIA4;GPHN;MAGI2;LRFN5	GRIA4;GPHN;MAGI2;LRFN5
SYNGO:presynprocess	F1	BP	process in the presynapse	├─ process in the presynapse	SYNGO:synprocess			0	269
GO:0099509	F2	BP	regulation of presynaptic cytosolic calcium levels	│ ├─ regulation of presynaptic cytosolic calcium levels	SYNGO:presynprocess			0	28
GO:1905056	F11	BP	ATPase-coupled calcium ion transmembrane transporter activity involved in regulation of presynaptic cytosolic calcium levels	│ │ ├─ ATPase-coupled calcium ion transmembrane transporter activity involved in regulation of presynaptic cytosolic calcium levels	GO:0099509			0	1
GO:0099534	F12	BP	calcium ion binding involved in regulation of presynaptic cytosolic calcium levels	│ │ ├─ calcium ion binding involved in regulation of presynaptic cytosolic calcium levels	GO:0099509			0	2
GO:0099626	F13	BP	voltage-gated calcium channel activity involved in regulation of presynaptic cytosolic calcium levels	│ │ └─ voltage-gated calcium channel activity involved in regulation of presynaptic cytosolic calcium levels	GO:0099509			0	9
GO:0099505	F3	BP	regulation of presynaptic membrane potential	│ ├─ regulation of presynaptic membrane potential	SYNGO:presynprocess			0	44
GO:0099507	F14	BP	ligand-gated ion channel activity involved in regulation of presynaptic membrane potential	│ │ ├─ ligand-gated ion channel activity involved in regulation of presynaptic membrane potential	GO:0099505			0	24
GO:0099508	F15	BP	voltage-gated ion channel activity involved in regulation of presynaptic membrane potential	│ │ ├─ voltage-gated ion channel activity involved in regulation of presynaptic membrane potential	GO:0099505			0	17
GO:0150047	F16	BP	G protein-coupled neurotransmitter receptor activity involved in regulation of presynaptic membrane potential	│ │ ├─ G protein-coupled neurotransmitter receptor activity involved in regulation of presynaptic membrane potential	GO:0099505			0	2
GO:0140232	F17	BP	intracellular cAMP-activated cation channel activity involved in regulation of presynaptic membrane potential	│ │ └─ intracellular cAMP-activated cation channel activity involved in regulation of presynaptic membrane potential	GO:0099505			0	1
GO:0140238	F4	BP	presynaptic endocytosis	│ ├─ presynaptic endocytosis	SYNGO:presynprocess			0	3
GO:0099504	F5	BP	synaptic vesicle cycle	│ ├─ synaptic vesicle cycle	SYNGO:presynprocess			0	189
GO:0098693	F18	BP	regulation of synaptic vesicle cycle	│ │ ├─ regulation of synaptic vesicle cycle	GO:0099504			0	24
GO:0097091	F19	BP	synaptic vesicle clustering	│ │ ├─ synaptic vesicle clustering	GO:0099504			0	10
GO:0099532	F20	BP	synaptic vesicle endosomal processing	│ │ ├─ synaptic vesicle endosomal processing	GO:0099504			0	10
GO:0016182	F29	BP	synaptic vesicle budding from endosome	│ │ │ ├─ synaptic vesicle budding from endosome	GO:0099532			0	4
GO:0016189	F30	BP	synaptic vesicle to endosome fusion	│ │ │ └─ synaptic vesicle to endosome fusion	GO:0099532			0	4
GO:0016079	F21	BP	synaptic vesicle exocytosis	│ │ ├─ synaptic vesicle exocytosis	GO:0099504			0	73
GO:0099502	F31	BP	calcium-dependent activation of synaptic vesicle fusion	│ │ │ ├─ calcium-dependent activation of synaptic vesicle fusion	GO:0016079			0	13
GO:0150037	F41	BP	regulation of calcium-dependent activation of synaptic vesicle fusion	│ │ │ │ └─ regulation of calcium-dependent activation of synaptic vesicle fusion	GO:0099502			0	7
GO:2000300	F32	BP	regulation of synaptic vesicle exocytosis	│ │ │ ├─ regulation of synaptic vesicle exocytosis	GO:0016079			0	35
GO:0016081	F33	BP	synaptic vesicle docking	│ │ │ ├─ synaptic vesicle docking	GO:0016079			0	8
GO:0099148	F42	BP	regulation of synaptic vesicle docking	│ │ │ │ └─ regulation of synaptic vesicle docking	GO:0016081			0	3
GO:0031629	F34	BP	synaptic vesicle fusion to presynaptic active zone membrane	│ │ │ ├─ synaptic vesicle fusion to presynaptic active zone membrane	GO:0016079			0	8
GO:0031630	F43	BP	regulation of synaptic vesicle fusion to presynaptic active zone membrane	│ │ │ │ └─ regulation of synaptic vesicle fusion to presynaptic active zone membrane	GO:0031629			0	7
GO:0016082	F35	BP	synaptic vesicle priming	│ │ │ └─ synaptic vesicle priming	GO:0016079			0	13
GO:0010807	F44	BP	regulation of synaptic vesicle priming	│ │ │ └─ regulation of synaptic vesicle priming	GO:0016082			0	3
GO:0098700	F22	BP	synaptic vesicle neurotransmitter loading	│ │ ├─ synaptic vesicle neurotransmitter loading	GO:0099504			0	8
GO:0099162	F36	BP	regulation of synaptic vesicle neurotransmitter loading	│ │ │ └─ regulation of synaptic vesicle neurotransmitter loading	GO:0098700			0	2
GO:0099180	F23	BP	zinc ion import into synaptic vesicle	│ │ ├─ zinc ion import into synaptic vesicle	GO:0099504			0	2
GO:0097401	F24	BP	synaptic vesicle proton loading	│ │ ├─ synaptic vesicle proton loading	GO:0099504			0	18
GO:1901546	F37	BP	regulation of proton loading	│ │ │ └─ regulation of proton loading	GO:0097401			0	1
GO:0048488	F25	BP	synaptic vesicle endocytosis	│ │ └─ synaptic vesicle endocytosis	GO:0099504			0	52
GO:1900242	F38	BP	regulation of synaptic vesicle endocytosis	│ │ ├─ regulation of synaptic vesicle endocytosis	GO:0048488			0	17
GO:0016185	F39	BP	synaptic vesicle budding from presynaptic endocytic zone membrane	│ │ ├─ synaptic vesicle budding from presynaptic endocytic zone membrane	GO:0048488			0	1
GO:0098694	F45	BP	regulation of synaptic vesicle budding from presynaptic endocytic zone membrane	│ │ │ └─ regulation of synaptic vesicle budding from presynaptic endocytic zone membrane	GO:0016185			0	1
GO:0016191	F40	BP	synaptic vesicle uncoating	│ │ └─ synaptic vesicle uncoating	GO:0048488			0	3
GO:0099525	F6	BP	presynaptic dense core vesicle exocytosis	│ ├─ presynaptic dense core vesicle exocytosis	SYNGO:presynprocess			0	19
GO:0099161	F26	BP	regulation of presynaptic dense core vesicle exocytosis	│ │ └─ regulation of presynaptic dense core vesicle exocytosis	GO:0099525			0	9
GO:0001504	F7	BP	neurotransmitter uptake	│ ├─ neurotransmitter uptake	SYNGO:presynprocess			0	6
GO:0098810	F8	BP	neurotransmitter reuptake	│ ├─ neurotransmitter reuptake	SYNGO:presynprocess			0	10
GO:0051580	F27	BP	regulation of neurotransmitter uptake	│ │ └─ regulation of neurotransmitter uptake	GO:0098810			0	5
SYNGO:presyn_chaperoneProteinFolding	F9	BP	presynaptic chaperone-mediated protein folding	│ ├─ presynaptic chaperone-mediated protein folding	SYNGO:presynprocess			0	3
GO:0098928	F10	BP	presynaptic signaling pathway	│ └─ presynaptic signaling pathway	SYNGO:presynprocess			0	1
GO:0099526	F28	BP	presynapse to nucleus signaling pathway	│ └─ presynapse to nucleus signaling pathway	GO:0098928			0	1
SYNGO:postsynprocess	G1	BP	process in the postsynapse	├─ process in the postsynapse	SYNGO:synprocess	0.00472334	0.00944668	3	218	HGNC:4574;HGNC:15465;HGNC:18957	GRIA4;GPHN;MAGI2	GRIA4;GPHN;MAGI2
GO:0099566	G2	BP	regulation of postsynaptic cytosolic calcium levels	│ ├─ regulation of postsynaptic cytosolic calcium levels	SYNGO:postsynprocess			0	12
GO:1905059	G8	BP	ATPase-coupled calcium ion transmembrane transporter activity involved in regulation of postsynaptic cytosolic calcium levels	│ │ ├─ ATPase-coupled calcium ion transmembrane transporter activity involved in regulation of postsynaptic cytosolic calcium levels	GO:0099566			0	1
GO:0099567	G9	BP	calcium ion binding involved in regulation of postsynaptic cytosolic calcium levels	│ │ ├─ calcium ion binding involved in regulation of postsynaptic cytosolic calcium levels	GO:0099566			0	1
GO:1905060	G10	BP	calcium:cation antiporter activity involved in regulation of postsynaptic cytosolic calcium ion levels	│ │ ├─ calcium:cation antiporter activity involved in regulation of postsynaptic cytosolic calcium ion levels	GO:0099566			0	3
GO:0098695	G11	BP	inositol 1,4,5-trisphosphate receptor activity involved in regulation of postsynaptic cytosolic calcium levels	│ │ ├─ inositol 1,4,5-trisphosphate receptor activity involved in regulation of postsynaptic cytosolic calcium levels	GO:0099566			0	1
GO:0099583	G12	BP	neurotransmitter receptor activity involved in regulation of postsynaptic cytosolic calcium levels	│ │ └─ neurotransmitter receptor activity involved in regulation of postsynaptic cytosolic calcium levels	GO:0099566			0	1
GO:0098872	G22	BP	G-protein coupled neurotransmitter receptor activity involved in regulation of postsynaptic cytosolic calcium levels	│ │ └─ G-protein coupled neurotransmitter receptor activity involved in regulation of postsynaptic cytosolic calcium levels	GO:0099583			0	1
GO:0060078	G3	BP	regulation of postsynaptic membrane potential	│ ├─ regulation of postsynaptic membrane potential	SYNGO:postsynprocess			1	55	HGNC:4574	GRIA4	GRIA4
GO:0140233	G13	BP	intracellular cAMP-activated cation channel activity involved in regulation of postsynaptic membrane potential	│ │ ├─ intracellular cAMP-activated cation channel activity involved in regulation of postsynaptic membrane potential	GO:0060078			0	2
GO:0099579	G23	BP	G protein-coupled neurotransmitter receptor activity involved in regulation of postsynaptic membrane potential	│ │ │ └─ G protein-coupled neurotransmitter receptor activity involved in regulation of postsynaptic membrane potential	GO:0140233			0	2
GO:1904315	G14	BP	transmitter-gated ion channel activity involved in regulation of postsynaptic membrane potential	│ │ ├─ transmitter-gated ion channel activity involved in regulation of postsynaptic membrane potential	GO:0060078			1	42	HGNC:4574	GRIA4	GRIA4
GO:1905030	G15	BP	voltage-gated ion channel activity involved in regulation of postsynaptic membrane potential	│ │ └─ voltage-gated ion channel activity involved in regulation of postsynaptic membrane potential	GO:0060078			0	4
GO:0098962	G4	BP	regulation of postsynaptic neurotransmitter receptor activity	│ ├─ regulation of postsynaptic neurotransmitter receptor activity	SYNGO:postsynprocess			0	18
GO:0099072	G5	BP	regulation of postsynaptic membrane neurotransmitter receptor levels	│ ├─ regulation of postsynaptic membrane neurotransmitter receptor levels	SYNGO:postsynprocess			2	121	HGNC:15465;HGNC:18957	GPHN;MAGI2	GPHN;MAGI2
GO:0099645	G16	BP	neurotransmitter receptor localization to postsynaptic specialization membrane	│ │ ├─ neurotransmitter receptor localization to postsynaptic specialization membrane	GO:0099072			2	44	HGNC:15465;HGNC:18957	GPHN;MAGI2	GPHN;MAGI2
GO:0098696	G24	BP	regulation of neurotransmitter receptor localization to postsynaptic specialization membrane	│ │ │ └─ regulation of neurotransmitter receptor localization to postsynaptic specialization membrane	GO:0099645			1	22	HGNC:18957	MAGI2	MAGI2
GO:0098967	G17	BP	exocytic insertion of neurotransmitter receptor to postsynaptic membrane	│ │ ├─ exocytic insertion of neurotransmitter receptor to postsynaptic membrane	GO:0099072			0	6
GO:0099145	G25	BP	regulation of exocytic insertion of neurotransmitter receptor to postsynaptic membrane	│ │ │ └─ regulation of exocytic insertion of neurotransmitter receptor to postsynaptic membrane	GO:0098967			0	1
GO:0098970	G18	BP	postsynaptic neurotransmitter receptor diffusion trapping	│ │ ├─ postsynaptic neurotransmitter receptor diffusion trapping	GO:0099072			0	5
GO:0150054	G26	BP	regulation of postsynaptic neurotransmitter receptor diffusion trapping	│ │ │ └─ regulation of postsynaptic neurotransmitter receptor diffusion trapping	GO:0098970			0	3
GO:0098884	G19	BP	postsynaptic neurotransmitter receptor endocytosis	│ │ └─ postsynaptic neurotransmitter receptor endocytosis	GO:0099072			0	38
GO:0099149	G27	BP	regulation of postsynaptic neurotransmitter receptor endocytosis	│ │ └─ regulation of postsynaptic neurotransmitter receptor endocytosis	GO:0098884			0	30
GO:0150038	G6	BP	postsynaptic dense core vesicle exocytosis	│ ├─ postsynaptic dense core vesicle exocytosis	SYNGO:postsynprocess			0	2
GO:0150044	G20	BP	regulation of postsynaptic dense core vesicle exocytosis	│ │ └─ regulation of postsynaptic dense core vesicle exocytosis	GO:0150038			0	1
GO:0098926	G7	BP	postsynaptic signaling pathway	│ └─ postsynaptic signaling pathway	SYNGO:postsynprocess			0	18
GO:0099527	G21	BP	postsynapse to nucleus signaling pathway	│ └─ postsynapse to nucleus signaling pathway	GO:0098926			0	16
GO:1905539	G28	BP	regulation of postsynapse to nucleus signaling pathway	│ └─ regulation of postsynapse to nucleus signaling pathway	GO:0099527			0	2
GO:0099536	H1	BP	synaptic signaling	├─ synaptic signaling	SYNGO:synprocess			0	191
GO:0099537	H2	BP	trans-synaptic signaling	│ ├─ trans-synaptic signaling	GO:0099536			0	183
GO:0099541	H5	BP	trans-synaptic signaling by lipid	│ │ ├─ trans-synaptic signaling by lipid	GO:0099537			0	6
GO:0099542	H13	BP	trans-synaptic signaling by endocannabinoid	│ │ │ └─ trans-synaptic signaling by endocannabinoid	GO:0099541			0	6
GO:0098921	H21	BP	retrograde trans-synaptic signaling by endocannabinoid	│ │ │ ├─ retrograde trans-synaptic signaling by endocannabinoid	GO:0099542			0	4
GO:0099178	H26	BP	regulation of retrograde trans-synaptic signaling by endocanabinoid	│ │ │ │ └─ regulation of retrograde trans-synaptic signaling by endocanabinoid	GO:0098921			0	2
GO:0099553	H22	BP	trans-synaptic signaling by endocannabinoid, modulating synaptic transmission	│ │ │ └─ trans-synaptic signaling by endocannabinoid, modulating synaptic transmission	GO:0099542			0	2
GO:0150036	H27	BP	regulation of trans-synaptic signaling by endocannabinoid, modulating synaptic transmission	│ │ │ └─ regulation of trans-synaptic signaling by endocannabinoid, modulating synaptic transmission	GO:0099553			0	2
GO:0099540	H6	BP	trans-synaptic signaling by neuropeptide	│ │ ├─ trans-synaptic signaling by neuropeptide	GO:0099537			0	1
GO:0099543	H7	BP	trans-synaptic signaling by soluble gas	│ │ ├─ trans-synaptic signaling by soluble gas	GO:0099537			0	1
GO:0099548	H14	BP	trans-synaptic signaling by nitric oxide	│ │ │ └─ trans-synaptic signaling by nitric oxide	GO:0099543			0	1
GO:0099555	H23	BP	trans-synaptic signaling by nitric oxide, modulating synaptic transmission	│ │ │ └─ trans-synaptic signaling by nitric oxide, modulating synaptic transmission	GO:0099548			0	1
GO:0098925	H28	BP	retrograde trans-synaptic signaling by nitric oxide, modulating synaptic transmission	│ │ │ └─ retrograde trans-synaptic signaling by nitric oxide, modulating synaptic transmission	GO:0099555			0	1
GO:0099545	H8	BP	trans-synaptic signaling by trans-synaptic complex	│ │ ├─ trans-synaptic signaling by trans-synaptic complex	GO:0099537			0	12
GO:0098942	H15	BP	retrograde trans-synaptic signaling by trans-synaptic protein complex	│ │ │ ├─ retrograde trans-synaptic signaling by trans-synaptic protein complex	GO:0099545			0	7
GO:0099557	H16	BP	trans-synaptic signaling by trans-synaptic complex, modulating synaptic transmission	│ │ │ └─ trans-synaptic signaling by trans-synaptic complex, modulating synaptic transmission	GO:0099545			0	2
GO:0099157	H9	BP	trans-synaptic signalling via exosome	│ │ ├─ trans-synaptic signalling via exosome	GO:0099537			0	1
GO:0099183	H10	BP	trans-synaptic signaling by BDNF, modulating synaptic transmission	│ │ ├─ trans-synaptic signaling by BDNF, modulating synaptic transmission	GO:0099537			0	5
GO:0150035	H17	BP	regulation of trans-synaptic signaling by BDNF, modulating synaptic transmission	│ │ │ └─ regulation of trans-synaptic signaling by BDNF, modulating synaptic transmission	GO:0099183			0	1
GO:0007268	H11	BP	chemical synaptic transmission	│ │ └─ chemical synaptic transmission	GO:0099537			0	158
GO:0050804	H18	BP	modulation of chemical synaptic transmission	│ │ ├─ modulation of chemical synaptic transmission	GO:0007268			0	90
GO:0099531	H19	BP	presynaptic process involved in chemical synaptic transmission	│ │ ├─ presynaptic process involved in chemical synaptic transmission	GO:0007268			0	45
GO:0099171	H24	BP	presynaptic modulation of chemical synaptic transmission	│ │ │ └─ presynaptic modulation of chemical synaptic transmission	GO:0099531			0	45
GO:0099565	H20	BP	postsynaptic process involved in chemical synaptic transmission	│ │ └─ postsynaptic process involved in chemical synaptic transmission	GO:0007268			0	29
GO:0099170	H25	BP	postsynaptic modulation of chemical synaptic transmission	│ │ └─ postsynaptic modulation of chemical synaptic transmission	GO:0099565			0	27
GO:0099538	H3	BP	synaptic signaling via neuropeptide	│ ├─ synaptic signaling via neuropeptide	GO:0099536			0	8
GO:0099163	H4	BP	synaptic signaling by nitric oxide	│ └─ synaptic signaling by nitric oxide	GO:0099536			0	3
GO:0150045	H12	BP	regulation of synaptic signaling by nitric oxide	│ └─ regulation of synaptic signaling by nitric oxide	GO:0099163			0	2
GO:0050808	I1	BP	synapse organization	├─ synapse organization	SYNGO:synprocess			2	302	HGNC:18957;HGNC:20360	MAGI2;LRFN5	MAGI2;LRFN5
GO:0099172	I2	BP	presynapse organization	│ ├─ presynapse organization	GO:0050808			0	2
GO:0099174	I16	BP	regulation of presynapse organization	│ │ └─ regulation of presynapse organization	GO:0099172			0	2
GO:0099173	I3	BP	postsynapse organization	│ ├─ postsynapse organization	GO:0050808			0	71
GO:0099175	I17	BP	regulation of postsynapse organization	│ │ ├─ regulation of postsynapse organization	GO:0099173			0	54
GO:0099084	I18	BP	postsynaptic specialization organization	│ │ └─ postsynaptic specialization organization	GO:0099173			0	1
GO:0099563	I4	BP	modification of synaptic structure	│ ├─ modification of synaptic structure	GO:0050808			0	32
GO:0099010	I19	BP	modification of postsynaptic structure	│ │ └─ modification of postsynaptic structure	GO:0099563			0	31
GO:0099159	I34	BP	regulation of modification of postsynaptic structure	│ │ ├─ regulation of modification of postsynaptic structure	GO:0099010			0	9
GO:0098885	I35	BP	modification of postsynaptic actin cytoskeleton	│ │ └─ modification of postsynaptic actin cytoskeleton	GO:0099010			0	18
GO:1905274	I47	BP	regulation of modification of postsynaptic actin cytoskeleton	│ │ └─ regulation of modification of postsynaptic actin cytoskeleton	GO:0098885			0	8
GO:0050807	I5	BP	regulation of synapse organization	│ ├─ regulation of synapse organization	GO:0050808			0	29
GO:0098918	I6	BP	structural constituent of synapse	│ ├─ structural constituent of synapse	GO:0050808			1	34	HGNC:18957	MAGI2	MAGI2
GO:0099181	I20	BP	structural constituent of presynapse	│ │ ├─ structural constituent of presynapse	GO:0098918			0	10
GO:0098882	I36	BP	structural constituent of active zone	│ │ │ ├─ structural constituent of active zone	GO:0099181			0	8
GO:0098699	I37	BP	structural constituent of presynaptic actin cytoskeleton	│ │ │ └─ structural constituent of presynaptic actin cytoskeleton	GO:0099181			0	1
GO:0099186	I21	BP	structural constituent of postsynapse	│ │ └─ structural constituent of postsynapse	GO:0098918			1	24	HGNC:18957	MAGI2	MAGI2
GO:0098973	I38	BP	structural constituent of postsynaptic actin cytoskeleton	│ │ ├─ structural constituent of postsynaptic actin cytoskeleton	GO:0099186			0	4
GO:0099184	I39	BP	structural constituent of postsynaptic intermediate filament cytoskeleton	│ │ ├─ structural constituent of postsynaptic intermediate filament cytoskeleton	GO:0099186			0	2
GO:0098879	I40	BP	structural constituent of postsynaptic specialization	│ │ ├─ structural constituent of postsynaptic specialization	GO:0099186			1	3	HGNC:18957	MAGI2	MAGI2
GO:0098919	I41	BP	structural constituent of postsynaptic density	│ │ └─ structural constituent of postsynaptic density	GO:0099186			1	11	HGNC:18957	MAGI2	MAGI2
GO:0150043	I7	BP	structural constituent of synapse-associated extracellular matrix	│ ├─ structural constituent of synapse-associated extracellular matrix	GO:0050808			0	1
GO:0099560	I8	BP	synapse adhesion between pre- and post-synapse	│ ├─ synapse adhesion between pre- and post-synapse	GO:0050808			2	37	HGNC:20360;HGNC:18957	LRFN5;MAGI2	LRFN5;MAGI2
GO:0099179	I22	BP	regulation of synaptic membrane adhesion	│ │ └─ regulation of synaptic membrane adhesion	GO:0099560			1	7	HGNC:18957	MAGI2	MAGI2
GO:0008039	I9	BP	synaptic target recognition	│ ├─ synaptic target recognition	GO:0050808			0	3
GO:0007416	I10	BP	synapse assembly	│ ├─ synapse assembly	GO:0050808			1	92	HGNC:20360	LRFN5	LRFN5
GO:0099054	I23	BP	presynapse assembly	│ │ ├─ presynapse assembly	GO:0007416			0	17
GO:0051963	I24	BP	regulation of synapse assembly	│ │ ├─ regulation of synapse assembly	GO:0007416			1	49	HGNC:20360	LRFN5	LRFN5
GO:1905606	I42	BP	regulation of presynapse assembly	│ │ │ ├─ regulation of presynapse assembly	GO:0051963			1	31	HGNC:20360	LRFN5	LRFN5
GO:0150052	I43	BP	regulation of postsynapse assembly	│ │ │ └─ regulation of postsynapse assembly	GO:0051963			0	7
GO:0098698	I25	BP	postsynaptic specialization assembly	│ │ ├─ postsynaptic specialization assembly	GO:0007416			0	32
GO:0099150	I44	BP	regulation of postsynaptic specialization assembly	│ │ │ ├─ regulation of postsynaptic specialization assembly	GO:0098698			0	7
GO:0097107	I45	BP	postsynaptic density assembly	│ │ │ └─ postsynaptic density assembly	GO:0098698			0	19
GO:0099151	I48	BP	regulation of postsynaptic density assembly	│ │ │ └─ regulation of postsynaptic density assembly	GO:0097107			0	14
GO:0097104	I26	BP	postsynaptic membrane assembly	│ │ └─ postsynaptic membrane assembly	GO:0007416			0	1
GO:0098883	I11	BP	synapse disassembly	│ ├─ synapse disassembly	GO:0050808			0	8
GO:1905806	I27	BP	regulation of synapse disassembly	│ │ └─ regulation of synapse disassembly	GO:0098883			0	8
GO:0060074	I12	BP	synapse maturation	│ ├─ synapse maturation	GO:0050808			0	17
GO:0090128	I28	BP	regulation of synapse maturation	│ │ └─ regulation of synapse maturation	GO:0060074			0	14
GO:0099558	I13	BP	maintenance of synapse structure	│ ├─ maintenance of synapse structure	GO:0050808			0	18
GO:0099559	I29	BP	maintenance of alignment of postsynaptic density and presynaptic active zone	│ │ ├─ maintenance of alignment of postsynaptic density and presynaptic active zone	GO:0099558			0	4
GO:0098880	I30	BP	maintenance of postsynaptic specialization structure	│ │ └─ maintenance of postsynaptic specialization structure	GO:0099558			0	9
GO:0099562	I46	BP	maintenance of postsynaptic density structure	│ │ └─ maintenance of postsynaptic density structure	GO:0098880			0	2
GO:0099187	I14	BP	presynaptic cytoskeleton organization	│ ├─ presynaptic cytoskeleton organization	GO:0050808			0	5
GO:0099140	I31	BP	presynaptic actin cytoskeleton organization	│ │ └─ presynaptic actin cytoskeleton organization	GO:0099187			0	5
GO:0099188	I15	BP	postsynaptic cytoskeleton organization	│ └─ postsynaptic cytoskeleton organization	GO:0050808			0	25
GO:0098974	I32	BP	postsynaptic actin cytoskeleton organization	│ ├─ postsynaptic actin cytoskeleton organization	GO:0099188			0	21
GO:0099190	I33	BP	postsynaptic spectrin-associated cytoskeleton organization	│ └─ postsynaptic spectrin-associated cytoskeleton organization	GO:0099188			0	4
SYNGO:metabolism	J1	BP	metabolism	├─ metabolism	SYNGO:synprocess			0	93
SYNGO:presyn_ATPmetabolic	J2	BP	ATP metabolic process in the presynapse	│ ├─ ATP metabolic process in the presynapse	SYNGO:metabolism			0	1
SYNGO:presyn_regulationATPmetabolic	J12	BP	regulation of ATP metabolic process in the presynapse	│ │ └─ regulation of ATP metabolic process in the presynapse	SYNGO:presyn_ATPmetabolic			0	1
SYNGO:postsyn_ATPmetabolic	J3	BP	ATP metabolic process in the postsynapse	│ ├─ ATP metabolic process in the postsynapse	SYNGO:metabolism			0	1
GO:0099546	J4	BP	protein catabolic process, modulating synaptic transmission	│ ├─ protein catabolic process, modulating synaptic transmission	SYNGO:metabolism			0	1
GO:0099574	J5	BP	regulation of protein catabolic process at synapse, modulating synaptic transmission	│ ├─ regulation of protein catabolic process at synapse, modulating synaptic transmission	SYNGO:metabolism			0	6
GO:0099576	J13	BP	regulation of protein catabolic process at postsynapse, modulating synaptic transmission	│ │ ├─ regulation of protein catabolic process at postsynapse, modulating synaptic transmission	GO:0099574			0	5
GO:0099575	J14	BP	regulation of protein catabolic process at presynapse, modulating synaptic transmission	│ │ └─ regulation of protein catabolic process at presynapse, modulating synaptic transmission	GO:0099574			0	1
GO:0099547	J6	BP	regulation of translation at synapse, modulating synaptic transmission	│ ├─ regulation of translation at synapse, modulating synaptic transmission	SYNGO:metabolism			0	7
GO:0099578	J15	BP	regulation of translation at postsynapse, modulating synaptic transmission	│ │ ├─ regulation of translation at postsynapse, modulating synaptic transmission	GO:0099547			0	3
GO:0099577	J16	BP	regulation of translation at presynapse, modulating synaptic transmission	│ │ └─ regulation of translation at presynapse, modulating synaptic transmission	GO:0099547			0	2
GO:0042135	J7	BP	neurotransmitter catabolic process	│ ├─ neurotransmitter catabolic process	SYNGO:metabolism			0	2
GO:0140246	J8	BP	protein catabolic process at synapse	│ ├─ protein catabolic process at synapse	SYNGO:metabolism			0	13
GO:0140247	J17	BP	protein catabolic process at presynapse	│ │ ├─ protein catabolic process at presynapse	GO:0140246			0	3
GO:0140251	J21	BP	regulation protein catabolic process at presynapse	│ │ │ └─ regulation protein catabolic process at presynapse	GO:0140247			0	3
GO:0140249	J18	BP	protein catabolic process at postsynapse	│ │ └─ protein catabolic process at postsynapse	GO:0140246			0	10
GO:0140252	J22	BP	regulation protein catabolic process at postsynapse	│ │ └─ regulation protein catabolic process at postsynapse	GO:0140249			0	7
GO:0042136	J9	BP	neurotransmitter biosynthetic process	│ ├─ neurotransmitter biosynthetic process	SYNGO:metabolism			0	2
GO:0140241	J10	BP	translation at synapse	│ ├─ translation at synapse	SYNGO:metabolism			0	56
GO:0140236	J19	BP	translation at presynapse	│ │ ├─ translation at presynapse	GO:0140241			0	51
GO:0140242	J20	BP	translation at postsynapse	│ │ └─ translation at postsynapse	GO:0140241			0	56
GO:0140245	J23	BP	regulation of translation at postsynapse	│ │ └─ regulation of translation at postsynapse	GO:0140242			0	4
GO:0140235	J11	BP	RNA polyadenylation at postsynapse	│ └─ RNA polyadenylation at postsynapse	SYNGO:metabolism			0	1
SYNGO:transport	K1	BP	transport	└─ transport	SYNGO:synprocess			0	36
GO:0008088	K2	BP	axo-dendritic transport	├─ axo-dendritic transport	SYNGO:transport			0	15
GO:0098930	K7	BP	axonal transport	│ ├─ axonal transport	GO:0008088			0	5
GO:0008089	K13	BP	anterograde axonal transport	│ │ ├─ anterograde axonal transport	GO:0098930			0	4
GO:0099641	K21	BP	anterograde axonal protein transport	│ │ │ ├─ anterograde axonal protein transport	GO:0008089			0	2
GO:0140231	K22	BP	anterograde axonal transport of neurotransmitter receptor complex	│ │ │ └─ anterograde axonal transport of neurotransmitter receptor complex	GO:0008089			0	1
GO:0099088	K14	BP	axonal transport of messenger ribonucleoprotein complex	│ │ └─ axonal transport of messenger ribonucleoprotein complex	GO:0098930			0	1
GO:0098935	K8	BP	dendritic transport	│ └─ dendritic transport	GO:0008088			0	10
GO:0098937	K15	BP	anterograde dendritic transport	│ ├─ anterograde dendritic transport	GO:0098935			0	3
GO:0098971	K23	BP	anterograde dendritic transport of neurotransmitter receptor complex	│ │ └─ anterograde dendritic transport of neurotransmitter receptor complex	GO:0098937			0	2
GO:0098939	K16	BP	dendritic transport of mitochondrion	│ ├─ dendritic transport of mitochondrion	GO:0098935			0	1
GO:0098961	K17	BP	dendritic transport of ribonucleoprotein complex	│ └─ dendritic transport of ribonucleoprotein complex	GO:0098935			0	5
GO:0098963	K24	BP	dendritic transport of messenger ribonucleoprotein complex	│ └─ dendritic transport of messenger ribonucleoprotein complex	GO:0098961			0	5
GO:0098964	K27	BP	anterograde dendritic transport of messenger ribonucleoprotein complex	│ └─ anterograde dendritic transport of messenger ribonucleoprotein complex	GO:0098963			0	1
GO:0099514	K3	BP	synaptic vesicle cytoskeletal transport	├─ synaptic vesicle cytoskeletal transport	SYNGO:transport			0	2
GO:0099517	K9	BP	synaptic vesicle transport along microtubule	│ └─ synaptic vesicle transport along microtubule	GO:0099514			0	2
GO:0048490	K18	BP	anterograde synaptic vesicle transport	│ └─ anterograde synaptic vesicle transport	GO:0099517			0	2
GO:1903742	K25	BP	regulation of anterograde synaptic vesicle transport	│ └─ regulation of anterograde synaptic vesicle transport	GO:0048490			0	1
GO:0099090	K4	BP	synaptic vesicle recycling via endosome	├─ synaptic vesicle recycling via endosome	SYNGO:transport			0	2
GO:0099158	K10	BP	regulation of recycling endosome localization within postsynapse	│ └─ regulation of recycling endosome localization within postsynapse	GO:0099090			0	1
GO:0099089	K5	BP	establishment of endoplasmic reticulum localization to postsynapse	├─ establishment of endoplasmic reticulum localization to postsynapse	SYNGO:transport			0	1
GO:0099637	K6	BP	neurotransmitter receptor transport	└─ neurotransmitter receptor transport	SYNGO:transport			0	15
GO:0098877	K11	BP	neurotransmitter receptor transport to plasma membrane	├─ neurotransmitter receptor transport to plasma membrane	GO:0099637			0	14
GO:0098969	K19	BP	neurotransmitter receptor transport to postsynaptic membrane	│ ├─ neurotransmitter receptor transport to postsynaptic membrane	GO:0098877			0	4
GO:0099639	K20	BP	neurotransmitter receptor transport, endosome to plasma membrane	│ └─ neurotransmitter receptor transport, endosome to plasma membrane	GO:0098877			0	11
GO:0098887	K26	BP	neurotransmitter receptor transport, endosome to postsynaptic membrane	│ └─ neurotransmitter receptor transport, endosome to postsynaptic membrane	GO:0099639			0	10
GO:0099152	K28	BP	regulation of neurotransmitter receptor transport, endosome to postsynaptic membrane	│ └─ regulation of neurotransmitter receptor transport, endosome to postsynaptic membrane	GO:0098887			0	3
GO:0098943	K12	BP	neurotransmitter receptor transport, postsynaptic endosome to lysosome	└─ neurotransmitter receptor transport, postsynaptic endosome to lysosome	GO:0099637			0	1

## Sheet: GluNeu_APP-LDNvsBlank
GO term ID	user interface reference code	GO domain	GO term name	GO term name - hierarchical structure	GO parent term ID	GSEA p-value	GSEA 'gene cluster' FDR corrected p-value	GSEA count foreground/input	GSEA count background	genes - hgnc_id	genes - hgnc_symbol	genes - your genelist input
GO:0045202		CC	synapse	synapse		1.63076e-27	3.75075e-26	113	1082	HGNC:9246;HGNC:29132;HGNC:1753;HGNC:7999;HGNC:19411;HGNC:1767;HGNC:1426;HGNC:946;HGNC:14946;HGNC:1775;HGNC:14674;HGNC:19665;HGNC:29125;HGNC:30765;HGNC:19679;HGNC:10003;HGNC:25412;HGNC:8607;HGNC:4460;HGNC:10469;HGNC:9395;HGNC:9401;HGNC:24600;HGNC:144;HGNC:12303;HGNC:17282;HGNC:13406;HGNC:17283;HGNC:31922;HGNC:2510;HGNC:578;HGNC:2855;HGNC:1951;HGNC:4572;HGNC:4571;HGNC:4574;HGNC:4076;HGNC:4081;HGNC:…	PPFIA2;ABLIM3;CDH13;NRG3;LRRTM4;CDH8;CADPS;MAGI1;PPP1R9A;CDK5R1;PCDH15;STXBP5;DNM3;TNIK;AAK1;RGS7;SGIP1;PRKN;GPM6A;RTN3;PRKCB;PRKCE;ANKS1B;ACTG1;TRIO;RIMS1;PCLO;RIMS2;ERC2;CTNNA2;APBA1;DGKI;CHRM2;GRIA2;GRIA1;GRIA4;GABRA2;GABRB1;GABRB2;GRIN2B;KCNMA1;CACNA1D;CDH10;NRG1;PICALM;SNAP91;CLCN3;APP;ATP2B1;CNTN1;CNTN5;EPHA4;KCNQ5;KCNJ3;CADM1;CACNA1E;CNTNAP4;SCN2A;CACNA1C;ADAM23;NRXN1;PCDH17;GLRA3;SCN1A;CD…	PPFIA2;ABLIM3;CDH13;NRG3;LRRTM4;CDH8;CADPS;MAGI1;PPP1R9A;CDK5R1;PCDH15;STXBP5;DNM3;TNIK;AAK1;RGS7;SGIP1;PRKN;GPM6A;RTN3;PRKCB;PRKCE;ANKS1B;ACTG1;TRIO;RIMS1;PCLO;RIMS2;ERC2;CTNNA2;APBA1;DGKI;CHRM2;GRIA2;GRIA1;GRIA4;GABRA2;GABRB1;GABRB2;GRIN2B;KCNMA1;CACNA1D;CDH10;NRG1;PICALM;SNAP91;CLCN3;APP;ATP2B1;CNTN1;CNTN5;EPHA4;KCNQ5;KCNJ3;CADM1;CACNA1E;CNTNAP4;SCN2A;CACNA1C;ADAM23;NRXN1;PCDH17;GLRA3;SCN1A;CD…
GO:0097060	A1	CC	synaptic membrane	├─ synaptic membrane	GO:0045202			1	17	HGNC:1767	CDH8	CDH8
GO:0099243	A2	CC	extrinsic component of synaptic membrane	│ ├─ extrinsic component of synaptic membrane	GO:0097060			0	2
GO:0099699	A3	CC	integral component of synaptic membrane	│ └─ integral component of synaptic membrane	GO:0097060			0	10
GO:0098793	B1	CC	presynapse	├─ presynapse	GO:0045202	1.31214e-19	1.00597e-18	66	531	HGNC:1426;HGNC:946;HGNC:14946;HGNC:1775;HGNC:14674;HGNC:19665;HGNC:29125;HGNC:30765;HGNC:19679;HGNC:10003;HGNC:25412;HGNC:8607;HGNC:4460;HGNC:10469;HGNC:9395;HGNC:9401;HGNC:24600;HGNC:9246;HGNC:144;HGNC:12303;HGNC:17282;HGNC:13406;HGNC:17283;HGNC:31922;HGNC:2510;HGNC:578;HGNC:2855;HGNC:1951;HGNC:4572;HGNC:4571;HGNC:4574;HGNC:4076;HGNC:4081;HGNC:4082;HGNC:4586;HGNC:6284;HGNC:1391;HGNC:1749;HGNC:79…	CADPS;MAGI1;PPP1R9A;CDK5R1;PCDH15;STXBP5;DNM3;TNIK;AAK1;RGS7;SGIP1;PRKN;GPM6A;RTN3;PRKCB;PRKCE;ANKS1B;PPFIA2;ACTG1;TRIO;RIMS1;PCLO;RIMS2;ERC2;CTNNA2;APBA1;DGKI;CHRM2;GRIA2;GRIA1;GRIA4;GABRA2;GABRB1;GABRB2;GRIN2B;KCNMA1;CACNA1D;CDH10;NRG1;PICALM;SNAP91;CLCN3;APP;ATP2B1;CNTN1;CNTN5;EPHA4;KCNQ5;KCNJ3;CADM1;CACNA1E;CNTNAP4;SCN2A;CACNA1C;ADAM23;NRXN1;PCDH17;GLRA3;SCN1A;CDH2;GABBR2;GRM3;NCAM1;PTPRD;CHR…	CADPS;MAGI1;PPP1R9A;CDK5R1;PCDH15;STXBP5;DNM3;TNIK;AAK1;RGS7;SGIP1;PRKN;GPM6A;RTN3;PRKCB;PRKCE;ANKS1B;PPFIA2;ACTG1;TRIO;RIMS1;PCLO;RIMS2;ERC2;CTNNA2;APBA1;DGKI;CHRM2;GRIA2;GRIA1;GRIA4;GABRA2;GABRB1;GABRB2;GRIN2B;KCNMA1;CACNA1D;CDH10;NRG1;PICALM;SNAP91;CLCN3;APP;ATP2B1;CNTN1;CNTN5;EPHA4;KCNQ5;KCNJ3;CADM1;CACNA1E;CNTNAP4;SCN2A;CACNA1C;ADAM23;NRXN1;PCDH17;GLRA3;SCN1A;CDH2;GABBR2;GRM3;NCAM1;PTPRD;CHR…
GO:0099523	B2	CC	presynaptic cytosol	│ ├─ presynaptic cytosol	GO:0098793	0.00593879	0.00718906	5	33	HGNC:9395;HGNC:9401;HGNC:24600;HGNC:19665;HGNC:9246	PRKCB;PRKCE;ANKS1B;STXBP5;PPFIA2	PRKCB;PRKCE;ANKS1B;STXBP5;PPFIA2
GO:0099569	B3	CC	presynaptic cytoskeleton	│ ├─ presynaptic cytoskeleton	GO:0098793			1	3	HGNC:144	ACTG1	ACTG1
GO:0099182	B12	CC	presynaptic intermediate filament cytoskeleton	│ │ ├─ presynaptic intermediate filament cytoskeleton	GO:0099569			0	1
GO:0099143	B13	CC	presynaptic actin cytoskeleton	│ │ └─ presynaptic actin cytoskeleton	GO:0099569			1	1	HGNC:144	ACTG1	ACTG1
GO:0048786	B4	CC	presynaptic active zone	│ ├─ presynaptic active zone	GO:0098793	1.22062e-10	3.11935e-10	20	89	HGNC:12303;HGNC:17282;HGNC:13406;HGNC:17283;HGNC:31922;HGNC:2510;HGNC:578;HGNC:2855;HGNC:1951;HGNC:4572;HGNC:4571;HGNC:4574;HGNC:4076;HGNC:4081;HGNC:4082;HGNC:4586;HGNC:6284;HGNC:1391;HGNC:1749;HGNC:7997	TRIO;RIMS1;PCLO;RIMS2;ERC2;CTNNA2;APBA1;DGKI;CHRM2;GRIA2;GRIA1;GRIA4;GABRA2;GABRB1;GABRB2;GRIN2B;KCNMA1;CACNA1D;CDH10;NRG1	TRIO;RIMS1;PCLO;RIMS2;ERC2;CTNNA2;APBA1;DGKI;CHRM2;GRIA2;GRIA1;GRIA4;GABRA2;GABRB1;GABRB2;GRIN2B;KCNMA1;CACNA1D;CDH10;NRG1
GO:0098831	B14	CC	presynaptic active zone cytoplasmic component	│ │ ├─ presynaptic active zone cytoplasmic component	GO:0048786	0.00105429	0.00142639	5	21	HGNC:17282;HGNC:13406;HGNC:17283;HGNC:31922;HGNC:2510	RIMS1;PCLO;RIMS2;ERC2;CTNNA2	RIMS1;PCLO;RIMS2;ERC2;CTNNA2
GO:0048787	B15	CC	presynaptic active zone membrane	│ │ └─ presynaptic active zone membrane	GO:0048786	4.13626e-09	7.318e-09	15	57	HGNC:578;HGNC:2855;HGNC:17282;HGNC:1951;HGNC:4572;HGNC:4571;HGNC:4574;HGNC:4076;HGNC:4081;HGNC:4082;HGNC:4586;HGNC:6284;HGNC:1391;HGNC:1749;HGNC:7997	APBA1;DGKI;RIMS1;CHRM2;GRIA2;GRIA1;GRIA4;GABRA2;GABRB1;GABRB2;GRIN2B;KCNMA1;CACNA1D;CDH10;NRG1	APBA1;DGKI;RIMS1;CHRM2;GRIA2;GRIA1;GRIA4;GABRA2;GABRB1;GABRB2;GRIN2B;KCNMA1;CACNA1D;CDH10;NRG1
GO:0099029	B27	CC	anchored component of presynaptic active zone membrane	│ │ ├─ anchored component of presynaptic active zone membrane	GO:0048787			0	5
GO:0098891	B28	CC	extrinsic component of presynaptic active zone membrane	│ │ ├─ extrinsic component of presynaptic active zone membrane	GO:0048787			2	3	HGNC:2855;HGNC:17282	DGKI;RIMS1	DGKI;RIMS1
GO:0099059	B29	CC	integral component of presynaptic active zone membrane	│ │ └─ integral component of presynaptic active zone membrane	GO:0048787	1.31773e-07	2.16484e-07	12	45	HGNC:1951;HGNC:4572;HGNC:4571;HGNC:4574;HGNC:4076;HGNC:4081;HGNC:4082;HGNC:4586;HGNC:6284;HGNC:1391;HGNC:1749;HGNC:7997	CHRM2;GRIA2;GRIA1;GRIA4;GABRA2;GABRB1;GABRB2;GRIN2B;KCNMA1;CACNA1D;CDH10;NRG1	CHRM2;GRIA2;GRIA1;GRIA4;GABRA2;GABRB1;GABRB2;GRIN2B;KCNMA1;CACNA1D;CDH10;NRG1
GO:0098833	B5	CC	presynaptic endocytic zone	│ ├─ presynaptic endocytic zone	GO:0098793			2	21	HGNC:15514;HGNC:14986	PICALM;SNAP91	PICALM;SNAP91
GO:0098835	B16	CC	presynaptic endocytic zone membrane	│ │ └─ presynaptic endocytic zone membrane	GO:0098833			2	17	HGNC:15514;HGNC:14986	PICALM;SNAP91	PICALM;SNAP91
GO:0098894	B30	CC	extrinsic component of presynaptic endocytic zone membrane	│ │ └─ extrinsic component of presynaptic endocytic zone membrane	GO:0098835			2	11	HGNC:15514;HGNC:14986	PICALM;SNAP91	PICALM;SNAP91
GO:0098830	B6	CC	presynaptic endosome	│ ├─ presynaptic endosome	GO:0098793			0	6
GO:0098954	B17	CC	presynaptic endosome membrane	│ │ └─ presynaptic endosome membrane	GO:0098830			0	1
GO:0099067	B31	CC	integral component of presynaptic endosome membrane	│ │ └─ integral component of presynaptic endosome membrane	GO:0098954			0	1
GO:0008021	B7	CC	synaptic vesicle	│ ├─ synaptic vesicle	GO:0098793	0.528358	0.528358	4	119	HGNC:2855;HGNC:9246;HGNC:8607;HGNC:2021	DGKI;PPFIA2;PRKN;CLCN3	DGKI;PPFIA2;PRKN;CLCN3
GO:0034592	B18	CC	synaptic vesicle lumen	│ │ ├─ synaptic vesicle lumen	GO:0008021			0	1
GO:0030672	B19	CC	synaptic vesicle membrane	│ │ └─ synaptic vesicle membrane	GO:0008021			2	102	HGNC:8607;HGNC:2021	PRKN;CLCN3	PRKN;CLCN3
GO:0098993	B32	CC	anchored component of synaptic vesicle membrane	│ │ ├─ anchored component of synaptic vesicle membrane	GO:0030672			0	18
GO:0098850	B33	CC	extrinsic component of synaptic vesicle membrane	│ │ ├─ extrinsic component of synaptic vesicle membrane	GO:0030672			0	23
GO:0030285	B34	CC	integral component of synaptic vesicle membrane	│ │ └─ integral component of synaptic vesicle membrane	GO:0030672			1	52	HGNC:2021	CLCN3	CLCN3
GO:0098992	B8	CC	neuronal dense core vesicle	│ ├─ neuronal dense core vesicle	GO:0098793	0.0924357	0.0966374	3	32	HGNC:620;HGNC:1426;HGNC:19665	APP;CADPS;STXBP5	APP;CADPS;STXBP5
GO:0099013	B20	CC	neuronal dense core vesicle lumen	│ │ ├─ neuronal dense core vesicle lumen	GO:0098992			0	3
GO:0099012	B21	CC	neuronal dense core vesicle membrane	│ │ └─ neuronal dense core vesicle membrane	GO:0098992			2	5	HGNC:1426;HGNC:19665	CADPS;STXBP5	CADPS;STXBP5
GO:0098674	B35	CC	extrinsic component of neuronal dense core vesicle membrane	│ │ ├─ extrinsic component of neuronal dense core vesicle membrane	GO:0099012			2	2	HGNC:1426;HGNC:19665	CADPS;STXBP5	CADPS;STXBP5
GO:0099066	B36	CC	integral component of neuronal dense core vesicle membrane	│ │ └─ integral component of neuronal dense core vesicle membrane	GO:0099012			0	3
GO:0042734	B9	CC	presynaptic membrane	│ ├─ presynaptic membrane	GO:0098793	2.55321e-14	9.7873e-14	29	136	HGNC:814;HGNC:9246;HGNC:2171;HGNC:2175;HGNC:19665;HGNC:2510;HGNC:3388;HGNC:6299;HGNC:6264;HGNC:5951;HGNC:1392;HGNC:18747;HGNC:10588;HGNC:1390;HGNC:202;HGNC:8008;HGNC:14267;HGNC:4328;HGNC:4572;HGNC:10585;HGNC:4586;HGNC:1759;HGNC:4507;HGNC:4595;HGNC:7656;HGNC:9668;HGNC:1951;HGNC:1952;HGNC:13830	ATP2B1;PPFIA2;CNTN1;CNTN5;STXBP5;CTNNA2;EPHA4;KCNQ5;KCNJ3;CADM1;CACNA1E;CNTNAP4;SCN2A;CACNA1C;ADAM23;NRXN1;PCDH17;GLRA3;GRIA2;SCN1A;GRIN2B;CDH2;GABBR2;GRM3;NCAM1;PTPRD;CHRM2;CHRM3;CNTNAP2	ATP2B1;PPFIA2;CNTN1;CNTN5;STXBP5;CTNNA2;EPHA4;KCNQ5;KCNJ3;CADM1;CACNA1E;CNTNAP4;SCN2A;CACNA1C;ADAM23;NRXN1;PCDH17;GLRA3;GRIA2;SCN1A;GRIN2B;CDH2;GABBR2;GRM3;NCAM1;PTPRD;CHRM2;CHRM3;CNTNAP2
GO:0099026	B22	CC	anchored component of presynaptic membrane	│ │ ├─ anchored component of presynaptic membrane	GO:0042734			2	7	HGNC:2171;HGNC:2175	CNTN1;CNTN5	CNTN1;CNTN5
GO:0098888	B23	CC	extrinsic component of presynaptic membrane	│ │ ├─ extrinsic component of presynaptic membrane	GO:0042734			2	5	HGNC:19665;HGNC:2510	STXBP5;CTNNA2	STXBP5;CTNNA2
GO:0099056	B24	CC	integral component of presynaptic membrane	│ │ └─ integral component of presynaptic membrane	GO:0042734	5.21144e-11	1.49829e-10	23	117	HGNC:3388;HGNC:6299;HGNC:6264;HGNC:5951;HGNC:1392;HGNC:18747;HGNC:10588;HGNC:1390;HGNC:202;HGNC:8008;HGNC:14267;HGNC:4328;HGNC:4572;HGNC:10585;HGNC:4586;HGNC:1759;HGNC:4507;HGNC:4595;HGNC:7656;HGNC:9668;HGNC:1951;HGNC:1952;HGNC:13830	EPHA4;KCNQ5;KCNJ3;CADM1;CACNA1E;CNTNAP4;SCN2A;CACNA1C;ADAM23;NRXN1;PCDH17;GLRA3;GRIA2;SCN1A;GRIN2B;CDH2;GABBR2;GRM3;NCAM1;PTPRD;CHRM2;CHRM3;CNTNAP2	EPHA4;KCNQ5;KCNJ3;CADM1;CACNA1E;CNTNAP4;SCN2A;CACNA1C;ADAM23;NRXN1;PCDH17;GLRA3;GRIA2;SCN1A;GRIN2B;CDH2;GABBR2;GRM3;NCAM1;PTPRD;CHRM2;CHRM3;CNTNAP2
SYNGO:presyn_ribosome	B10	CC	presynaptic ribosome	│ ├─ presynaptic ribosome	GO:0098793			0	52
SYNGO:presyn_er	B11	CC	presynaptic ER	│ └─ presynaptic ER	GO:0098793			0	2
SYNGO:presyn_er_membrane	B25	CC	presynaptic ER membrane	│ ├─ presynaptic ER membrane	SYNGO:presyn_er			0	1
SYNGO:presyn_er_membrane_integral	B37	CC	integral component of presynaptic ER membrane	│ │ └─ integral component of presynaptic ER membrane	SYNGO:presyn_er_membrane			0	1
SYNGO:presyn_ser	B26	CC	presynaptic SER	│ └─ presynaptic SER	SYNGO:presyn_er			0	1
SYNGO:presyn_ser_membrane	B38	CC	presynaptic SER membrane	│ └─ presynaptic SER membrane	SYNGO:presyn_ser			0	1
SYNGO:presyn_ser_membrane_integral	B39	CC	integral component of presynaptic SER membrane	│ └─ integral component of presynaptic SER membrane	SYNGO:presyn_ser_membrane			0	1
GO:0043083	C1	CC	synaptic cleft	├─ synaptic cleft	GO:0045202			0	17
GO:0098965	C2	CC	extracellular matrix of synaptic cleft	│ └─ extracellular matrix of synaptic cleft	GO:0043083			0	4
GO:0098794	D1	CC	postsynapse	├─ postsynapse	GO:0045202	5.95595e-24	6.84934e-23	79	621	HGNC:21746;HGNC:9392;HGNC:11275;HGNC:15514;HGNC:12303;HGNC:7997;HGNC:8607;HGNC:14085;HGNC:6839;HGNC:6325;HGNC:6759;HGNC:144;HGNC:17089;HGNC:9246;HGNC:15465;HGNC:3390;HGNC:4076;HGNC:4081;HGNC:4082;HGNC:4328;HGNC:4083;HGNC:6238;HGNC:1749;HGNC:14291;HGNC:14287;HGNC:15529;HGNC:18957;HGNC:24600;HGNC:14946;HGNC:16626;HGNC:2516;HGNC:29007;HGNC:2510;HGNC:30765;HGNC:30389;HGNC:2901;HGNC:379;HGNC:2855;HGNC…	CPEB3;PRKAR2B;SPTBN1;PICALM;TRIO;NRG1;PRKN;RTN4;MAP2;KIF5C;MARCKS;ACTG1;SYNE1;PPFIA2;GPHN;EPHA7;GABRA2;GABRB1;GABRB2;GLRA3;GABRB3;KCND2;CDH10;NLGN1;NLGN4X;NLGN4Y;MAGI2;ANKS1B;PPP1R9A;RAPGEF4;CTNND2;FRMPD4;CTNNA2;TNIK;EXOC4;DLG2;AKAP9;DGKI;CNKSR2;ADAM22;LRRTM4;IL1RAPL1;LRRTM3;GRIA1;GRIA2;GRIN2B;GRID1;GRID2;LRRC4C;LRRC7;PTPRT;PTPRO;GRIA4;CHRM3;ADGRB3;DNM3;SNAP91;RGS7;NTRK2;CNTN1;TENM2;NBEA;CADM1;EP…	CPEB3;PRKAR2B;SPTBN1;PICALM;TRIO;NRG1;PRKN;RTN4;MAP2;KIF5C;MARCKS;ACTG1;SYNE1;PPFIA2;GPHN;EPHA7;GABRA2;GABRB1;GABRB2;GLRA3;GABRB3;KCND2;CDH10;NLGN1;NLGN4X;NLGN4Y;MAGI2;ANKS1B;PPP1R9A;RAPGEF4;CTNND2;FRMPD4;CTNNA2;TNIK;EXOC4;DLG2;AKAP9;DGKI;CNKSR2;KSR2;ADAM22;LRRTM4;IL1RAPL1;LRRTM3;GRIA1;GRIA2;GRIN2B;GRID1;GRID2;LRRC4C;LRRC7;PTPRT;PTPRO;GRIA4;CHRM3;ADGRB3;DNM3;SNAP91;RGS7;NTRK2;CNTN1;TENM2;NBEA;CAD…
GO:0099524	D2	CC	postsynaptic cytosol	│ ├─ postsynaptic cytosol	GO:0098794			1	26	HGNC:6325	KIF5C	KIF5C
GO:0099571	D3	CC	postsynaptic cytoskeleton	│ ├─ postsynaptic cytoskeleton	GO:0098794	0.0405837	0.0466712	3	22	HGNC:6759;HGNC:144;HGNC:17089	MARCKS;ACTG1;SYNE1	MARCKS;ACTG1;SYNE1
GO:0099160	D12	CC	postsynaptic intermediate filament cytoskeleton	│ │ ├─ postsynaptic intermediate filament cytoskeleton	GO:0099571			0	3
GO:0098871	D13	CC	postsynaptic actin cytoskeleton	│ │ ├─ postsynaptic actin cytoskeleton	GO:0099571			2	17	HGNC:144;HGNC:17089	ACTG1;SYNE1	ACTG1;SYNE1
GO:0150050	D14	CC	postsynaptic septin cytoskeleton	│ │ ├─ postsynaptic septin cytoskeleton	GO:0099571			0	1
GO:0099189	D15	CC	postsynaptic spectrin-associated cytoskeleton	│ │ └─ postsynaptic spectrin-associated cytoskeleton	GO:0099571			0	1
GO:0097444	D4	CC	spine apparatus	│ ├─ spine apparatus	GO:0098794			0	7
GO:0098897	D16	CC	spine apparatus membrane	│ │ └─ spine apparatus membrane	GO:0097444			0	2
GO:0099065	D30	CC	integral component of spine apparatus membrane	│ │ └─ integral component of spine apparatus membrane	GO:0098897			0	2
GO:0150051	D5	CC	postsynaptic Golgi apparatus	│ ├─ postsynaptic Golgi apparatus	GO:0098794			0	1
GO:0099572	D6	CC	postsynaptic specialization	│ ├─ postsynaptic specialization	GO:0098794	3.49817e-15	1.60916e-14	44	311	HGNC:9246;HGNC:15465;HGNC:3390;HGNC:4076;HGNC:4081;HGNC:4082;HGNC:4328;HGNC:4083;HGNC:6238;HGNC:1749;HGNC:14291;HGNC:14287;HGNC:15529;HGNC:18957;HGNC:24600;HGNC:14946;HGNC:16626;HGNC:2516;HGNC:29007;HGNC:2510;HGNC:30765;HGNC:30389;HGNC:2901;HGNC:379;HGNC:2855;HGNC:19701;HGNC:201;HGNC:19411;HGNC:5996;HGNC:19410;HGNC:4571;HGNC:4572;HGNC:4586;HGNC:14085;HGNC:4575;HGNC:4576;HGNC:29317;HGNC:18531;HGNC…	PPFIA2;GPHN;EPHA7;GABRA2;GABRB1;GABRB2;GLRA3;GABRB3;KCND2;CDH10;NLGN1;NLGN4X;NLGN4Y;MAGI2;ANKS1B;PPP1R9A;RAPGEF4;CTNND2;FRMPD4;CTNNA2;TNIK;EXOC4;DLG2;AKAP9;DGKI;CNKSR2;ADAM22;LRRTM4;IL1RAPL1;LRRTM3;GRIA1;GRIA2;GRIN2B;RTN4;GRID1;GRID2;LRRC4C;LRRC7;PTPRT;PTPRO;GRIA4;CHRM3;NRG1;ADGRB3	PPFIA2;GPHN;EPHA7;GABRA2;GABRB1;GABRB2;GLRA3;GABRB3;KCND2;CDH10;NLGN1;NLGN4X;NLGN4Y;MAGI2;ANKS1B;PPP1R9A;RAPGEF4;CTNND2;FRMPD4;CTNNA2;TNIK;EXOC4;DLG2;AKAP9;DGKI;CNKSR2;KSR2;ADAM22;LRRTM4;IL1RAPL1;LRRTM3;GRIA1;GRIA2;GRIN2B;RTN4;GRID1;GRID2;LRRC4C;LRRC7;PTPRT;PTPRO;GRIA4;CHRM3;NRG1;ADGRB3
GO:0099091	D17	CC	postsynaptic specialization, intracellular component	│ │ ├─ postsynaptic specialization, intracellular component	GO:0099572			1	9	HGNC:15465	GPHN	GPHN
GO:0099634	D18	CC	postsynaptic specialization membrane	│ │ ├─ postsynaptic specialization membrane	GO:0099572	9.23422e-07		11	45	HGNC:3390;HGNC:4076;HGNC:4081;HGNC:4082;HGNC:4328;HGNC:4083;HGNC:6238;HGNC:1749;HGNC:14291;HGNC:14287;HGNC:15529	EPHA7;GABRA2;GABRB1;GABRB2;GLRA3;GABRB3;KCND2;CDH10;NLGN1;NLGN4X;NLGN4Y	EPHA7;GABRA2;GABRB1;GABRB2;GLRA3;GABRB3;KCND2;CDH10;NLGN1;NLGN4X;NLGN4Y
GO:0098892	D31	CC	extrinsic component of postsynaptic specialization membrane	│ │ │ ├─ extrinsic component of postsynaptic specialization membrane	GO:0099634			0	2
GO:0099060	D32	CC	integral component of postsynaptic specialization membrane	│ │ │ └─ integral component of postsynaptic specialization membrane	GO:0099634	4.18887e-07	6.42293e-07	11	41	HGNC:3390;HGNC:4076;HGNC:4081;HGNC:4082;HGNC:4328;HGNC:4083;HGNC:6238;HGNC:1749;HGNC:14291;HGNC:14287;HGNC:15529	EPHA7;GABRA2;GABRB1;GABRB2;GLRA3;GABRB3;KCND2;CDH10;NLGN1;NLGN4X;NLGN4Y	EPHA7;GABRA2;GABRB1;GABRB2;GLRA3;GABRB3;KCND2;CDH10;NLGN1;NLGN4X;NLGN4Y
GO:0014069	D19	CC	postsynaptic density	│ │ ├─ postsynaptic density	GO:0099572	2.46842e-10	5.16123e-10	32	251	HGNC:18957;HGNC:24600;HGNC:14946;HGNC:16626;HGNC:2516;HGNC:29007;HGNC:2510;HGNC:30765;HGNC:30389;HGNC:2901;HGNC:379;HGNC:2855;HGNC:19701;HGNC:201;HGNC:19411;HGNC:5996;HGNC:19410;HGNC:4571;HGNC:4572;HGNC:4586;HGNC:3390;HGNC:14085;HGNC:4575;HGNC:4576;HGNC:29317;HGNC:18531;HGNC:9682;HGNC:9678;HGNC:4574;HGNC:1952;HGNC:7997;HGNC:945	MAGI2;ANKS1B;PPP1R9A;RAPGEF4;CTNND2;FRMPD4;CTNNA2;TNIK;EXOC4;DLG2;AKAP9;DGKI;CNKSR2;ADAM22;LRRTM4;IL1RAPL1;LRRTM3;GRIA1;GRIA2;GRIN2B;EPHA7;RTN4;GRID1;GRID2;LRRC4C;LRRC7;PTPRT;PTPRO;GRIA4;CHRM3;NRG1;ADGRB3	MAGI2;ANKS1B;PPP1R9A;RAPGEF4;CTNND2;FRMPD4;CTNNA2;TNIK;EXOC4;DLG2;AKAP9;DGKI;CNKSR2;KSR2;ADAM22;LRRTM4;IL1RAPL1;LRRTM3;GRIA1;GRIA2;GRIN2B;EPHA7;RTN4;GRID1;GRID2;LRRC4C;LRRC7;PTPRT;PTPRO;GRIA4;CHRM3;NRG1;ADGRB3
GO:0099092	D33	CC	postsynaptic density, intracellular component	│ │ │ ├─ postsynaptic density, intracellular component	GO:0014069	0.0527908	0.0578185	4	42	HGNC:2510;HGNC:24600;HGNC:30765;HGNC:30389	CTNNA2;ANKS1B;TNIK;EXOC4	CTNNA2;ANKS1B;TNIK;EXOC4
GO:0098839	D34	CC	postsynaptic density membrane	│ │ │ └─ postsynaptic density membrane	GO:0014069	3.89318e-12	1.27919e-11	23	101	HGNC:2901;HGNC:379;HGNC:2855;HGNC:19701;HGNC:201;HGNC:19411;HGNC:5996;HGNC:19410;HGNC:4571;HGNC:4572;HGNC:4586;HGNC:3390;HGNC:14085;HGNC:4575;HGNC:4576;HGNC:29317;HGNC:18531;HGNC:9682;HGNC:9678;HGNC:4574;HGNC:1952;HGNC:7997;HGNC:945	DLG2;AKAP9;DGKI;CNKSR2;ADAM22;LRRTM4;IL1RAPL1;LRRTM3;GRIA1;GRIA2;GRIN2B;EPHA7;RTN4;GRID1;GRID2;LRRC4C;LRRC7;PTPRT;PTPRO;GRIA4;CHRM3;NRG1;ADGRB3	DLG2;AKAP9;DGKI;CNKSR2;KSR2;ADAM22;LRRTM4;IL1RAPL1;LRRTM3;GRIA1;GRIA2;GRIN2B;EPHA7;RTN4;GRID1;GRID2;LRRC4C;LRRC7;PTPRT;PTPRO;GRIA4;CHRM3;NRG1;ADGRB3
GO:0099031	D40	CC	anchored component of postsynaptic density membrane	│ │ │ ├─ anchored component of postsynaptic density membrane	GO:0098839			1	7	HGNC:2901	DLG2	DLG2
GO:0099147	D41	CC	extrinsic component of postsynaptic density membrane	│ │ │ ├─ extrinsic component of postsynaptic density membrane	GO:0098839	0.00297911	0.00380663	3	7	HGNC:379;HGNC:2855;HGNC:19701	AKAP9;DGKI;CNKSR2	AKAP9;DGKI;CNKSR2;KSR2
GO:0099061	D42	CC	integral component of postsynaptic density membrane	│ │ │ └─ integral component of postsynaptic density membrane	GO:0098839	2.27262e-10	5.16123e-10	19	82	HGNC:201;HGNC:19411;HGNC:5996;HGNC:19410;HGNC:4571;HGNC:4572;HGNC:4586;HGNC:3390;HGNC:14085;HGNC:4575;HGNC:4576;HGNC:29317;HGNC:18531;HGNC:9682;HGNC:9678;HGNC:4574;HGNC:1952;HGNC:7997;HGNC:945	ADAM22;LRRTM4;IL1RAPL1;LRRTM3;GRIA1;GRIA2;GRIN2B;EPHA7;RTN4;GRID1;GRID2;LRRC4C;LRRC7;PTPRT;PTPRO;GRIA4;CHRM3;NRG1;ADGRB3	ADAM22;LRRTM4;IL1RAPL1;LRRTM3;GRIA1;GRIA2;GRIN2B;EPHA7;RTN4;GRID1;GRID2;LRRC4C;LRRC7;PTPRT;PTPRO;GRIA4;CHRM3;NRG1;ADGRB3
GO:0099629	D20	CC	postsynaptic specialization of symmetric synapse	│ │ └─ postsynaptic specialization of symmetric synapse	GO:0099572			0	3
GO:0098843	D7	CC	postsynaptic endocytic zone	│ ├─ postsynaptic endocytic zone	GO:0098794			2	8	HGNC:17089;HGNC:29125	SYNE1;DNM3	SYNE1;DNM3
GO:0098844	D21	CC	postsynaptic endocytic zone membrane	│ │ └─ postsynaptic endocytic zone membrane	GO:0098843			1	2	HGNC:29125	DNM3	DNM3
GO:0098845	D8	CC	postsynaptic endosome	│ ├─ postsynaptic endosome	GO:0098794			0	12
GO:0098895	D22	CC	postsynaptic endosome membrane	│ │ ├─ postsynaptic endosome membrane	GO:0098845			0	2
GO:0098999	D35	CC	extrinsic component of postsynaptic endosome membrane	│ │ │ └─ extrinsic component of postsynaptic endosome membrane	GO:0098895			0	1
GO:0098842	D23	CC	postsynaptic early endosome	│ │ ├─ postsynaptic early endosome	GO:0098845			0	1
GO:0098896	D36	CC	postsynaptic early endosome membrane	│ │ │ └─ postsynaptic early endosome membrane	GO:0098842			0	1
GO:0098998	D43	CC	extrinsic component of postsynaptic early endosome membrane	│ │ │ └─ extrinsic component of postsynaptic early endosome membrane	GO:0098896			0	1
GO:0098837	D24	CC	postsynaptic recycling endosome	│ │ └─ postsynaptic recycling endosome	GO:0098845			0	5
GO:0098944	D37	CC	postsynaptic recycling endosome membrane	│ │ └─ postsynaptic recycling endosome membrane	GO:0098837			0	4
GO:0099033	D44	CC	anchored component of postsynaptic recycling endosome membrane	│ │ └─ anchored component of postsynaptic recycling endosome membrane	GO:0098944			0	2
GO:0045211	D9	CC	postsynaptic membrane	│ ├─ postsynaptic membrane	GO:0098794	3.3909e-15	1.60916e-14	28	114	HGNC:14986;HGNC:10003;HGNC:8032;HGNC:2171;HGNC:18957;HGNC:29943;HGNC:2510;HGNC:7648;HGNC:5951;HGNC:3388;HGNC:2021;HGNC:1390;HGNC:1392;HGNC:11068;HGNC:11070;HGNC:1759;HGNC:14267;HGNC:4595;HGNC:4507;HGNC:18582;HGNC:8033;HGNC:6238;HGNC:4083;HGNC:7656;HGNC:1951;HGNC:20974;HGNC:4575;HGNC:4580	SNAP91;RGS7;NTRK2;CNTN1;MAGI2;TENM2;CTNNA2;NBEA;CADM1;EPHA4;CLCN3;CACNA1C;CACNA1E;SLC8A1;SLC8A3;CDH2;PCDH17;GRM3;GABBR2;ADGRL2;NTRK3;KCND2;GABRB3;NCAM1;CHRM2;ADGRL3;GRID1;GRIK2	SNAP91;RGS7;NTRK2;CNTN1;MAGI2;TENM2;CTNNA2;NBEA;CADM1;EPHA4;CLCN3;CACNA1C;CACNA1E;SLC8A1;SLC8A3;CDH2;PCDH17;GRM3;GABBR2;ADGRL2;NTRK3;KCND2;GABRB3;NCAM1;CHRM2;ADGRL3;GRID1;GRIK2
GO:0099025	D25	CC	anchored component of postsynaptic membrane	│ │ ├─ anchored component of postsynaptic membrane	GO:0045211			1	3	HGNC:2171	CNTN1	CNTN1
GO:0098890	D26	CC	extrinsic component of postsynaptic membrane	│ │ ├─ extrinsic component of postsynaptic membrane	GO:0045211	0.000248687	0.000357488	4	7	HGNC:18957;HGNC:29943;HGNC:2510;HGNC:7648	MAGI2;TENM2;CTNNA2;NBEA	MAGI2;TENM2;CTNNA2;NBEA
GO:0099055	D27	CC	integral component of postsynaptic membrane	│ │ └─ integral component of postsynaptic membrane	GO:0045211	4.57693e-10	8.77244e-10	20	97	HGNC:5951;HGNC:3388;HGNC:2021;HGNC:1390;HGNC:1392;HGNC:11068;HGNC:11070;HGNC:1759;HGNC:14267;HGNC:4595;HGNC:4507;HGNC:18582;HGNC:8033;HGNC:6238;HGNC:4083;HGNC:7656;HGNC:1951;HGNC:20974;HGNC:4575;HGNC:4580	CADM1;EPHA4;CLCN3;CACNA1C;CACNA1E;SLC8A1;SLC8A3;CDH2;PCDH17;GRM3;GABBR2;ADGRL2;NTRK3;KCND2;GABRB3;NCAM1;CHRM2;ADGRL3;GRID1;GRIK2	CADM1;EPHA4;CLCN3;CACNA1C;CACNA1E;SLC8A1;SLC8A3;CDH2;PCDH17;GRM3;GABBR2;ADGRL2;NTRK3;KCND2;GABRB3;NCAM1;CHRM2;ADGRL3;GRID1;GRIK2
SYNGO:postsyn_ribosome	D10	CC	postsynaptic ribosome	│ ├─ postsynaptic ribosome	GO:0098794			0	70
SYNGO:postsyn_er	D11	CC	postsynaptic ER	│ └─ postsynaptic ER	GO:0098794			0	6
SYNGO:postsyn_er_membrane	D28	CC	postsynaptic ER membrane	│ ├─ postsynaptic ER membrane	SYNGO:postsyn_er			0	1
SYNGO:postsyn_er_membrane_integral	D38	CC	integral component of postsynaptic ER membrane	│ │ └─ integral component of postsynaptic ER membrane	SYNGO:postsyn_er_membrane			0	1
SYNGO:postsyn_ser	D29	CC	postsynaptic SER	│ └─ postsynaptic SER	SYNGO:postsyn_er			0	4
SYNGO:postsyn_ser_membrane	D39	CC	postsynaptic SER membrane	│ └─ postsynaptic SER membrane	SYNGO:postsyn_ser			0	1
SYNGO:postsyn_ser_membrane_integral	D45	CC	integral component of postsynaptic SER membrane	│ └─ integral component of postsynaptic SER membrane	SYNGO:postsyn_ser_membrane			0	1
GO:0099544	E1	CC	extrasynaptic space	└─ extrasynaptic space	GO:0045202			0	6
GO:0098966	E2	CC	perisynaptic extracellular matrix	└─ perisynaptic extracellular matrix	GO:0099544			0	5
SYNGO:synprocess		BP	process in the synapse	process in the synapse		1.26971e-23	5.45974e-22	94	874	HGNC:31922;HGNC:1391;HGNC:4081;HGNC:19679;HGNC:19665;HGNC:11495;HGNC:11496;HGNC:1775;HGNC:8008;HGNC:16626;HGNC:13406;HGNC:17282;HGNC:17283;HGNC:9395;HGNC:9246;HGNC:1426;HGNC:2021;HGNC:29125;HGNC:14986;HGNC:15514;HGNC:26953;HGNC:144;HGNC:8607;HGNC:15469;HGNC:9401;HGNC:10003;HGNC:4083;HGNC:4082;HGNC:4571;HGNC:4572;HGNC:4574;HGNC:4580;HGNC:2906;HGNC:1362;HGNC:2516;HGNC:13830;HGNC:15465;HGNC:2901;HGN…	ERC2;CACNA1D;GABRB1;AAK1;STXBP5;SYN2;SYN3;CDK5R1;NRXN1;RAPGEF4;PCLO;RIMS1;RIMS2;PRKCB;PPFIA2;CADPS;CLCN3;DNM3;SNAP91;PICALM;KIAA1109;ACTG1;PRKN;DNAJC6;PRKCE;RGS7;GABRB3;GABRB2;GRIA1;GRIA2;GRIA4;GRIK2;DLGAP2;FRRS1L;CTNND2;CNTNAP2;GPHN;DLG2;CNIH3;MAGI2;TNIK;NBEA;SYNE1;ANKS1B;NRG1;PTPRD;CADM1;NTRK2;PRKAR2B;PPP1R9A;EPHB1;LRRC4C;NCAM1;CNTNAP4;EPHA7;WNK1;TRIO;RTN4;APBA1;GLRA3;CHRM2;DGKI;PPP3CA;SORCS3;A…	ERC2;CACNA1D;GABRB1;AAK1;STXBP5;SYN2;SYN3;CDK5R1;NRXN1;RAPGEF4;PCLO;RIMS1;RIMS2;PRKCB;PPFIA2;CADPS;CLCN3;DNM3;SNAP91;PICALM;KIAA1109;ACTG1;PRKN;DNAJC6;PRKCE;RGS7;GABRB3;GABRB2;GRIA1;GRIA2;GRIA4;GRIK2;DLGAP2;FRRS1L;CTNND2;CNTNAP2;GPHN;DLG2;CNIH3;MAGI2;TNIK;NBEA;SYNE1;ANKS1B;NRG1;PTPRD;CADM1;NTRK2;PRKAR2B;PPP1R9A;EPHB1;LRRC4C;NCAM1;CNTNAP4;EPHA7;WNK1;TRIO;RTN4;APBA1;GLRA3;CHRM2;DGKI;PPP3CA;SORCS3;A…
SYNGO:presynprocess	F1	BP	process in the presynapse	├─ process in the presynapse	SYNGO:synprocess	5.04591e-06	2.68461e-05	25	269	HGNC:31922;HGNC:1391;HGNC:4081;HGNC:19679;HGNC:19665;HGNC:11495;HGNC:11496;HGNC:1775;HGNC:8008;HGNC:16626;HGNC:13406;HGNC:17282;HGNC:17283;HGNC:9395;HGNC:9246;HGNC:1426;HGNC:2021;HGNC:29125;HGNC:14986;HGNC:15514;HGNC:26953;HGNC:144;HGNC:8607;HGNC:15469;HGNC:9401	ERC2;CACNA1D;GABRB1;AAK1;STXBP5;SYN2;SYN3;CDK5R1;NRXN1;RAPGEF4;PCLO;RIMS1;RIMS2;PRKCB;PPFIA2;CADPS;CLCN3;DNM3;SNAP91;PICALM;KIAA1109;ACTG1;PRKN;DNAJC6;PRKCE	ERC2;CACNA1D;GABRB1;AAK1;STXBP5;SYN2;SYN3;CDK5R1;NRXN1;RAPGEF4;PCLO;RIMS1;RIMS2;PRKCB;PPFIA2;CADPS;CLCN3;DNM3;SNAP91;PICALM;KIAA1109;ACTG1;PRKN;DNAJC6;PRKCE
GO:0099509	F2	BP	regulation of presynaptic cytosolic calcium levels	│ ├─ regulation of presynaptic cytosolic calcium levels	SYNGO:presynprocess			2	28	HGNC:31922;HGNC:1391	ERC2;CACNA1D	ERC2;CACNA1D
GO:1905056	F11	BP	ATPase-coupled calcium ion transmembrane transporter activity involved in regulation of presynaptic cytosolic calcium levels	│ │ ├─ ATPase-coupled calcium ion transmembrane transporter activity involved in regulation of presynaptic cytosolic calcium levels	GO:0099509			0	1
GO:0099534	F12	BP	calcium ion binding involved in regulation of presynaptic cytosolic calcium levels	│ │ ├─ calcium ion binding involved in regulation of presynaptic cytosolic calcium levels	GO:0099509			0	2
GO:0099626	F13	BP	voltage-gated calcium channel activity involved in regulation of presynaptic cytosolic calcium levels	│ │ └─ voltage-gated calcium channel activity involved in regulation of presynaptic cytosolic calcium levels	GO:0099509			1	9	HGNC:1391	CACNA1D	CACNA1D
GO:0099505	F3	BP	regulation of presynaptic membrane potential	│ ├─ regulation of presynaptic membrane potential	SYNGO:presynprocess			1	44	HGNC:4081	GABRB1	GABRB1
GO:0099507	F14	BP	ligand-gated ion channel activity involved in regulation of presynaptic membrane potential	│ │ ├─ ligand-gated ion channel activity involved in regulation of presynaptic membrane potential	GO:0099505			0	24
GO:0099508	F15	BP	voltage-gated ion channel activity involved in regulation of presynaptic membrane potential	│ │ ├─ voltage-gated ion channel activity involved in regulation of presynaptic membrane potential	GO:0099505			0	17
GO:0150047	F16	BP	G protein-coupled neurotransmitter receptor activity involved in regulation of presynaptic membrane potential	│ │ ├─ G protein-coupled neurotransmitter receptor activity involved in regulation of presynaptic membrane potential	GO:0099505			1	2	HGNC:4081	GABRB1	GABRB1
GO:0140232	F17	BP	intracellular cAMP-activated cation channel activity involved in regulation of presynaptic membrane potential	│ │ └─ intracellular cAMP-activated cation channel activity involved in regulation of presynaptic membrane potential	GO:0099505			0	1
GO:0140238	F4	BP	presynaptic endocytosis	│ ├─ presynaptic endocytosis	SYNGO:presynprocess			1	3	HGNC:19679	AAK1	AAK1
GO:0099504	F5	BP	synaptic vesicle cycle	│ ├─ synaptic vesicle cycle	SYNGO:presynprocess	2.32311e-06	1.76021e-05	21	189	HGNC:19665;HGNC:11495;HGNC:11496;HGNC:1775;HGNC:8008;HGNC:16626;HGNC:13406;HGNC:17282;HGNC:17283;HGNC:31922;HGNC:9395;HGNC:9246;HGNC:1426;HGNC:2021;HGNC:29125;HGNC:14986;HGNC:15514;HGNC:26953;HGNC:144;HGNC:8607;HGNC:15469	STXBP5;SYN2;SYN3;CDK5R1;NRXN1;RAPGEF4;PCLO;RIMS1;RIMS2;ERC2;PRKCB;PPFIA2;CADPS;CLCN3;DNM3;SNAP91;PICALM;KIAA1109;ACTG1;PRKN;DNAJC6	STXBP5;SYN2;SYN3;CDK5R1;NRXN1;RAPGEF4;PCLO;RIMS1;RIMS2;ERC2;PRKCB;PPFIA2;CADPS;CLCN3;DNM3;SNAP91;PICALM;KIAA1109;ACTG1;PRKN;DNAJC6
GO:0098693	F18	BP	regulation of synaptic vesicle cycle	│ │ ├─ regulation of synaptic vesicle cycle	GO:0099504	0.0493479	0.055841	3	24	HGNC:1775;HGNC:8008;HGNC:16626	CDK5R1;NRXN1;RAPGEF4	CDK5R1;NRXN1;RAPGEF4
GO:0097091	F19	BP	synaptic vesicle clustering	│ │ ├─ synaptic vesicle clustering	GO:0099504	0.00662696	0.0101771	3	10	HGNC:13406;HGNC:11496;HGNC:11495	PCLO;SYN3;SYN2	PCLO;SYN3;SYN2
GO:0099532	F20	BP	synaptic vesicle endosomal processing	│ │ ├─ synaptic vesicle endosomal processing	GO:0099504			0	10
GO:0016182	F29	BP	synaptic vesicle budding from endosome	│ │ │ ├─ synaptic vesicle budding from endosome	GO:0099532			0	4
GO:0016189	F30	BP	synaptic vesicle to endosome fusion	│ │ │ └─ synaptic vesicle to endosome fusion	GO:0099532			0	4
GO:0016079	F21	BP	synaptic vesicle exocytosis	│ │ ├─ synaptic vesicle exocytosis	GO:0099504	0.0116857	0.0152268	7	73	HGNC:17282;HGNC:17283;HGNC:31922;HGNC:9395;HGNC:9246;HGNC:19665;HGNC:1426	RIMS1;RIMS2;ERC2;PRKCB;PPFIA2;STXBP5;CADPS	RIMS1;RIMS2;ERC2;PRKCB;PPFIA2;STXBP5;CADPS
GO:0099502	F31	BP	calcium-dependent activation of synaptic vesicle fusion	│ │ │ ├─ calcium-dependent activation of synaptic vesicle fusion	GO:0016079	0.0121151		3	13	HGNC:17282;HGNC:17283;HGNC:31922	RIMS1;RIMS2;ERC2	RIMS1;RIMS2;ERC2
GO:0150037	F41	BP	regulation of calcium-dependent activation of synaptic vesicle fusion	│ │ │ │ └─ regulation of calcium-dependent activation of synaptic vesicle fusion	GO:0099502	0.00297911	0.00512406	3	7	HGNC:17282;HGNC:17283;HGNC:31922	RIMS1;RIMS2;ERC2	RIMS1;RIMS2;ERC2
GO:2000300	F32	BP	regulation of synaptic vesicle exocytosis	│ │ │ ├─ regulation of synaptic vesicle exocytosis	GO:0016079	0.111535	0.116976	3	35	HGNC:9395;HGNC:9246;HGNC:19665	PRKCB;PPFIA2;STXBP5	PRKCB;PPFIA2;STXBP5
GO:0016081	F33	BP	synaptic vesicle docking	│ │ │ ├─ synaptic vesicle docking	GO:0016079	0.00400301	0.00637517	3	8	HGNC:17282;HGNC:17283;HGNC:19665	RIMS1;RIMS2;STXBP5	RIMS1;RIMS2;STXBP5
GO:0099148	F42	BP	regulation of synaptic vesicle docking	│ │ │ │ └─ regulation of synaptic vesicle docking	GO:0016081			1	3	HGNC:19665	STXBP5	STXBP5
GO:0031629	F34	BP	synaptic vesicle fusion to presynaptic active zone membrane	│ │ │ ├─ synaptic vesicle fusion to presynaptic active zone membrane	GO:0016079			1	8	HGNC:31922	ERC2	ERC2
GO:0031630	F43	BP	regulation of synaptic vesicle fusion to presynaptic active zone membrane	│ │ │ │ └─ regulation of synaptic vesicle fusion to presynaptic active zone membrane	GO:0031629			1	7	HGNC:31922	ERC2	ERC2
GO:0016082	F35	BP	synaptic vesicle priming	│ │ │ └─ synaptic vesicle priming	GO:0016079	0.0001684	0.000482748	5	13	HGNC:17282;HGNC:17283;HGNC:31922;HGNC:1426;HGNC:19665	RIMS1;RIMS2;ERC2;CADPS;STXBP5	RIMS1;RIMS2;ERC2;CADPS;STXBP5
GO:0010807	F44	BP	regulation of synaptic vesicle priming	│ │ │ └─ regulation of synaptic vesicle priming	GO:0016082			1	3	HGNC:19665	STXBP5	STXBP5
GO:0098700	F22	BP	synaptic vesicle neurotransmitter loading	│ │ ├─ synaptic vesicle neurotransmitter loading	GO:0099504			0	8
GO:0099162	F36	BP	regulation of synaptic vesicle neurotransmitter loading	│ │ │ └─ regulation of synaptic vesicle neurotransmitter loading	GO:0098700			0	2
GO:0099180	F23	BP	zinc ion import into synaptic vesicle	│ │ ├─ zinc ion import into synaptic vesicle	GO:0099504			0	2
GO:0097401	F24	BP	synaptic vesicle proton loading	│ │ ├─ synaptic vesicle proton loading	GO:0099504			1	18	HGNC:2021	CLCN3	CLCN3
GO:1901546	F37	BP	regulation of proton loading	│ │ │ └─ regulation of proton loading	GO:0097401			0	1
GO:0048488	F25	BP	synaptic vesicle endocytosis	│ │ └─ synaptic vesicle endocytosis	GO:0099504	0.00217787	0.00407167	7	52	HGNC:29125;HGNC:14986;HGNC:15514;HGNC:26953;HGNC:144;HGNC:8607;HGNC:15469	DNM3;SNAP91;PICALM;KIAA1109;ACTG1;PRKN;DNAJC6	DNM3;SNAP91;PICALM;KIAA1109;ACTG1;PRKN;DNAJC6
GO:1900242	F38	BP	regulation of synaptic vesicle endocytosis	│ │ ├─ regulation of synaptic vesicle endocytosis	GO:0048488	0.0225182	0.0261698	3	17	HGNC:26953;HGNC:144;HGNC:8607	KIAA1109;ACTG1;PRKN	KIAA1109;ACTG1;PRKN
GO:0016185	F39	BP	synaptic vesicle budding from presynaptic endocytic zone membrane	│ │ ├─ synaptic vesicle budding from presynaptic endocytic zone membrane	GO:0048488			0	1
GO:0098694	F45	BP	regulation of synaptic vesicle budding from presynaptic endocytic zone membrane	│ │ │ └─ regulation of synaptic vesicle budding from presynaptic endocytic zone membrane	GO:0016185			0	1
GO:0016191	F40	BP	synaptic vesicle uncoating	│ │ └─ synaptic vesicle uncoating	GO:0048488			1	3	HGNC:15469	DNAJC6	DNAJC6
GO:0099525	F6	BP	presynaptic dense core vesicle exocytosis	│ ├─ presynaptic dense core vesicle exocytosis	SYNGO:presynprocess	0.000716789	0.00181306	5	19	HGNC:1426;HGNC:17282;HGNC:29125;HGNC:19665;HGNC:9401	CADPS;RIMS1;DNM3;STXBP5;PRKCE	CADPS;RIMS1;DNM3;STXBP5;PRKCE
GO:0099161	F26	BP	regulation of presynaptic dense core vesicle exocytosis	│ │ └─ regulation of presynaptic dense core vesicle exocytosis	GO:0099525			2	9	HGNC:19665;HGNC:9401	STXBP5;PRKCE	STXBP5;PRKCE
GO:0001504	F7	BP	neurotransmitter uptake	│ ├─ neurotransmitter uptake	SYNGO:presynprocess			0	6
GO:0098810	F8	BP	neurotransmitter reuptake	│ ├─ neurotransmitter reuptake	SYNGO:presynprocess			0	10
GO:0051580	F27	BP	regulation of neurotransmitter uptake	│ │ └─ regulation of neurotransmitter uptake	GO:0098810			0	5
SYNGO:presyn_chaperoneProteinFolding	F9	BP	presynaptic chaperone-mediated protein folding	│ ├─ presynaptic chaperone-mediated protein folding	SYNGO:presynprocess			0	3
GO:0098928	F10	BP	presynaptic signaling pathway	│ └─ presynaptic signaling pathway	SYNGO:presynprocess			0	1
GO:0099526	F28	BP	presynapse to nucleus signaling pathway	│ └─ presynapse to nucleus signaling pathway	GO:0098928			0	1
SYNGO:postsynprocess	G1	BP	process in the postsynapse	├─ process in the postsynapse	SYNGO:synprocess	5.61895e-06	2.68461e-05	22	218	HGNC:10003;HGNC:4083;HGNC:4082;HGNC:4571;HGNC:4572;HGNC:4574;HGNC:4580;HGNC:2906;HGNC:1362;HGNC:2516;HGNC:8607;HGNC:13830;HGNC:15465;HGNC:2901;HGNC:26802;HGNC:18957;HGNC:30765;HGNC:16626;HGNC:7648;HGNC:17089;HGNC:24600;HGNC:7997	RGS7;GABRB3;GABRB2;GRIA1;GRIA2;GRIA4;GRIK2;DLGAP2;FRRS1L;CTNND2;PRKN;CNTNAP2;GPHN;DLG2;CNIH3;MAGI2;TNIK;RAPGEF4;NBEA;SYNE1;ANKS1B;NRG1	RGS7;GABRB3;GABRB2;GRIA1;GRIA2;GRIA4;GRIK2;DLGAP2;FRRS1L;CTNND2;PRKN;CNTNAP2;GPHN;DLG2;CNIH3;MAGI2;TNIK;RAPGEF4;NBEA;SYNE1;ANKS1B;NRG1
GO:0099566	G2	BP	regulation of postsynaptic cytosolic calcium levels	│ ├─ regulation of postsynaptic cytosolic calcium levels	SYNGO:postsynprocess			0	12
GO:1905059	G8	BP	ATPase-coupled calcium ion transmembrane transporter activity involved in regulation of postsynaptic cytosolic calcium levels	│ │ ├─ ATPase-coupled calcium ion transmembrane transporter activity involved in regulation of postsynaptic cytosolic calcium levels	GO:0099566			0	1
GO:0099567	G9	BP	calcium ion binding involved in regulation of postsynaptic cytosolic calcium levels	│ │ ├─ calcium ion binding involved in regulation of postsynaptic cytosolic calcium levels	GO:0099566			0	1
GO:1905060	G10	BP	calcium:cation antiporter activity involved in regulation of postsynaptic cytosolic calcium ion levels	│ │ ├─ calcium:cation antiporter activity involved in regulation of postsynaptic cytosolic calcium ion levels	GO:0099566			0	3
GO:0098695	G11	BP	inositol 1,4,5-trisphosphate receptor activity involved in regulation of postsynaptic cytosolic calcium levels	│ │ ├─ inositol 1,4,5-trisphosphate receptor activity involved in regulation of postsynaptic cytosolic calcium levels	GO:0099566			0	1
GO:0099583	G12	BP	neurotransmitter receptor activity involved in regulation of postsynaptic cytosolic calcium levels	│ │ └─ neurotransmitter receptor activity involved in regulation of postsynaptic cytosolic calcium levels	GO:0099566			0	1
GO:0098872	G22	BP	G-protein coupled neurotransmitter receptor activity involved in regulation of postsynaptic cytosolic calcium levels	│ │ └─ G-protein coupled neurotransmitter receptor activity involved in regulation of postsynaptic cytosolic calcium levels	GO:0099583			0	1
GO:0060078	G3	BP	regulation of postsynaptic membrane potential	│ ├─ regulation of postsynaptic membrane potential	SYNGO:postsynprocess	0.00290068	0.00512406	7	55	HGNC:10003;HGNC:4083;HGNC:4082;HGNC:4571;HGNC:4572;HGNC:4574;HGNC:4580	RGS7;GABRB3;GABRB2;GRIA1;GRIA2;GRIA4;GRIK2	RGS7;GABRB3;GABRB2;GRIA1;GRIA2;GRIA4;GRIK2
GO:0140233	G13	BP	intracellular cAMP-activated cation channel activity involved in regulation of postsynaptic membrane potential	│ │ ├─ intracellular cAMP-activated cation channel activity involved in regulation of postsynaptic membrane potential	GO:0060078			0	2
GO:0099579	G23	BP	G protein-coupled neurotransmitter receptor activity involved in regulation of postsynaptic membrane potential	│ │ │ └─ G protein-coupled neurotransmitter receptor activity involved in regulation of postsynaptic membrane potential	GO:0140233			0	2
GO:1904315	G14	BP	transmitter-gated ion channel activity involved in regulation of postsynaptic membrane potential	│ │ ├─ transmitter-gated ion channel activity involved in regulation of postsynaptic membrane potential	GO:0060078	0.00342637	0.00566669	6	42	HGNC:4083;HGNC:4082;HGNC:4571;HGNC:4572;HGNC:4574;HGNC:4580	GABRB3;GABRB2;GRIA1;GRIA2;GRIA4;GRIK2	GABRB3;GABRB2;GRIA1;GRIA2;GRIA4;GRIK2
GO:1905030	G15	BP	voltage-gated ion channel activity involved in regulation of postsynaptic membrane potential	│ │ └─ voltage-gated ion channel activity involved in regulation of postsynaptic membrane potential	GO:0060078			0	4
GO:0098962	G4	BP	regulation of postsynaptic neurotransmitter receptor activity	│ ├─ regulation of postsynaptic neurotransmitter receptor activity	SYNGO:postsynprocess			1	18	HGNC:2906	DLGAP2	DLGAP2
GO:0099072	G5	BP	regulation of postsynaptic membrane neurotransmitter receptor levels	│ ├─ regulation of postsynaptic membrane neurotransmitter receptor levels	SYNGO:postsynprocess	0.000855617	0.0018202	12	121	HGNC:1362;HGNC:2516;HGNC:8607;HGNC:13830;HGNC:15465;HGNC:2901;HGNC:26802;HGNC:18957;HGNC:30765;HGNC:16626;HGNC:7648;HGNC:17089	FRRS1L;CTNND2;PRKN;CNTNAP2;GPHN;DLG2;CNIH3;MAGI2;TNIK;RAPGEF4;NBEA;SYNE1	FRRS1L;CTNND2;PRKN;CNTNAP2;GPHN;DLG2;CNIH3;MAGI2;TNIK;RAPGEF4;NBEA;SYNE1
GO:0099645	G16	BP	neurotransmitter receptor localization to postsynaptic specialization membrane	│ │ ├─ neurotransmitter receptor localization to postsynaptic specialization membrane	GO:0099072	0.000913331	0.0018202	7	44	HGNC:15465;HGNC:2901;HGNC:26802;HGNC:18957;HGNC:30765;HGNC:16626;HGNC:7648	GPHN;DLG2;CNIH3;MAGI2;TNIK;RAPGEF4;NBEA	GPHN;DLG2;CNIH3;MAGI2;TNIK;RAPGEF4;NBEA
GO:0098696	G24	BP	regulation of neurotransmitter receptor localization to postsynaptic specialization membrane	│ │ │ └─ regulation of neurotransmitter receptor localization to postsynaptic specialization membrane	GO:0099645	0.00780764	0.0115768	4	22	HGNC:18957;HGNC:30765;HGNC:16626;HGNC:7648	MAGI2;TNIK;RAPGEF4;NBEA	MAGI2;TNIK;RAPGEF4;NBEA
GO:0098967	G17	BP	exocytic insertion of neurotransmitter receptor to postsynaptic membrane	│ │ ├─ exocytic insertion of neurotransmitter receptor to postsynaptic membrane	GO:0099072			0	6
GO:0099145	G25	BP	regulation of exocytic insertion of neurotransmitter receptor to postsynaptic membrane	│ │ │ └─ regulation of exocytic insertion of neurotransmitter receptor to postsynaptic membrane	GO:0098967			0	1
GO:0098970	G18	BP	postsynaptic neurotransmitter receptor diffusion trapping	│ │ ├─ postsynaptic neurotransmitter receptor diffusion trapping	GO:0099072			0	5
GO:0150054	G26	BP	regulation of postsynaptic neurotransmitter receptor diffusion trapping	│ │ │ └─ regulation of postsynaptic neurotransmitter receptor diffusion trapping	GO:0098970			0	3
GO:0098884	G19	BP	postsynaptic neurotransmitter receptor endocytosis	│ │ └─ postsynaptic neurotransmitter receptor endocytosis	GO:0099072			1	38	HGNC:17089	SYNE1	SYNE1
GO:0099149	G27	BP	regulation of postsynaptic neurotransmitter receptor endocytosis	│ │ └─ regulation of postsynaptic neurotransmitter receptor endocytosis	GO:0098884			1	30	HGNC:17089	SYNE1	SYNE1
GO:0150038	G6	BP	postsynaptic dense core vesicle exocytosis	│ ├─ postsynaptic dense core vesicle exocytosis	SYNGO:postsynprocess			0	2
GO:0150044	G20	BP	regulation of postsynaptic dense core vesicle exocytosis	│ │ └─ regulation of postsynaptic dense core vesicle exocytosis	GO:0150038			0	1
GO:0098926	G7	BP	postsynaptic signaling pathway	│ └─ postsynaptic signaling pathway	SYNGO:postsynprocess			2	18	HGNC:24600;HGNC:7997	ANKS1B;NRG1	ANKS1B;NRG1
GO:0099527	G21	BP	postsynapse to nucleus signaling pathway	│ └─ postsynapse to nucleus signaling pathway	GO:0098926			2	16	HGNC:24600;HGNC:7997	ANKS1B;NRG1	ANKS1B;NRG1
GO:1905539	G28	BP	regulation of postsynapse to nucleus signaling pathway	│ └─ regulation of postsynapse to nucleus signaling pathway	GO:0099527			0	2
GO:0099536	H1	BP	synaptic signaling	├─ synaptic signaling	SYNGO:synprocess	7.74764e-07		22	191	HGNC:9668;HGNC:8008;HGNC:5951;HGNC:8032;HGNC:9392;HGNC:14946;HGNC:3392;HGNC:29317;HGNC:7656;HGNC:18747;HGNC:3390;HGNC:2906;HGNC:14540;HGNC:12303;HGNC:14085;HGNC:578;HGNC:4328;HGNC:1951;HGNC:2855;HGNC:24600;HGNC:9314;HGNC:16699	PTPRD;NRXN1;CADM1;NTRK2;PRKAR2B;PPP1R9A;EPHB1;LRRC4C;NCAM1;CNTNAP4;EPHA7;DLGAP2;WNK1;TRIO;RTN4;APBA1;GLRA3;CHRM2;DGKI;ANKS1B;PPP3CA;SORCS3	PTPRD;NRXN1;CADM1;NTRK2;PRKAR2B;PPP1R9A;EPHB1;LRRC4C;NCAM1;CNTNAP4;EPHA7;DLGAP2;WNK1;TRIO;RTN4;APBA1;GLRA3;CHRM2;DGKI;ANKS1B;PPP3CA;SORCS3
GO:0099537	H2	BP	trans-synaptic signaling	│ ├─ trans-synaptic signaling	GO:0099536	4.01246e-07	4.3134e-06	22	183	HGNC:9668;HGNC:8008;HGNC:5951;HGNC:8032;HGNC:9392;HGNC:14946;HGNC:3392;HGNC:29317;HGNC:7656;HGNC:18747;HGNC:3390;HGNC:2906;HGNC:14540;HGNC:12303;HGNC:14085;HGNC:578;HGNC:4328;HGNC:1951;HGNC:2855;HGNC:24600;HGNC:9314;HGNC:16699	PTPRD;NRXN1;CADM1;NTRK2;PRKAR2B;PPP1R9A;EPHB1;LRRC4C;NCAM1;CNTNAP4;EPHA7;DLGAP2;WNK1;TRIO;RTN4;APBA1;GLRA3;CHRM2;DGKI;ANKS1B;PPP3CA;SORCS3	PTPRD;NRXN1;CADM1;NTRK2;PRKAR2B;PPP1R9A;EPHB1;LRRC4C;NCAM1;CNTNAP4;EPHA7;DLGAP2;WNK1;TRIO;RTN4;APBA1;GLRA3;CHRM2;DGKI;ANKS1B;PPP3CA;SORCS3
GO:0099541	H5	BP	trans-synaptic signaling by lipid	│ │ ├─ trans-synaptic signaling by lipid	GO:0099537			1	6	HGNC:8008	NRXN1	NRXN1
GO:0099542	H13	BP	trans-synaptic signaling by endocannabinoid	│ │ │ └─ trans-synaptic signaling by endocannabinoid	GO:0099541			1	6	HGNC:8008	NRXN1	NRXN1
GO:0098921	H21	BP	retrograde trans-synaptic signaling by endocannabinoid	│ │ │ ├─ retrograde trans-synaptic signaling by endocannabinoid	GO:0099542			0	4
GO:0099178	H26	BP	regulation of retrograde trans-synaptic signaling by endocanabinoid	│ │ │ │ └─ regulation of retrograde trans-synaptic signaling by endocanabinoid	GO:0098921			0	2
GO:0099553	H22	BP	trans-synaptic signaling by endocannabinoid, modulating synaptic transmission	│ │ │ └─ trans-synaptic signaling by endocannabinoid, modulating synaptic transmission	GO:0099542			1	2	HGNC:8008	NRXN1	NRXN1
GO:0150036	H27	BP	regulation of trans-synaptic signaling by endocannabinoid, modulating synaptic transmission	│ │ │ └─ regulation of trans-synaptic signaling by endocannabinoid, modulating synaptic transmission	GO:0099553			1	2	HGNC:8008	NRXN1	NRXN1
GO:0099540	H6	BP	trans-synaptic signaling by neuropeptide	│ │ ├─ trans-synaptic signaling by neuropeptide	GO:0099537			0	1
GO:0099543	H7	BP	trans-synaptic signaling by soluble gas	│ │ ├─ trans-synaptic signaling by soluble gas	GO:0099537			0	1
GO:0099548	H14	BP	trans-synaptic signaling by nitric oxide	│ │ │ └─ trans-synaptic signaling by nitric oxide	GO:0099543			0	1
GO:0099555	H23	BP	trans-synaptic signaling by nitric oxide, modulating synaptic transmission	│ │ │ └─ trans-synaptic signaling by nitric oxide, modulating synaptic transmission	GO:0099548			0	1
GO:0098925	H28	BP	retrograde trans-synaptic signaling by nitric oxide, modulating synaptic transmission	│ │ │ └─ retrograde trans-synaptic signaling by nitric oxide, modulating synaptic transmission	GO:0099555			0	1
GO:0099545	H8	BP	trans-synaptic signaling by trans-synaptic complex	│ │ ├─ trans-synaptic signaling by trans-synaptic complex	GO:0099537			1	12	HGNC:5951	CADM1	CADM1
GO:0098942	H15	BP	retrograde trans-synaptic signaling by trans-synaptic protein complex	│ │ │ ├─ retrograde trans-synaptic signaling by trans-synaptic protein complex	GO:0099545			1	7	HGNC:5951	CADM1	CADM1
GO:0099557	H16	BP	trans-synaptic signaling by trans-synaptic complex, modulating synaptic transmission	│ │ │ └─ trans-synaptic signaling by trans-synaptic complex, modulating synaptic transmission	GO:0099545			0	2
GO:0099157	H9	BP	trans-synaptic signalling via exosome	│ │ ├─ trans-synaptic signalling via exosome	GO:0099537			0	1
GO:0099183	H10	BP	trans-synaptic signaling by BDNF, modulating synaptic transmission	│ │ ├─ trans-synaptic signaling by BDNF, modulating synaptic transmission	GO:0099537			1	5	HGNC:8032	NTRK2	NTRK2
GO:0150035	H17	BP	regulation of trans-synaptic signaling by BDNF, modulating synaptic transmission	│ │ │ └─ regulation of trans-synaptic signaling by BDNF, modulating synaptic transmission	GO:0099183			0	1
GO:0007268	H11	BP	chemical synaptic transmission	│ │ └─ chemical synaptic transmission	GO:0099537	2.45611e-06	1.76021e-05	19	158	HGNC:9392;HGNC:14946;HGNC:3392;HGNC:29317;HGNC:7656;HGNC:9668;HGNC:18747;HGNC:3390;HGNC:2906;HGNC:14540;HGNC:12303;HGNC:14085;HGNC:578;HGNC:4328;HGNC:1951;HGNC:2855;HGNC:24600;HGNC:9314;HGNC:16699	PRKAR2B;PPP1R9A;EPHB1;LRRC4C;NCAM1;PTPRD;CNTNAP4;EPHA7;DLGAP2;WNK1;TRIO;RTN4;APBA1;GLRA3;CHRM2;DGKI;ANKS1B;PPP3CA;SORCS3	PRKAR2B;PPP1R9A;EPHB1;LRRC4C;NCAM1;PTPRD;CNTNAP4;EPHA7;DLGAP2;WNK1;TRIO;RTN4;APBA1;GLRA3;CHRM2;DGKI;ANKS1B;PPP3CA;SORCS3
GO:0050804	H18	BP	modulation of chemical synaptic transmission	│ │ ├─ modulation of chemical synaptic transmission	GO:0007268	7.13572e-05	0.000219169	12	90	HGNC:9392;HGNC:14946;HGNC:3392;HGNC:29317;HGNC:7656;HGNC:9668;HGNC:18747;HGNC:3390;HGNC:2906;HGNC:14540;HGNC:12303;HGNC:14085	PRKAR2B;PPP1R9A;EPHB1;LRRC4C;NCAM1;PTPRD;CNTNAP4;EPHA7;DLGAP2;WNK1;TRIO;RTN4	PRKAR2B;PPP1R9A;EPHB1;LRRC4C;NCAM1;PTPRD;CNTNAP4;EPHA7;DLGAP2;WNK1;TRIO;RTN4
GO:0099531	H19	BP	presynaptic process involved in chemical synaptic transmission	│ │ ├─ presynaptic process involved in chemical synaptic transmission	GO:0007268	0.0638584		4	45	HGNC:578;HGNC:4328;HGNC:1951;HGNC:2855	APBA1;GLRA3;CHRM2;DGKI	APBA1;GLRA3;CHRM2;DGKI
GO:0099171	H24	BP	presynaptic modulation of chemical synaptic transmission	│ │ │ └─ presynaptic modulation of chemical synaptic transmission	GO:0099531	0.0638584	0.0688633	4	45	HGNC:578;HGNC:4328;HGNC:1951;HGNC:2855	APBA1;GLRA3;CHRM2;DGKI	APBA1;GLRA3;CHRM2;DGKI
GO:0099565	H20	BP	postsynaptic process involved in chemical synaptic transmission	│ │ └─ postsynaptic process involved in chemical synaptic transmission	GO:0007268	0.0180479	0.0221731	4	29	HGNC:24600;HGNC:9314;HGNC:16699;HGNC:12303	ANKS1B;PPP3CA;SORCS3;TRIO	ANKS1B;PPP3CA;SORCS3;TRIO
GO:0099170	H25	BP	postsynaptic modulation of chemical synaptic transmission	│ │ └─ postsynaptic modulation of chemical synaptic transmission	GO:0099565	0.0640589	0.0688633	3	27	HGNC:9314;HGNC:16699;HGNC:12303	PPP3CA;SORCS3;TRIO	PPP3CA;SORCS3;TRIO
GO:0099538	H3	BP	synaptic signaling via neuropeptide	│ ├─ synaptic signaling via neuropeptide	GO:0099536			0	8
GO:0099163	H4	BP	synaptic signaling by nitric oxide	│ └─ synaptic signaling by nitric oxide	GO:0099536			0	3
GO:0150045	H12	BP	regulation of synaptic signaling by nitric oxide	│ └─ regulation of synaptic signaling by nitric oxide	GO:0099163			0	2
GO:0050808	I1	BP	synapse organization	├─ synapse organization	SYNGO:synprocess	6.57365e-17	1.41333e-15	46	302	HGNC:20974;HGNC:18582;HGNC:7648;HGNC:19701;HGNC:3390;HGNC:4575;HGNC:16626;HGNC:2510;HGNC:6759;HGNC:18747;HGNC:1767;HGNC:9678;HGNC:9682;HGNC:9246;HGNC:17282;HGNC:13406;HGNC:17283;HGNC:31922;HGNC:144;HGNC:18957;HGNC:2901;HGNC:2516;HGNC:5951;HGNC:14267;HGNC:20360;HGNC:9668;HGNC:29317;HGNC:7997;HGNC:19835;HGNC:8008;HGNC:7999;HGNC:2175;HGNC:19411;HGNC:7998;HGNC:3313;HGNC:19410;HGNC:4576;HGNC:620;HGNC:…	ADGRL3;ADGRL2;NBEA;CNKSR2;EPHA7;GRID1;RAPGEF4;CTNNA2;MARCKS;CNTNAP4;CDH8;PTPRO;PTPRT;PPFIA2;RIMS1;PCLO;RIMS2;ERC2;ACTG1;MAGI2;DLG2;CTNND2;CADM1;PCDH17;LRFN5;PTPRD;LRRC4C;NRG1;MDGA2;NRXN1;NRG3;CNTN5;LRRTM4;NRG2;ELAVL2;LRRTM3;GRID2;APP;NTRK3;EPHA4;ADGRB3;PLXNA4;TENM2;TENM4;TENM1;FRMPD4	ADGRL3;ADGRL2;NBEA;CNKSR2;KSR2;EPHA7;GRID1;RAPGEF4;CTNNA2;MARCKS;CNTNAP4;CDH8;PTPRO;PTPRT;PPFIA2;RIMS1;PCLO;RIMS2;ERC2;ACTG1;MAGI2;DLG2;CTNND2;CADM1;PCDH17;LRFN5;PTPRD;LRRC4C;NRG1;MDGA2;NRXN1;NRG3;CNTN5;LRRTM4;NRG2;ELAVL2;LRRTM3;GRID2;APP;NTRK3;EPHA4;ADGRB3;PLXNA4;TENM2;TENM4;TENM1;FRMPD4
GO:0099172	I2	BP	presynapse organization	│ ├─ presynapse organization	GO:0050808			0	2
GO:0099174	I16	BP	regulation of presynapse organization	│ │ └─ regulation of presynapse organization	GO:0099172			0	2
GO:0099173	I3	BP	postsynapse organization	│ ├─ postsynapse organization	GO:0050808	0.200851	0.205633	4	71	HGNC:19701;HGNC:3390;HGNC:4575;HGNC:16626	CNKSR2;EPHA7;GRID1;RAPGEF4	CNKSR2;KSR2;EPHA7;GRID1;RAPGEF4
GO:0099175	I17	BP	regulation of postsynapse organization	│ │ ├─ regulation of postsynapse organization	GO:0099173	0.257053	0.257053	3	54	HGNC:3390;HGNC:4575;HGNC:16626	EPHA7;GRID1;RAPGEF4	EPHA7;GRID1;RAPGEF4
GO:0099084	I18	BP	postsynaptic specialization organization	│ │ └─ postsynaptic specialization organization	GO:0099173			0	1
GO:0099563	I4	BP	modification of synaptic structure	│ ├─ modification of synaptic structure	GO:0050808			2	32	HGNC:2510;HGNC:6759	CTNNA2;MARCKS	CTNNA2;MARCKS
GO:0099010	I19	BP	modification of postsynaptic structure	│ │ └─ modification of postsynaptic structure	GO:0099563			2	31	HGNC:2510;HGNC:6759	CTNNA2;MARCKS	CTNNA2;MARCKS
GO:0099159	I34	BP	regulation of modification of postsynaptic structure	│ │ ├─ regulation of modification of postsynaptic structure	GO:0099010			0	9
GO:0098885	I35	BP	modification of postsynaptic actin cytoskeleton	│ │ └─ modification of postsynaptic actin cytoskeleton	GO:0099010			2	18	HGNC:2510;HGNC:6759	CTNNA2;MARCKS	CTNNA2;MARCKS
GO:1905274	I47	BP	regulation of modification of postsynaptic actin cytoskeleton	│ │ └─ regulation of modification of postsynaptic actin cytoskeleton	GO:0098885			1	8	HGNC:6759	MARCKS	MARCKS
GO:0050807	I5	BP	regulation of synapse organization	│ ├─ regulation of synapse organization	GO:0050808	0.0180479	0.0221731	4	29	HGNC:18747;HGNC:1767;HGNC:9678;HGNC:9682	CNTNAP4;CDH8;PTPRO;PTPRT	CNTNAP4;CDH8;PTPRO;PTPRT
GO:0098918	I6	BP	structural constituent of synapse	│ ├─ structural constituent of synapse	GO:0050808	5.2455e-06	2.68461e-05	9	34	HGNC:9246;HGNC:17282;HGNC:13406;HGNC:17283;HGNC:31922;HGNC:144;HGNC:18957;HGNC:2901;HGNC:2516	PPFIA2;RIMS1;PCLO;RIMS2;ERC2;ACTG1;MAGI2;DLG2;CTNND2	PPFIA2;RIMS1;PCLO;RIMS2;ERC2;ACTG1;MAGI2;DLG2;CTNND2
GO:0099181	I20	BP	structural constituent of presynapse	│ │ ├─ structural constituent of presynapse	GO:0098918	6.37362e-05	0.000219169	5	10	HGNC:9246;HGNC:17282;HGNC:13406;HGNC:17283;HGNC:31922	PPFIA2;RIMS1;PCLO;RIMS2;ERC2	PPFIA2;RIMS1;PCLO;RIMS2;ERC2
GO:0098882	I36	BP	structural constituent of active zone	│ │ │ ├─ structural constituent of active zone	GO:0099181	0.000363953	0.000978125	4	8	HGNC:17282;HGNC:13406;HGNC:17283;HGNC:31922	RIMS1;PCLO;RIMS2;ERC2	RIMS1;PCLO;RIMS2;ERC2
GO:0098699	I37	BP	structural constituent of presynaptic actin cytoskeleton	│ │ │ └─ structural constituent of presynaptic actin cytoskeleton	GO:0099181			0	1
GO:0099186	I21	BP	structural constituent of postsynapse	│ │ └─ structural constituent of postsynapse	GO:0098918	0.0101876	0.0141312	4	24	HGNC:144;HGNC:18957;HGNC:2901;HGNC:2516	ACTG1;MAGI2;DLG2;CTNND2	ACTG1;MAGI2;DLG2;CTNND2
GO:0098973	I38	BP	structural constituent of postsynaptic actin cytoskeleton	│ │ ├─ structural constituent of postsynaptic actin cytoskeleton	GO:0099186			1	4	HGNC:144	ACTG1	ACTG1
GO:0099184	I39	BP	structural constituent of postsynaptic intermediate filament cytoskeleton	│ │ ├─ structural constituent of postsynaptic intermediate filament cytoskeleton	GO:0099186			0	2
GO:0098879	I40	BP	structural constituent of postsynaptic specialization	│ │ ├─ structural constituent of postsynaptic specialization	GO:0099186			1	3	HGNC:18957	MAGI2	MAGI2
GO:0098919	I41	BP	structural constituent of postsynaptic density	│ │ └─ structural constituent of postsynaptic density	GO:0099186	0.00824322	0.0118153	3	11	HGNC:18957;HGNC:2901;HGNC:2516	MAGI2;DLG2;CTNND2	MAGI2;DLG2;CTNND2
GO:0150043	I7	BP	structural constituent of synapse-associated extracellular matrix	│ ├─ structural constituent of synapse-associated extracellular matrix	GO:0050808			0	1
GO:0099560	I8	BP	synapse adhesion between pre- and post-synapse	│ ├─ synapse adhesion between pre- and post-synapse	GO:0050808	6.14322e-05	0.000219169	8	37	HGNC:5951;HGNC:14267;HGNC:20360;HGNC:9668;HGNC:29317;HGNC:7997;HGNC:18957;HGNC:19835	CADM1;PCDH17;LRFN5;PTPRD;LRRC4C;NRG1;MAGI2;MDGA2	CADM1;PCDH17;LRFN5;PTPRD;LRRC4C;NRG1;MAGI2;MDGA2
GO:0099179	I22	BP	regulation of synaptic membrane adhesion	│ │ └─ regulation of synaptic membrane adhesion	GO:0099560			2	7	HGNC:18957;HGNC:19835	MAGI2;MDGA2	MAGI2;MDGA2
GO:0008039	I9	BP	synaptic target recognition	│ ├─ synaptic target recognition	GO:0050808			0	3
GO:0007416	I10	BP	synapse assembly	│ ├─ synapse assembly	GO:0050808	2.01048e-07	2.88169e-06	16	92	HGNC:5951;HGNC:20974;HGNC:8008;HGNC:7999;HGNC:2175;HGNC:9246;HGNC:19411;HGNC:7998;HGNC:3313;HGNC:19410;HGNC:7997;HGNC:4576;HGNC:620;HGNC:20360;HGNC:19835;HGNC:8033	CADM1;ADGRL3;NRXN1;NRG3;CNTN5;PPFIA2;LRRTM4;NRG2;ELAVL2;LRRTM3;NRG1;GRID2;APP;LRFN5;MDGA2;NTRK3	CADM1;ADGRL3;NRXN1;NRG3;CNTN5;PPFIA2;LRRTM4;NRG2;ELAVL2;LRRTM3;NRG1;GRID2;APP;LRFN5;MDGA2;NTRK3
GO:0099054	I23	BP	presynapse assembly	│ │ ├─ presynapse assembly	GO:0007416	0.0225182	0.0261698	3	17	HGNC:2175;HGNC:9246;HGNC:8008	CNTN5;PPFIA2;NRXN1	CNTN5;PPFIA2;NRXN1
GO:0051963	I24	BP	regulation of synapse assembly	│ │ ├─ regulation of synapse assembly	GO:0007416	6.56544e-05	0.000219169	9	49	HGNC:19411;HGNC:7998;HGNC:3313;HGNC:19410;HGNC:7997;HGNC:4576;HGNC:620;HGNC:20360;HGNC:19835	LRRTM4;NRG2;ELAVL2;LRRTM3;NRG1;GRID2;APP;LRFN5;MDGA2	LRRTM4;NRG2;ELAVL2;LRRTM3;NRG1;GRID2;APP;LRFN5;MDGA2
GO:1905606	I42	BP	regulation of presynapse assembly	│ │ │ ├─ regulation of presynapse assembly	GO:0051963	0.000863749	0.0018202	6	31	HGNC:19410;HGNC:7997;HGNC:4576;HGNC:620;HGNC:20360;HGNC:19835	LRRTM3;NRG1;GRID2;APP;LRFN5;MDGA2	LRRTM3;NRG1;GRID2;APP;LRFN5;MDGA2
GO:0150052	I43	BP	regulation of postsynapse assembly	│ │ │ └─ regulation of postsynapse assembly	GO:0051963			0	7
GO:0098698	I25	BP	postsynaptic specialization assembly	│ │ ├─ postsynaptic specialization assembly	GO:0007416			2	32	HGNC:8033;HGNC:4576	NTRK3;GRID2	NTRK3;GRID2
GO:0099150	I44	BP	regulation of postsynaptic specialization assembly	│ │ │ ├─ regulation of postsynaptic specialization assembly	GO:0098698			0	7
GO:0097107	I45	BP	postsynaptic density assembly	│ │ │ └─ postsynaptic density assembly	GO:0098698			2	19	HGNC:8033;HGNC:4576	NTRK3;GRID2	NTRK3;GRID2
GO:0099151	I48	BP	regulation of postsynaptic density assembly	│ │ │ └─ regulation of postsynaptic density assembly	GO:0097107			1	14	HGNC:4576	GRID2	GRID2
GO:0097104	I26	BP	postsynaptic membrane assembly	│ │ └─ postsynaptic membrane assembly	GO:0007416			0	1
GO:0098883	I11	BP	synapse disassembly	│ ├─ synapse disassembly	GO:0050808			2	8	HGNC:3388;HGNC:945	EPHA4;ADGRB3	EPHA4;ADGRB3
GO:1905806	I27	BP	regulation of synapse disassembly	│ │ └─ regulation of synapse disassembly	GO:0098883			2	8	HGNC:3388;HGNC:945	EPHA4;ADGRB3	EPHA4;ADGRB3
GO:0060074	I12	BP	synapse maturation	│ ├─ synapse maturation	GO:0050808			2	17	HGNC:7998;HGNC:945	NRG2;ADGRB3	NRG2;ADGRB3
GO:0090128	I28	BP	regulation of synapse maturation	│ │ └─ regulation of synapse maturation	GO:0060074			2	14	HGNC:7998;HGNC:945	NRG2;ADGRB3	NRG2;ADGRB3
GO:0099558	I13	BP	maintenance of synapse structure	│ ├─ maintenance of synapse structure	GO:0050808	7.0269e-05	0.000219169	6	18	HGNC:9102;HGNC:29943;HGNC:29945;HGNC:8117;HGNC:5951;HGNC:20974	PLXNA4;TENM2;TENM4;TENM1;CADM1;ADGRL3	PLXNA4;TENM2;TENM4;TENM1;CADM1;ADGRL3
GO:0099559	I29	BP	maintenance of alignment of postsynaptic density and presynaptic active zone	│ │ ├─ maintenance of alignment of postsynaptic density and presynaptic active zone	GO:0099558	0.000931267	0.0018202	3	4	HGNC:29943;HGNC:29945;HGNC:8117	TENM2;TENM4;TENM1	TENM2;TENM4;TENM1
GO:0098880	I30	BP	maintenance of postsynaptic specialization structure	│ │ └─ maintenance of postsynaptic specialization structure	GO:0099558			2	9	HGNC:5951;HGNC:20974	CADM1;ADGRL3	CADM1;ADGRL3
GO:0099562	I46	BP	maintenance of postsynaptic density structure	│ │ └─ maintenance of postsynaptic density structure	GO:0098880			0	2
GO:0099187	I14	BP	presynaptic cytoskeleton organization	│ ├─ presynaptic cytoskeleton organization	GO:0050808			0	5
GO:0099140	I31	BP	presynaptic actin cytoskeleton organization	│ │ └─ presynaptic actin cytoskeleton organization	GO:0099187			0	5
GO:0099188	I15	BP	postsynaptic cytoskeleton organization	│ └─ postsynaptic cytoskeleton organization	GO:0050808	0.0115354	0.0152268	4	25	HGNC:29007;HGNC:29943;HGNC:29945;HGNC:8117	FRMPD4;TENM2;TENM4;TENM1	FRMPD4;TENM2;TENM4;TENM1
GO:0098974	I32	BP	postsynaptic actin cytoskeleton organization	│ ├─ postsynaptic actin cytoskeleton organization	GO:0099188			1	21	HGNC:29007	FRMPD4	FRMPD4
GO:0099190	I33	BP	postsynaptic spectrin-associated cytoskeleton organization	│ └─ postsynaptic spectrin-associated cytoskeleton organization	GO:0099188	0.000931267	0.0018202	3	4	HGNC:29943;HGNC:29945;HGNC:8117	TENM2;TENM4;TENM1	TENM2;TENM4;TENM1
SYNGO:metabolism	J1	BP	metabolism	├─ metabolism	SYNGO:synprocess			1	93	HGNC:8607	PRKN	PRKN
SYNGO:presyn_ATPmetabolic	J2	BP	ATP metabolic process in the presynapse	│ ├─ ATP metabolic process in the presynapse	SYNGO:metabolism			0	1
SYNGO:presyn_regulationATPmetabolic	J12	BP	regulation of ATP metabolic process in the presynapse	│ │ └─ regulation of ATP metabolic process in the presynapse	SYNGO:presyn_ATPmetabolic			0	1
SYNGO:postsyn_ATPmetabolic	J3	BP	ATP metabolic process in the postsynapse	│ ├─ ATP metabolic process in the postsynapse	SYNGO:metabolism			0	1
GO:0099546	J4	BP	protein catabolic process, modulating synaptic transmission	│ ├─ protein catabolic process, modulating synaptic transmission	SYNGO:metabolism			0	1
GO:0099574	J5	BP	regulation of protein catabolic process at synapse, modulating synaptic transmission	│ ├─ regulation of protein catabolic process at synapse, modulating synaptic transmission	SYNGO:metabolism			0	6
GO:0099576	J13	BP	regulation of protein catabolic process at postsynapse, modulating synaptic transmission	│ │ ├─ regulation of protein catabolic process at postsynapse, modulating synaptic transmission	GO:0099574			0	5
GO:0099575	J14	BP	regulation of protein catabolic process at presynapse, modulating synaptic transmission	│ │ └─ regulation of protein catabolic process at presynapse, modulating synaptic transmission	GO:0099574			0	1
GO:0099547	J6	BP	regulation of translation at synapse, modulating synaptic transmission	│ ├─ regulation of translation at synapse, modulating synaptic transmission	SYNGO:metabolism			0	7
GO:0099578	J15	BP	regulation of translation at postsynapse, modulating synaptic transmission	│ │ ├─ regulation of translation at postsynapse, modulating synaptic transmission	GO:0099547			0	3
GO:0099577	J16	BP	regulation of translation at presynapse, modulating synaptic transmission	│ │ └─ regulation of translation at presynapse, modulating synaptic transmission	GO:0099547			0	2
GO:0042135	J7	BP	neurotransmitter catabolic process	│ ├─ neurotransmitter catabolic process	SYNGO:metabolism			0	2
GO:0140246	J8	BP	protein catabolic process at synapse	│ ├─ protein catabolic process at synapse	SYNGO:metabolism			1	13	HGNC:8607	PRKN	PRKN
GO:0140247	J17	BP	protein catabolic process at presynapse	│ │ ├─ protein catabolic process at presynapse	GO:0140246			1	3	HGNC:8607	PRKN	PRKN
GO:0140251	J21	BP	regulation protein catabolic process at presynapse	│ │ │ └─ regulation protein catabolic process at presynapse	GO:0140247			1	3	HGNC:8607	PRKN	PRKN
GO:0140249	J18	BP	protein catabolic process at postsynapse	│ │ └─ protein catabolic process at postsynapse	GO:0140246			0	10
GO:0140252	J22	BP	regulation protein catabolic process at postsynapse	│ │ └─ regulation protein catabolic process at postsynapse	GO:0140249			0	7
GO:0042136	J9	BP	neurotransmitter biosynthetic process	│ ├─ neurotransmitter biosynthetic process	SYNGO:metabolism			0	2
GO:0140241	J10	BP	translation at synapse	│ ├─ translation at synapse	SYNGO:metabolism			0	56
GO:0140236	J19	BP	translation at presynapse	│ │ ├─ translation at presynapse	GO:0140241			0	51
GO:0140242	J20	BP	translation at postsynapse	│ │ └─ translation at postsynapse	GO:0140241			0	56
GO:0140245	J23	BP	regulation of translation at postsynapse	│ │ └─ regulation of translation at postsynapse	GO:0140242			0	4
GO:0140235	J11	BP	RNA polyadenylation at postsynapse	│ └─ RNA polyadenylation at postsynapse	SYNGO:metabolism			0	1
SYNGO:transport	K1	BP	transport	└─ transport	SYNGO:synprocess			2	36	HGNC:10774;HGNC:6872	SFPQ;MAPK10	SFPQ;MAPK10
GO:0008088	K2	BP	axo-dendritic transport	├─ axo-dendritic transport	SYNGO:transport			1	15	HGNC:10774	SFPQ	SFPQ
GO:0098930	K7	BP	axonal transport	│ ├─ axonal transport	GO:0008088			0	5
GO:0008089	K13	BP	anterograde axonal transport	│ │ ├─ anterograde axonal transport	GO:0098930			0	4
GO:0099641	K21	BP	anterograde axonal protein transport	│ │ │ ├─ anterograde axonal protein transport	GO:0008089			0	2
GO:0140231	K22	BP	anterograde axonal transport of neurotransmitter receptor complex	│ │ │ └─ anterograde axonal transport of neurotransmitter receptor complex	GO:0008089			0	1
GO:0099088	K14	BP	axonal transport of messenger ribonucleoprotein complex	│ │ └─ axonal transport of messenger ribonucleoprotein complex	GO:0098930			0	1
GO:0098935	K8	BP	dendritic transport	│ └─ dendritic transport	GO:0008088			1	10	HGNC:10774	SFPQ	SFPQ
GO:0098937	K15	BP	anterograde dendritic transport	│ ├─ anterograde dendritic transport	GO:0098935			0	3
GO:0098971	K23	BP	anterograde dendritic transport of neurotransmitter receptor complex	│ │ └─ anterograde dendritic transport of neurotransmitter receptor complex	GO:0098937			0	2
GO:0098939	K16	BP	dendritic transport of mitochondrion	│ ├─ dendritic transport of mitochondrion	GO:0098935			0	1
GO:0098961	K17	BP	dendritic transport of ribonucleoprotein complex	│ └─ dendritic transport of ribonucleoprotein complex	GO:0098935			1	5	HGNC:10774	SFPQ	SFPQ
GO:0098963	K24	BP	dendritic transport of messenger ribonucleoprotein complex	│ └─ dendritic transport of messenger ribonucleoprotein complex	GO:0098961			1	5	HGNC:10774	SFPQ	SFPQ
GO:0098964	K27	BP	anterograde dendritic transport of messenger ribonucleoprotein complex	│ └─ anterograde dendritic transport of messenger ribonucleoprotein complex	GO:0098963			0	1
GO:0099514	K3	BP	synaptic vesicle cytoskeletal transport	├─ synaptic vesicle cytoskeletal transport	SYNGO:transport			0	2
GO:0099517	K9	BP	synaptic vesicle transport along microtubule	│ └─ synaptic vesicle transport along microtubule	GO:0099514			0	2
GO:0048490	K18	BP	anterograde synaptic vesicle transport	│ └─ anterograde synaptic vesicle transport	GO:0099517			0	2
GO:1903742	K25	BP	regulation of anterograde synaptic vesicle transport	│ └─ regulation of anterograde synaptic vesicle transport	GO:0048490			0	1
GO:0099090	K4	BP	synaptic vesicle recycling via endosome	├─ synaptic vesicle recycling via endosome	SYNGO:transport			0	2
GO:0099158	K10	BP	regulation of recycling endosome localization within postsynapse	│ └─ regulation of recycling endosome localization within postsynapse	GO:0099090			0	1
GO:0099089	K5	BP	establishment of endoplasmic reticulum localization to postsynapse	├─ establishment of endoplasmic reticulum localization to postsynapse	SYNGO:transport			0	1
GO:0099637	K6	BP	neurotransmitter receptor transport	└─ neurotransmitter receptor transport	SYNGO:transport			1	15	HGNC:6872	MAPK10	MAPK10
GO:0098877	K11	BP	neurotransmitter receptor transport to plasma membrane	├─ neurotransmitter receptor transport to plasma membrane	GO:0099637			1	14	HGNC:6872	MAPK10	MAPK10
GO:0098969	K19	BP	neurotransmitter receptor transport to postsynaptic membrane	│ ├─ neurotransmitter receptor transport to postsynaptic membrane	GO:0098877			1	4	HGNC:6872	MAPK10	MAPK10
GO:0099639	K20	BP	neurotransmitter receptor transport, endosome to plasma membrane	│ └─ neurotransmitter receptor transport, endosome to plasma membrane	GO:0098877			0	11
GO:0098887	K26	BP	neurotransmitter receptor transport, endosome to postsynaptic membrane	│ └─ neurotransmitter receptor transport, endosome to postsynaptic membrane	GO:0099639			0	10
GO:0099152	K28	BP	regulation of neurotransmitter receptor transport, endosome to postsynaptic membrane	│ └─ regulation of neurotransmitter receptor transport, endosome to postsynaptic membrane	GO:0098887			0	3
GO:0098943	K12	BP	neurotransmitter receptor transport, postsynaptic endosome to lysosome	└─ neurotransmitter receptor transport, postsynaptic endosome to lysosome	GO:0099637			0	1

## Sheet: GluNeu_APP-LDNvsAPP-WT
GO term ID	user interface reference code	GO domain	GO term name	GO term name - hierarchical structure	GO parent term ID	GSEA p-value	GSEA 'gene cluster' FDR corrected p-value	GSEA count foreground/input	GSEA count background	genes - hgnc_id	genes - hgnc_symbol	genes - your genelist input
GO:0045202		CC	synapse	synapse		4.22098e-12	7.17567e-11	37	1082	HGNC:9246;HGNC:7999;HGNC:19411;HGNC:14674;HGNC:24600;HGNC:17282;HGNC:2510;HGNC:578;HGNC:4571;HGNC:4574;HGNC:4586;HGNC:2175;HGNC:6264;HGNC:10588;HGNC:8008;HGNC:14267;HGNC:10585;HGNC:1759;HGNC:4595;HGNC:9668;HGNC:13830;HGNC:6839;HGNC:3390;HGNC:6238;HGNC:14291;HGNC:18957;HGNC:30389;HGNC:2901;HGNC:5996;HGNC:19410;HGNC:29317;HGNC:945;HGNC:7648;HGNC:11068;HGNC:18582;HGNC:20974;HGNC:4580	PPFIA2;NRG3;LRRTM4;PCDH15;ANKS1B;RIMS1;CTNNA2;APBA1;GRIA1;GRIA4;GRIN2B;CNTN5;KCNJ3;SCN2A;NRXN1;PCDH17;SCN1A;CDH2;GRM3;PTPRD;CNTNAP2;MAP2;EPHA7;KCND2;NLGN1;MAGI2;EXOC4;DLG2;IL1RAPL1;LRRTM3;LRRC4C;ADGRB3;NBEA;SLC8A1;ADGRL2;ADGRL3;GRIK2	PPFIA2;NRG3;LRRTM4;PCDH15;ANKS1B;RIMS1;CTNNA2;APBA1;GRIA1;GRIA4;GRIN2B;CNTN5;KCNJ3;SCN2A;NRXN1;PCDH17;SCN1A;CDH2;GRM3;PTPRD;CNTNAP2;MAP2;EPHA7;KCND2;NLGN1;MAGI2;EXOC4;DLG2;IL1RAPL1;LRRTM3;LRRC4C;ADGRB3;NBEA;SLC8A1;ADGRL2;ADGRL3;GRIK2
GO:0097060	A1	CC	synaptic membrane	├─ synaptic membrane	GO:0045202			0	17
GO:0099243	A2	CC	extrinsic component of synaptic membrane	│ ├─ extrinsic component of synaptic membrane	GO:0097060			0	2
GO:0099699	A3	CC	integral component of synaptic membrane	│ └─ integral component of synaptic membrane	GO:0097060			0	10
GO:0098793	B1	CC	presynapse	├─ presynapse	GO:0045202	6.19409e-07	1.05299e-06	19	531	HGNC:14674;HGNC:24600;HGNC:9246;HGNC:17282;HGNC:2510;HGNC:578;HGNC:4571;HGNC:4574;HGNC:4586;HGNC:2175;HGNC:6264;HGNC:10588;HGNC:8008;HGNC:14267;HGNC:10585;HGNC:1759;HGNC:4595;HGNC:9668;HGNC:13830	PCDH15;ANKS1B;PPFIA2;RIMS1;CTNNA2;APBA1;GRIA1;GRIA4;GRIN2B;CNTN5;KCNJ3;SCN2A;NRXN1;PCDH17;SCN1A;CDH2;GRM3;PTPRD;CNTNAP2	PCDH15;ANKS1B;PPFIA2;RIMS1;CTNNA2;APBA1;GRIA1;GRIA4;GRIN2B;CNTN5;KCNJ3;SCN2A;NRXN1;PCDH17;SCN1A;CDH2;GRM3;PTPRD;CNTNAP2
GO:0099523	B2	CC	presynaptic cytosol	│ ├─ presynaptic cytosol	GO:0098793			2	33	HGNC:24600;HGNC:9246	ANKS1B;PPFIA2	ANKS1B;PPFIA2
GO:0099569	B3	CC	presynaptic cytoskeleton	│ ├─ presynaptic cytoskeleton	GO:0098793			0	3
GO:0099182	B12	CC	presynaptic intermediate filament cytoskeleton	│ │ ├─ presynaptic intermediate filament cytoskeleton	GO:0099569			0	1
GO:0099143	B13	CC	presynaptic actin cytoskeleton	│ │ └─ presynaptic actin cytoskeleton	GO:0099569			0	1
GO:0048786	B4	CC	presynaptic active zone	│ ├─ presynaptic active zone	GO:0098793	0.00022639	0.000296049	6	89	HGNC:17282;HGNC:2510;HGNC:578;HGNC:4571;HGNC:4574;HGNC:4586	RIMS1;CTNNA2;APBA1;GRIA1;GRIA4;GRIN2B	RIMS1;CTNNA2;APBA1;GRIA1;GRIA4;GRIN2B
GO:0098831	B14	CC	presynaptic active zone cytoplasmic component	│ │ ├─ presynaptic active zone cytoplasmic component	GO:0048786			2	21	HGNC:17282;HGNC:2510	RIMS1;CTNNA2	RIMS1;CTNNA2
GO:0048787	B15	CC	presynaptic active zone membrane	│ │ └─ presynaptic active zone membrane	GO:0048786	0.00024576	0.000298423	5	57	HGNC:578;HGNC:17282;HGNC:4571;HGNC:4574;HGNC:4586	APBA1;RIMS1;GRIA1;GRIA4;GRIN2B	APBA1;RIMS1;GRIA1;GRIA4;GRIN2B
GO:0099029	B27	CC	anchored component of presynaptic active zone membrane	│ │ ├─ anchored component of presynaptic active zone membrane	GO:0048787			0	5
GO:0098891	B28	CC	extrinsic component of presynaptic active zone membrane	│ │ ├─ extrinsic component of presynaptic active zone membrane	GO:0048787			1	3	HGNC:17282	RIMS1	RIMS1
GO:0099059	B29	CC	integral component of presynaptic active zone membrane	│ │ └─ integral component of presynaptic active zone membrane	GO:0048787	0.00938841	0.00938841	3	45	HGNC:4571;HGNC:4574;HGNC:4586	GRIA1;GRIA4;GRIN2B	GRIA1;GRIA4;GRIN2B
GO:0098833	B5	CC	presynaptic endocytic zone	│ ├─ presynaptic endocytic zone	GO:0098793			0	21
GO:0098835	B16	CC	presynaptic endocytic zone membrane	│ │ └─ presynaptic endocytic zone membrane	GO:0098833			0	17
GO:0098894	B30	CC	extrinsic component of presynaptic endocytic zone membrane	│ │ └─ extrinsic component of presynaptic endocytic zone membrane	GO:0098835			0	11
GO:0098830	B6	CC	presynaptic endosome	│ ├─ presynaptic endosome	GO:0098793			0	6
GO:0098954	B17	CC	presynaptic endosome membrane	│ │ └─ presynaptic endosome membrane	GO:0098830			0	1
GO:0099067	B31	CC	integral component of presynaptic endosome membrane	│ │ └─ integral component of presynaptic endosome membrane	GO:0098954			0	1
GO:0008021	B7	CC	synaptic vesicle	│ ├─ synaptic vesicle	GO:0098793			1	119	HGNC:9246	PPFIA2	PPFIA2
GO:0034592	B18	CC	synaptic vesicle lumen	│ │ ├─ synaptic vesicle lumen	GO:0008021			0	1
GO:0030672	B19	CC	synaptic vesicle membrane	│ │ └─ synaptic vesicle membrane	GO:0008021			0	102
GO:0098993	B32	CC	anchored component of synaptic vesicle membrane	│ │ ├─ anchored component of synaptic vesicle membrane	GO:0030672			0	18
GO:0098850	B33	CC	extrinsic component of synaptic vesicle membrane	│ │ ├─ extrinsic component of synaptic vesicle membrane	GO:0030672			0	23
GO:0030285	B34	CC	integral component of synaptic vesicle membrane	│ │ └─ integral component of synaptic vesicle membrane	GO:0030672			0	52
GO:0098992	B8	CC	neuronal dense core vesicle	│ ├─ neuronal dense core vesicle	GO:0098793			0	32
GO:0099013	B20	CC	neuronal dense core vesicle lumen	│ │ ├─ neuronal dense core vesicle lumen	GO:0098992			0	3
GO:0099012	B21	CC	neuronal dense core vesicle membrane	│ │ └─ neuronal dense core vesicle membrane	GO:0098992			0	5
GO:0098674	B35	CC	extrinsic component of neuronal dense core vesicle membrane	│ │ ├─ extrinsic component of neuronal dense core vesicle membrane	GO:0099012			0	2
GO:0099066	B36	CC	integral component of neuronal dense core vesicle membrane	│ │ └─ integral component of neuronal dense core vesicle membrane	GO:0099012			0	3
GO:0042734	B9	CC	presynaptic membrane	│ ├─ presynaptic membrane	GO:0098793	1.00055e-09	5.66976e-09	13	136	HGNC:9246;HGNC:2175;HGNC:2510;HGNC:6264;HGNC:10588;HGNC:8008;HGNC:14267;HGNC:10585;HGNC:4586;HGNC:1759;HGNC:4595;HGNC:9668;HGNC:13830	PPFIA2;CNTN5;CTNNA2;KCNJ3;SCN2A;NRXN1;PCDH17;SCN1A;GRIN2B;CDH2;GRM3;PTPRD;CNTNAP2	PPFIA2;CNTN5;CTNNA2;KCNJ3;SCN2A;NRXN1;PCDH17;SCN1A;GRIN2B;CDH2;GRM3;PTPRD;CNTNAP2
GO:0099026	B22	CC	anchored component of presynaptic membrane	│ │ ├─ anchored component of presynaptic membrane	GO:0042734			1	7	HGNC:2175	CNTN5	CNTN5
GO:0098888	B23	CC	extrinsic component of presynaptic membrane	│ │ ├─ extrinsic component of presynaptic membrane	GO:0042734			1	5	HGNC:2510	CTNNA2	CTNNA2
GO:0099056	B24	CC	integral component of presynaptic membrane	│ │ └─ integral component of presynaptic membrane	GO:0042734	2.39928e-07	4.53198e-07	10	117	HGNC:6264;HGNC:10588;HGNC:8008;HGNC:14267;HGNC:10585;HGNC:4586;HGNC:1759;HGNC:4595;HGNC:9668;HGNC:13830	KCNJ3;SCN2A;NRXN1;PCDH17;SCN1A;GRIN2B;CDH2;GRM3;PTPRD;CNTNAP2	KCNJ3;SCN2A;NRXN1;PCDH17;SCN1A;GRIN2B;CDH2;GRM3;PTPRD;CNTNAP2
SYNGO:presyn_ribosome	B10	CC	presynaptic ribosome	│ ├─ presynaptic ribosome	GO:0098793			0	52
SYNGO:presyn_er	B11	CC	presynaptic ER	│ └─ presynaptic ER	GO:0098793			0	2
SYNGO:presyn_er_membrane	B25	CC	presynaptic ER membrane	│ ├─ presynaptic ER membrane	SYNGO:presyn_er			0	1
SYNGO:presyn_er_membrane_integral	B37	CC	integral component of presynaptic ER membrane	│ │ └─ integral component of presynaptic ER membrane	SYNGO:presyn_er_membrane			0	1
SYNGO:presyn_ser	B26	CC	presynaptic SER	│ └─ presynaptic SER	SYNGO:presyn_er			0	1
SYNGO:presyn_ser_membrane	B38	CC	presynaptic SER membrane	│ └─ presynaptic SER membrane	SYNGO:presyn_ser			0	1
SYNGO:presyn_ser_membrane_integral	B39	CC	integral component of presynaptic SER membrane	│ └─ integral component of presynaptic SER membrane	SYNGO:presyn_ser_membrane			0	1
GO:0043083	C1	CC	synaptic cleft	├─ synaptic cleft	GO:0045202			0	17
GO:0098965	C2	CC	extracellular matrix of synaptic cleft	│ └─ extracellular matrix of synaptic cleft	GO:0043083			0	4
GO:0098794	D1	CC	postsynapse	├─ postsynapse	GO:0045202	1.71499e-10	1.45774e-09	26	621	HGNC:6839;HGNC:9246;HGNC:3390;HGNC:6238;HGNC:14291;HGNC:18957;HGNC:24600;HGNC:2510;HGNC:30389;HGNC:2901;HGNC:19411;HGNC:5996;HGNC:19410;HGNC:4571;HGNC:4586;HGNC:29317;HGNC:4574;HGNC:945;HGNC:7648;HGNC:11068;HGNC:1759;HGNC:14267;HGNC:4595;HGNC:18582;HGNC:20974;HGNC:4580	MAP2;PPFIA2;EPHA7;KCND2;NLGN1;MAGI2;ANKS1B;CTNNA2;EXOC4;DLG2;LRRTM4;IL1RAPL1;LRRTM3;GRIA1;GRIN2B;LRRC4C;GRIA4;ADGRB3;NBEA;SLC8A1;CDH2;PCDH17;GRM3;ADGRL2;ADGRL3;GRIK2	MAP2;PPFIA2;EPHA7;KCND2;NLGN1;MAGI2;ANKS1B;CTNNA2;EXOC4;DLG2;LRRTM4;IL1RAPL1;LRRTM3;GRIA1;GRIN2B;LRRC4C;GRIA4;ADGRB3;NBEA;SLC8A1;CDH2;PCDH17;GRM3;ADGRL2;ADGRL3;GRIK2
GO:0099524	D2	CC	postsynaptic cytosol	│ ├─ postsynaptic cytosol	GO:0098794			0	26
GO:0099571	D3	CC	postsynaptic cytoskeleton	│ ├─ postsynaptic cytoskeleton	GO:0098794			0	22
GO:0099160	D12	CC	postsynaptic intermediate filament cytoskeleton	│ │ ├─ postsynaptic intermediate filament cytoskeleton	GO:0099571			0	3
GO:0098871	D13	CC	postsynaptic actin cytoskeleton	│ │ ├─ postsynaptic actin cytoskeleton	GO:0099571			0	17
GO:0150050	D14	CC	postsynaptic septin cytoskeleton	│ │ ├─ postsynaptic septin cytoskeleton	GO:0099571			0	1
GO:0099189	D15	CC	postsynaptic spectrin-associated cytoskeleton	│ │ └─ postsynaptic spectrin-associated cytoskeleton	GO:0099571			0	1
GO:0097444	D4	CC	spine apparatus	│ ├─ spine apparatus	GO:0098794			0	7
GO:0098897	D16	CC	spine apparatus membrane	│ │ └─ spine apparatus membrane	GO:0097444			0	2
GO:0099065	D30	CC	integral component of spine apparatus membrane	│ │ └─ integral component of spine apparatus membrane	GO:0098897			0	2
GO:0150051	D5	CC	postsynaptic Golgi apparatus	│ ├─ postsynaptic Golgi apparatus	GO:0098794			0	1
GO:0099572	D6	CC	postsynaptic specialization	│ ├─ postsynaptic specialization	GO:0098794	7.90406e-09	3.35923e-08	17	311	HGNC:9246;HGNC:3390;HGNC:6238;HGNC:14291;HGNC:18957;HGNC:24600;HGNC:2510;HGNC:30389;HGNC:2901;HGNC:19411;HGNC:5996;HGNC:19410;HGNC:4571;HGNC:4586;HGNC:29317;HGNC:4574;HGNC:945	PPFIA2;EPHA7;KCND2;NLGN1;MAGI2;ANKS1B;CTNNA2;EXOC4;DLG2;LRRTM4;IL1RAPL1;LRRTM3;GRIA1;GRIN2B;LRRC4C;GRIA4;ADGRB3	PPFIA2;EPHA7;KCND2;NLGN1;MAGI2;ANKS1B;CTNNA2;EXOC4;DLG2;LRRTM4;IL1RAPL1;LRRTM3;GRIA1;GRIN2B;LRRC4C;GRIA4;ADGRB3
GO:0099091	D17	CC	postsynaptic specialization, intracellular component	│ │ ├─ postsynaptic specialization, intracellular component	GO:0099572			0	9
GO:0099634	D18	CC	postsynaptic specialization membrane	│ │ ├─ postsynaptic specialization membrane	GO:0099572	0.00938841		3	45	HGNC:3390;HGNC:6238;HGNC:14291	EPHA7;KCND2;NLGN1	EPHA7;KCND2;NLGN1
GO:0098892	D31	CC	extrinsic component of postsynaptic specialization membrane	│ │ │ ├─ extrinsic component of postsynaptic specialization membrane	GO:0099634			0	2
GO:0099060	D32	CC	integral component of postsynaptic specialization membrane	│ │ │ └─ integral component of postsynaptic specialization membrane	GO:0099634	0.00738066	0.00834695	3	41	HGNC:3390;HGNC:6238;HGNC:14291	EPHA7;KCND2;NLGN1	EPHA7;KCND2;NLGN1
GO:0014069	D19	CC	postsynaptic density	│ │ ├─ postsynaptic density	GO:0099572	1.39131e-07	2.95654e-07	14	251	HGNC:18957;HGNC:24600;HGNC:2510;HGNC:30389;HGNC:2901;HGNC:19411;HGNC:5996;HGNC:19410;HGNC:4571;HGNC:4586;HGNC:3390;HGNC:29317;HGNC:4574;HGNC:945	MAGI2;ANKS1B;CTNNA2;EXOC4;DLG2;LRRTM4;IL1RAPL1;LRRTM3;GRIA1;GRIN2B;EPHA7;LRRC4C;GRIA4;ADGRB3	MAGI2;ANKS1B;CTNNA2;EXOC4;DLG2;LRRTM4;IL1RAPL1;LRRTM3;GRIA1;GRIN2B;EPHA7;LRRC4C;GRIA4;ADGRB3
GO:0099092	D33	CC	postsynaptic density, intracellular component	│ │ │ ├─ postsynaptic density, intracellular component	GO:0014069	0.00785595	0.00834695	3	42	HGNC:2510;HGNC:24600;HGNC:30389	CTNNA2;ANKS1B;EXOC4	CTNNA2;ANKS1B;EXOC4
GO:0098839	D34	CC	postsynaptic density membrane	│ │ │ └─ postsynaptic density membrane	GO:0014069	6.69505e-08	1.89693e-07	10	101	HGNC:2901;HGNC:19411;HGNC:5996;HGNC:19410;HGNC:4571;HGNC:4586;HGNC:3390;HGNC:29317;HGNC:4574;HGNC:945	DLG2;LRRTM4;IL1RAPL1;LRRTM3;GRIA1;GRIN2B;EPHA7;LRRC4C;GRIA4;ADGRB3	DLG2;LRRTM4;IL1RAPL1;LRRTM3;GRIA1;GRIN2B;EPHA7;LRRC4C;GRIA4;ADGRB3
GO:0099031	D40	CC	anchored component of postsynaptic density membrane	│ │ │ ├─ anchored component of postsynaptic density membrane	GO:0098839			1	7	HGNC:2901	DLG2	DLG2
GO:0099147	D41	CC	extrinsic component of postsynaptic density membrane	│ │ │ ├─ extrinsic component of postsynaptic density membrane	GO:0098839			0	7
GO:0099061	D42	CC	integral component of postsynaptic density membrane	│ │ │ └─ integral component of postsynaptic density membrane	GO:0098839	1.37964e-07	2.95654e-07	9	82	HGNC:19411;HGNC:5996;HGNC:19410;HGNC:4571;HGNC:4586;HGNC:3390;HGNC:29317;HGNC:4574;HGNC:945	LRRTM4;IL1RAPL1;LRRTM3;GRIA1;GRIN2B;EPHA7;LRRC4C;GRIA4;ADGRB3	LRRTM4;IL1RAPL1;LRRTM3;GRIA1;GRIN2B;EPHA7;LRRC4C;GRIA4;ADGRB3
GO:0099629	D20	CC	postsynaptic specialization of symmetric synapse	│ │ └─ postsynaptic specialization of symmetric synapse	GO:0099572			0	3
GO:0098843	D7	CC	postsynaptic endocytic zone	│ ├─ postsynaptic endocytic zone	GO:0098794			0	8
GO:0098844	D21	CC	postsynaptic endocytic zone membrane	│ │ └─ postsynaptic endocytic zone membrane	GO:0098843			0	2
GO:0098845	D8	CC	postsynaptic endosome	│ ├─ postsynaptic endosome	GO:0098794			0	12
GO:0098895	D22	CC	postsynaptic endosome membrane	│ │ ├─ postsynaptic endosome membrane	GO:0098845			0	2
GO:0098999	D35	CC	extrinsic component of postsynaptic endosome membrane	│ │ │ └─ extrinsic component of postsynaptic endosome membrane	GO:0098895			0	1
GO:0098842	D23	CC	postsynaptic early endosome	│ │ ├─ postsynaptic early endosome	GO:0098845			0	1
GO:0098896	D36	CC	postsynaptic early endosome membrane	│ │ │ └─ postsynaptic early endosome membrane	GO:0098842			0	1
GO:0098998	D43	CC	extrinsic component of postsynaptic early endosome membrane	│ │ │ └─ extrinsic component of postsynaptic early endosome membrane	GO:0098896			0	1
GO:0098837	D24	CC	postsynaptic recycling endosome	│ │ └─ postsynaptic recycling endosome	GO:0098845			0	5
GO:0098944	D37	CC	postsynaptic recycling endosome membrane	│ │ └─ postsynaptic recycling endosome membrane	GO:0098837			0	4
GO:0099033	D44	CC	anchored component of postsynaptic recycling endosome membrane	│ │ └─ anchored component of postsynaptic recycling endosome membrane	GO:0098944			0	2
GO:0045211	D9	CC	postsynaptic membrane	│ ├─ postsynaptic membrane	GO:0098794	1.85135e-08	6.29458e-08	11	114	HGNC:18957;HGNC:2510;HGNC:7648;HGNC:11068;HGNC:1759;HGNC:14267;HGNC:4595;HGNC:18582;HGNC:6238;HGNC:20974;HGNC:4580	MAGI2;CTNNA2;NBEA;SLC8A1;CDH2;PCDH17;GRM3;ADGRL2;KCND2;ADGRL3;GRIK2	MAGI2;CTNNA2;NBEA;SLC8A1;CDH2;PCDH17;GRM3;ADGRL2;KCND2;ADGRL3;GRIK2
GO:0099025	D25	CC	anchored component of postsynaptic membrane	│ │ ├─ anchored component of postsynaptic membrane	GO:0045211			0	3
GO:0098890	D26	CC	extrinsic component of postsynaptic membrane	│ │ ├─ extrinsic component of postsynaptic membrane	GO:0045211	8.37939e-05	0.000118708	3	7	HGNC:18957;HGNC:2510;HGNC:7648	MAGI2;CTNNA2;NBEA	MAGI2;CTNNA2;NBEA
GO:0099055	D27	CC	integral component of postsynaptic membrane	│ │ └─ integral component of postsynaptic membrane	GO:0045211	5.09155e-06	7.86876e-06	8	97	HGNC:11068;HGNC:1759;HGNC:14267;HGNC:4595;HGNC:18582;HGNC:6238;HGNC:20974;HGNC:4580	SLC8A1;CDH2;PCDH17;GRM3;ADGRL2;KCND2;ADGRL3;GRIK2	SLC8A1;CDH2;PCDH17;GRM3;ADGRL2;KCND2;ADGRL3;GRIK2
SYNGO:postsyn_ribosome	D10	CC	postsynaptic ribosome	│ ├─ postsynaptic ribosome	GO:0098794			0	70
SYNGO:postsyn_er	D11	CC	postsynaptic ER	│ └─ postsynaptic ER	GO:0098794			0	6
SYNGO:postsyn_er_membrane	D28	CC	postsynaptic ER membrane	│ ├─ postsynaptic ER membrane	SYNGO:postsyn_er			0	1
SYNGO:postsyn_er_membrane_integral	D38	CC	integral component of postsynaptic ER membrane	│ │ └─ integral component of postsynaptic ER membrane	SYNGO:postsyn_er_membrane			0	1
SYNGO:postsyn_ser	D29	CC	postsynaptic SER	│ └─ postsynaptic SER	SYNGO:postsyn_er			0	4
SYNGO:postsyn_ser_membrane	D39	CC	postsynaptic SER membrane	│ └─ postsynaptic SER membrane	SYNGO:postsyn_ser			0	1
SYNGO:postsyn_ser_membrane_integral	D45	CC	integral component of postsynaptic SER membrane	│ └─ integral component of postsynaptic SER membrane	SYNGO:postsyn_ser_membrane			0	1
GO:0099544	E1	CC	extrasynaptic space	└─ extrasynaptic space	GO:0045202			0	6
GO:0098966	E2	CC	perisynaptic extracellular matrix	└─ perisynaptic extracellular matrix	GO:0099544			0	5
SYNGO:synprocess		BP	process in the synapse	process in the synapse		5.87708e-10	4.70166e-09	30	874	HGNC:8008;HGNC:17282;HGNC:9246;HGNC:4571;HGNC:4574;HGNC:4580;HGNC:13830;HGNC:2901;HGNC:18957;HGNC:7648;HGNC:24600;HGNC:9668;HGNC:29317;HGNC:3390;HGNC:578;HGNC:9314;HGNC:20974;HGNC:18582;HGNC:2510;HGNC:14267;HGNC:20360;HGNC:7999;HGNC:2175;HGNC:19411;HGNC:3313;HGNC:19410;HGNC:945;HGNC:9102;HGNC:29945;HGNC:8117	NRXN1;RIMS1;PPFIA2;GRIA1;GRIA4;GRIK2;CNTNAP2;DLG2;MAGI2;NBEA;ANKS1B;PTPRD;LRRC4C;EPHA7;APBA1;PPP3CA;ADGRL3;ADGRL2;CTNNA2;PCDH17;LRFN5;NRG3;CNTN5;LRRTM4;ELAVL2;LRRTM3;ADGRB3;PLXNA4;TENM4;TENM1	NRXN1;RIMS1;PPFIA2;GRIA1;GRIA4;GRIK2;CNTNAP2;DLG2;MAGI2;NBEA;ANKS1B;PTPRD;LRRC4C;EPHA7;APBA1;PPP3CA;ADGRL3;ADGRL2;CTNNA2;PCDH17;LRFN5;NRG3;CNTN5;LRRTM4;ELAVL2;LRRTM3;ADGRB3;PLXNA4;TENM4;TENM1
SYNGO:presynprocess	F1	BP	process in the presynapse	├─ process in the presynapse	SYNGO:synprocess	0.448858		3	269	HGNC:8008;HGNC:17282;HGNC:9246	NRXN1;RIMS1;PPFIA2	NRXN1;RIMS1;PPFIA2
GO:0099509	F2	BP	regulation of presynaptic cytosolic calcium levels	│ ├─ regulation of presynaptic cytosolic calcium levels	SYNGO:presynprocess			0	28
GO:1905056	F11	BP	ATPase-coupled calcium ion transmembrane transporter activity involved in regulation of presynaptic cytosolic calcium levels	│ │ ├─ ATPase-coupled calcium ion transmembrane transporter activity involved in regulation of presynaptic cytosolic calcium levels	GO:0099509			0	1
GO:0099534	F12	BP	calcium ion binding involved in regulation of presynaptic cytosolic calcium levels	│ │ ├─ calcium ion binding involved in regulation of presynaptic cytosolic calcium levels	GO:0099509			0	2
GO:0099626	F13	BP	voltage-gated calcium channel activity involved in regulation of presynaptic cytosolic calcium levels	│ │ └─ voltage-gated calcium channel activity involved in regulation of presynaptic cytosolic calcium levels	GO:0099509			0	9
GO:0099505	F3	BP	regulation of presynaptic membrane potential	│ ├─ regulation of presynaptic membrane potential	SYNGO:presynprocess			0	44
GO:0099507	F14	BP	ligand-gated ion channel activity involved in regulation of presynaptic membrane potential	│ │ ├─ ligand-gated ion channel activity involved in regulation of presynaptic membrane potential	GO:0099505			0	24
GO:0099508	F15	BP	voltage-gated ion channel activity involved in regulation of presynaptic membrane potential	│ │ ├─ voltage-gated ion channel activity involved in regulation of presynaptic membrane potential	GO:0099505			0	17
GO:0150047	F16	BP	G protein-coupled neurotransmitter receptor activity involved in regulation of presynaptic membrane potential	│ │ ├─ G protein-coupled neurotransmitter receptor activity involved in regulation of presynaptic membrane potential	GO:0099505			0	2
GO:0140232	F17	BP	intracellular cAMP-activated cation channel activity involved in regulation of presynaptic membrane potential	│ │ └─ intracellular cAMP-activated cation channel activity involved in regulation of presynaptic membrane potential	GO:0099505			0	1
GO:0140238	F4	BP	presynaptic endocytosis	│ ├─ presynaptic endocytosis	SYNGO:presynprocess			0	3
GO:0099504	F5	BP	synaptic vesicle cycle	│ ├─ synaptic vesicle cycle	SYNGO:presynprocess	0.252846	0.252846	3	189	HGNC:8008;HGNC:17282;HGNC:9246	NRXN1;RIMS1;PPFIA2	NRXN1;RIMS1;PPFIA2
GO:0098693	F18	BP	regulation of synaptic vesicle cycle	│ │ ├─ regulation of synaptic vesicle cycle	GO:0099504			1	24	HGNC:8008	NRXN1	NRXN1
GO:0097091	F19	BP	synaptic vesicle clustering	│ │ ├─ synaptic vesicle clustering	GO:0099504			0	10
GO:0099532	F20	BP	synaptic vesicle endosomal processing	│ │ ├─ synaptic vesicle endosomal processing	GO:0099504			0	10
GO:0016182	F29	BP	synaptic vesicle budding from endosome	│ │ │ ├─ synaptic vesicle budding from endosome	GO:0099532			0	4
GO:0016189	F30	BP	synaptic vesicle to endosome fusion	│ │ │ └─ synaptic vesicle to endosome fusion	GO:0099532			0	4
GO:0016079	F21	BP	synaptic vesicle exocytosis	│ │ ├─ synaptic vesicle exocytosis	GO:0099504			2	73	HGNC:17282;HGNC:9246	RIMS1;PPFIA2	RIMS1;PPFIA2
GO:0099502	F31	BP	calcium-dependent activation of synaptic vesicle fusion	│ │ │ ├─ calcium-dependent activation of synaptic vesicle fusion	GO:0016079			1	13	HGNC:17282	RIMS1	RIMS1
GO:0150037	F41	BP	regulation of calcium-dependent activation of synaptic vesicle fusion	│ │ │ │ └─ regulation of calcium-dependent activation of synaptic vesicle fusion	GO:0099502			1	7	HGNC:17282	RIMS1	RIMS1
GO:2000300	F32	BP	regulation of synaptic vesicle exocytosis	│ │ │ ├─ regulation of synaptic vesicle exocytosis	GO:0016079			1	35	HGNC:9246	PPFIA2	PPFIA2
GO:0016081	F33	BP	synaptic vesicle docking	│ │ │ ├─ synaptic vesicle docking	GO:0016079			1	8	HGNC:17282	RIMS1	RIMS1
GO:0099148	F42	BP	regulation of synaptic vesicle docking	│ │ │ │ └─ regulation of synaptic vesicle docking	GO:0016081			0	3
GO:0031629	F34	BP	synaptic vesicle fusion to presynaptic active zone membrane	│ │ │ ├─ synaptic vesicle fusion to presynaptic active zone membrane	GO:0016079			0	8
GO:0031630	F43	BP	regulation of synaptic vesicle fusion to presynaptic active zone membrane	│ │ │ │ └─ regulation of synaptic vesicle fusion to presynaptic active zone membrane	GO:0031629			0	7
GO:0016082	F35	BP	synaptic vesicle priming	│ │ │ └─ synaptic vesicle priming	GO:0016079			1	13	HGNC:17282	RIMS1	RIMS1
GO:0010807	F44	BP	regulation of synaptic vesicle priming	│ │ │ └─ regulation of synaptic vesicle priming	GO:0016082			0	3
GO:0098700	F22	BP	synaptic vesicle neurotransmitter loading	│ │ ├─ synaptic vesicle neurotransmitter loading	GO:0099504			0	8
GO:0099162	F36	BP	regulation of synaptic vesicle neurotransmitter loading	│ │ │ └─ regulation of synaptic vesicle neurotransmitter loading	GO:0098700			0	2
GO:0099180	F23	BP	zinc ion import into synaptic vesicle	│ │ ├─ zinc ion import into synaptic vesicle	GO:0099504			0	2
GO:0097401	F24	BP	synaptic vesicle proton loading	│ │ ├─ synaptic vesicle proton loading	GO:0099504			0	18
GO:1901546	F37	BP	regulation of proton loading	│ │ │ └─ regulation of proton loading	GO:0097401			0	1
GO:0048488	F25	BP	synaptic vesicle endocytosis	│ │ └─ synaptic vesicle endocytosis	GO:0099504			0	52
GO:1900242	F38	BP	regulation of synaptic vesicle endocytosis	│ │ ├─ regulation of synaptic vesicle endocytosis	GO:0048488			0	17
GO:0016185	F39	BP	synaptic vesicle budding from presynaptic endocytic zone membrane	│ │ ├─ synaptic vesicle budding from presynaptic endocytic zone membrane	GO:0048488			0	1
GO:0098694	F45	BP	regulation of synaptic vesicle budding from presynaptic endocytic zone membrane	│ │ │ └─ regulation of synaptic vesicle budding from presynaptic endocytic zone membrane	GO:0016185			0	1
GO:0016191	F40	BP	synaptic vesicle uncoating	│ │ └─ synaptic vesicle uncoating	GO:0048488			0	3
GO:0099525	F6	BP	presynaptic dense core vesicle exocytosis	│ ├─ presynaptic dense core vesicle exocytosis	SYNGO:presynprocess			1	19	HGNC:17282	RIMS1	RIMS1
GO:0099161	F26	BP	regulation of presynaptic dense core vesicle exocytosis	│ │ └─ regulation of presynaptic dense core vesicle exocytosis	GO:0099525			0	9
GO:0001504	F7	BP	neurotransmitter uptake	│ ├─ neurotransmitter uptake	SYNGO:presynprocess			0	6
GO:0098810	F8	BP	neurotransmitter reuptake	│ ├─ neurotransmitter reuptake	SYNGO:presynprocess			0	10
GO:0051580	F27	BP	regulation of neurotransmitter uptake	│ │ └─ regulation of neurotransmitter uptake	GO:0098810			0	5
SYNGO:presyn_chaperoneProteinFolding	F9	BP	presynaptic chaperone-mediated protein folding	│ ├─ presynaptic chaperone-mediated protein folding	SYNGO:presynprocess			0	3
GO:0098928	F10	BP	presynaptic signaling pathway	│ └─ presynaptic signaling pathway	SYNGO:presynprocess			0	1
GO:0099526	F28	BP	presynapse to nucleus signaling pathway	│ └─ presynapse to nucleus signaling pathway	GO:0098928			0	1
SYNGO:postsynprocess	G1	BP	process in the postsynapse	├─ process in the postsynapse	SYNGO:synprocess	0.00108044	0.00216088	8	218	HGNC:4571;HGNC:4574;HGNC:4580;HGNC:13830;HGNC:2901;HGNC:18957;HGNC:7648;HGNC:24600	GRIA1;GRIA4;GRIK2;CNTNAP2;DLG2;MAGI2;NBEA;ANKS1B	GRIA1;GRIA4;GRIK2;CNTNAP2;DLG2;MAGI2;NBEA;ANKS1B
GO:0099566	G2	BP	regulation of postsynaptic cytosolic calcium levels	│ ├─ regulation of postsynaptic cytosolic calcium levels	SYNGO:postsynprocess			0	12
GO:1905059	G8	BP	ATPase-coupled calcium ion transmembrane transporter activity involved in regulation of postsynaptic cytosolic calcium levels	│ │ ├─ ATPase-coupled calcium ion transmembrane transporter activity involved in regulation of postsynaptic cytosolic calcium levels	GO:0099566			0	1
GO:0099567	G9	BP	calcium ion binding involved in regulation of postsynaptic cytosolic calcium levels	│ │ ├─ calcium ion binding involved in regulation of postsynaptic cytosolic calcium levels	GO:0099566			0	1
GO:1905060	G10	BP	calcium:cation antiporter activity involved in regulation of postsynaptic cytosolic calcium ion levels	│ │ ├─ calcium:cation antiporter activity involved in regulation of postsynaptic cytosolic calcium ion levels	GO:0099566			0	3
GO:0098695	G11	BP	inositol 1,4,5-trisphosphate receptor activity involved in regulation of postsynaptic cytosolic calcium levels	│ │ ├─ inositol 1,4,5-trisphosphate receptor activity involved in regulation of postsynaptic cytosolic calcium levels	GO:0099566			0	1
GO:0099583	G12	BP	neurotransmitter receptor activity involved in regulation of postsynaptic cytosolic calcium levels	│ │ └─ neurotransmitter receptor activity involved in regulation of postsynaptic cytosolic calcium levels	GO:0099566			0	1
GO:0098872	G22	BP	G-protein coupled neurotransmitter receptor activity involved in regulation of postsynaptic cytosolic calcium levels	│ │ └─ G-protein coupled neurotransmitter receptor activity involved in regulation of postsynaptic cytosolic calcium levels	GO:0099583			0	1
GO:0060078	G3	BP	regulation of postsynaptic membrane potential	│ ├─ regulation of postsynaptic membrane potential	SYNGO:postsynprocess	0.0156856		3	55	HGNC:4571;HGNC:4574;HGNC:4580	GRIA1;GRIA4;GRIK2	GRIA1;GRIA4;GRIK2
GO:0140233	G13	BP	intracellular cAMP-activated cation channel activity involved in regulation of postsynaptic membrane potential	│ │ ├─ intracellular cAMP-activated cation channel activity involved in regulation of postsynaptic membrane potential	GO:0060078			0	2
GO:0099579	G23	BP	G protein-coupled neurotransmitter receptor activity involved in regulation of postsynaptic membrane potential	│ │ │ └─ G protein-coupled neurotransmitter receptor activity involved in regulation of postsynaptic membrane potential	GO:0140233			0	2
GO:1904315	G14	BP	transmitter-gated ion channel activity involved in regulation of postsynaptic membrane potential	│ │ ├─ transmitter-gated ion channel activity involved in regulation of postsynaptic membrane potential	GO:0060078	0.00785595	0.0104746	3	42	HGNC:4571;HGNC:4574;HGNC:4580	GRIA1;GRIA4;GRIK2	GRIA1;GRIA4;GRIK2
GO:1905030	G15	BP	voltage-gated ion channel activity involved in regulation of postsynaptic membrane potential	│ │ └─ voltage-gated ion channel activity involved in regulation of postsynaptic membrane potential	GO:0060078			0	4
GO:0098962	G4	BP	regulation of postsynaptic neurotransmitter receptor activity	│ ├─ regulation of postsynaptic neurotransmitter receptor activity	SYNGO:postsynprocess			0	18
GO:0099072	G5	BP	regulation of postsynaptic membrane neurotransmitter receptor levels	│ ├─ regulation of postsynaptic membrane neurotransmitter receptor levels	SYNGO:postsynprocess	0.0271085	0.0309811	4	121	HGNC:13830;HGNC:2901;HGNC:18957;HGNC:7648	CNTNAP2;DLG2;MAGI2;NBEA	CNTNAP2;DLG2;MAGI2;NBEA
GO:0099645	G16	BP	neurotransmitter receptor localization to postsynaptic specialization membrane	│ │ ├─ neurotransmitter receptor localization to postsynaptic specialization membrane	GO:0099072	0.0088597	0.0109042	3	44	HGNC:2901;HGNC:18957;HGNC:7648	DLG2;MAGI2;NBEA	DLG2;MAGI2;NBEA
GO:0098696	G24	BP	regulation of neurotransmitter receptor localization to postsynaptic specialization membrane	│ │ │ └─ regulation of neurotransmitter receptor localization to postsynaptic specialization membrane	GO:0099645			2	22	HGNC:18957;HGNC:7648	MAGI2;NBEA	MAGI2;NBEA
GO:0098967	G17	BP	exocytic insertion of neurotransmitter receptor to postsynaptic membrane	│ │ ├─ exocytic insertion of neurotransmitter receptor to postsynaptic membrane	GO:0099072			0	6
GO:0099145	G25	BP	regulation of exocytic insertion of neurotransmitter receptor to postsynaptic membrane	│ │ │ └─ regulation of exocytic insertion of neurotransmitter receptor to postsynaptic membrane	GO:0098967			0	1
GO:0098970	G18	BP	postsynaptic neurotransmitter receptor diffusion trapping	│ │ ├─ postsynaptic neurotransmitter receptor diffusion trapping	GO:0099072			0	5
GO:0150054	G26	BP	regulation of postsynaptic neurotransmitter receptor diffusion trapping	│ │ │ └─ regulation of postsynaptic neurotransmitter receptor diffusion trapping	GO:0098970			0	3
GO:0098884	G19	BP	postsynaptic neurotransmitter receptor endocytosis	│ │ └─ postsynaptic neurotransmitter receptor endocytosis	GO:0099072			0	38
GO:0099149	G27	BP	regulation of postsynaptic neurotransmitter receptor endocytosis	│ │ └─ regulation of postsynaptic neurotransmitter receptor endocytosis	GO:0098884			0	30
GO:0150038	G6	BP	postsynaptic dense core vesicle exocytosis	│ ├─ postsynaptic dense core vesicle exocytosis	SYNGO:postsynprocess			0	2
GO:0150044	G20	BP	regulation of postsynaptic dense core vesicle exocytosis	│ │ └─ regulation of postsynaptic dense core vesicle exocytosis	GO:0150038			0	1
GO:0098926	G7	BP	postsynaptic signaling pathway	│ └─ postsynaptic signaling pathway	SYNGO:postsynprocess			1	18	HGNC:24600	ANKS1B	ANKS1B
GO:0099527	G21	BP	postsynapse to nucleus signaling pathway	│ └─ postsynapse to nucleus signaling pathway	GO:0098926			1	16	HGNC:24600	ANKS1B	ANKS1B
GO:1905539	G28	BP	regulation of postsynapse to nucleus signaling pathway	│ └─ regulation of postsynapse to nucleus signaling pathway	GO:0099527			0	2
GO:0099536	H1	BP	synaptic signaling	├─ synaptic signaling	SYNGO:synprocess	0.00222039		7	191	HGNC:9668;HGNC:8008;HGNC:29317;HGNC:3390;HGNC:578;HGNC:24600;HGNC:9314	PTPRD;NRXN1;LRRC4C;EPHA7;APBA1;ANKS1B;PPP3CA	PTPRD;NRXN1;LRRC4C;EPHA7;APBA1;ANKS1B;PPP3CA
GO:0099537	H2	BP	trans-synaptic signaling	│ ├─ trans-synaptic signaling	GO:0099536	0.00175837	0.0028134	7	183	HGNC:9668;HGNC:8008;HGNC:29317;HGNC:3390;HGNC:578;HGNC:24600;HGNC:9314	PTPRD;NRXN1;LRRC4C;EPHA7;APBA1;ANKS1B;PPP3CA	PTPRD;NRXN1;LRRC4C;EPHA7;APBA1;ANKS1B;PPP3CA
GO:0099541	H5	BP	trans-synaptic signaling by lipid	│ │ ├─ trans-synaptic signaling by lipid	GO:0099537			1	6	HGNC:8008	NRXN1	NRXN1
GO:0099542	H13	BP	trans-synaptic signaling by endocannabinoid	│ │ │ └─ trans-synaptic signaling by endocannabinoid	GO:0099541			1	6	HGNC:8008	NRXN1	NRXN1
GO:0098921	H21	BP	retrograde trans-synaptic signaling by endocannabinoid	│ │ │ ├─ retrograde trans-synaptic signaling by endocannabinoid	GO:0099542			0	4
GO:0099178	H26	BP	regulation of retrograde trans-synaptic signaling by endocanabinoid	│ │ │ │ └─ regulation of retrograde trans-synaptic signaling by endocanabinoid	GO:0098921			0	2
GO:0099553	H22	BP	trans-synaptic signaling by endocannabinoid, modulating synaptic transmission	│ │ │ └─ trans-synaptic signaling by endocannabinoid, modulating synaptic transmission	GO:0099542			1	2	HGNC:8008	NRXN1	NRXN1
GO:0150036	H27	BP	regulation of trans-synaptic signaling by endocannabinoid, modulating synaptic transmission	│ │ │ └─ regulation of trans-synaptic signaling by endocannabinoid, modulating synaptic transmission	GO:0099553			1	2	HGNC:8008	NRXN1	NRXN1
GO:0099540	H6	BP	trans-synaptic signaling by neuropeptide	│ │ ├─ trans-synaptic signaling by neuropeptide	GO:0099537			0	1
GO:0099543	H7	BP	trans-synaptic signaling by soluble gas	│ │ ├─ trans-synaptic signaling by soluble gas	GO:0099537			0	1
GO:0099548	H14	BP	trans-synaptic signaling by nitric oxide	│ │ │ └─ trans-synaptic signaling by nitric oxide	GO:0099543			0	1
GO:0099555	H23	BP	trans-synaptic signaling by nitric oxide, modulating synaptic transmission	│ │ │ └─ trans-synaptic signaling by nitric oxide, modulating synaptic transmission	GO:0099548			0	1
GO:0098925	H28	BP	retrograde trans-synaptic signaling by nitric oxide, modulating synaptic transmission	│ │ │ └─ retrograde trans-synaptic signaling by nitric oxide, modulating synaptic transmission	GO:0099555			0	1
GO:0099545	H8	BP	trans-synaptic signaling by trans-synaptic complex	│ │ ├─ trans-synaptic signaling by trans-synaptic complex	GO:0099537			0	12
GO:0098942	H15	BP	retrograde trans-synaptic signaling by trans-synaptic protein complex	│ │ │ ├─ retrograde trans-synaptic signaling by trans-synaptic protein complex	GO:0099545			0	7
GO:0099557	H16	BP	trans-synaptic signaling by trans-synaptic complex, modulating synaptic transmission	│ │ │ └─ trans-synaptic signaling by trans-synaptic complex, modulating synaptic transmission	GO:0099545			0	2
GO:0099157	H9	BP	trans-synaptic signalling via exosome	│ │ ├─ trans-synaptic signalling via exosome	GO:0099537			0	1
GO:0099183	H10	BP	trans-synaptic signaling by BDNF, modulating synaptic transmission	│ │ ├─ trans-synaptic signaling by BDNF, modulating synaptic transmission	GO:0099537			0	5
GO:0150035	H17	BP	regulation of trans-synaptic signaling by BDNF, modulating synaptic transmission	│ │ │ └─ regulation of trans-synaptic signaling by BDNF, modulating synaptic transmission	GO:0099183			0	1
GO:0007268	H11	BP	chemical synaptic transmission	│ │ └─ chemical synaptic transmission	GO:0099537	0.00385071	0.00560103	6	158	HGNC:29317;HGNC:9668;HGNC:3390;HGNC:578;HGNC:24600;HGNC:9314	LRRC4C;PTPRD;EPHA7;APBA1;ANKS1B;PPP3CA	LRRC4C;PTPRD;EPHA7;APBA1;ANKS1B;PPP3CA
GO:0050804	H18	BP	modulation of chemical synaptic transmission	│ │ ├─ modulation of chemical synaptic transmission	GO:0007268	0.0525618	0.0560659	3	90	HGNC:29317;HGNC:9668;HGNC:3390	LRRC4C;PTPRD;EPHA7	LRRC4C;PTPRD;EPHA7
GO:0099531	H19	BP	presynaptic process involved in chemical synaptic transmission	│ │ ├─ presynaptic process involved in chemical synaptic transmission	GO:0007268			1	45	HGNC:578	APBA1	APBA1
GO:0099171	H24	BP	presynaptic modulation of chemical synaptic transmission	│ │ │ └─ presynaptic modulation of chemical synaptic transmission	GO:0099531			1	45	HGNC:578	APBA1	APBA1
GO:0099565	H20	BP	postsynaptic process involved in chemical synaptic transmission	│ │ └─ postsynaptic process involved in chemical synaptic transmission	GO:0007268			2	29	HGNC:24600;HGNC:9314	ANKS1B;PPP3CA	ANKS1B;PPP3CA
GO:0099170	H25	BP	postsynaptic modulation of chemical synaptic transmission	│ │ └─ postsynaptic modulation of chemical synaptic transmission	GO:0099565			1	27	HGNC:9314	PPP3CA	PPP3CA
GO:0099538	H3	BP	synaptic signaling via neuropeptide	│ ├─ synaptic signaling via neuropeptide	GO:0099536			0	8
GO:0099163	H4	BP	synaptic signaling by nitric oxide	│ └─ synaptic signaling by nitric oxide	GO:0099536			0	3
GO:0150045	H12	BP	regulation of synaptic signaling by nitric oxide	│ └─ regulation of synaptic signaling by nitric oxide	GO:0099163			0	2
GO:0050808	I1	BP	synapse organization	├─ synapse organization	SYNGO:synprocess	2.24559e-14	3.59294e-13	23	302	HGNC:20974;HGNC:18582;HGNC:7648;HGNC:3390;HGNC:2510;HGNC:9246;HGNC:17282;HGNC:18957;HGNC:2901;HGNC:14267;HGNC:20360;HGNC:9668;HGNC:29317;HGNC:8008;HGNC:7999;HGNC:2175;HGNC:19411;HGNC:3313;HGNC:19410;HGNC:945;HGNC:9102;HGNC:29945;HGNC:8117	ADGRL3;ADGRL2;NBEA;EPHA7;CTNNA2;PPFIA2;RIMS1;MAGI2;DLG2;PCDH17;LRFN5;PTPRD;LRRC4C;NRXN1;NRG3;CNTN5;LRRTM4;ELAVL2;LRRTM3;ADGRB3;PLXNA4;TENM4;TENM1	ADGRL3;ADGRL2;NBEA;EPHA7;CTNNA2;PPFIA2;RIMS1;MAGI2;DLG2;PCDH17;LRFN5;PTPRD;LRRC4C;NRXN1;NRG3;CNTN5;LRRTM4;ELAVL2;LRRTM3;ADGRB3;PLXNA4;TENM4;TENM1
GO:0099172	I2	BP	presynapse organization	│ ├─ presynapse organization	GO:0050808			0	2
GO:0099174	I16	BP	regulation of presynapse organization	│ │ └─ regulation of presynapse organization	GO:0099172			0	2
GO:0099173	I3	BP	postsynapse organization	│ ├─ postsynapse organization	GO:0050808			1	71	HGNC:3390	EPHA7	EPHA7
GO:0099175	I17	BP	regulation of postsynapse organization	│ │ ├─ regulation of postsynapse organization	GO:0099173			1	54	HGNC:3390	EPHA7	EPHA7
GO:0099084	I18	BP	postsynaptic specialization organization	│ │ └─ postsynaptic specialization organization	GO:0099173			0	1
GO:0099563	I4	BP	modification of synaptic structure	│ ├─ modification of synaptic structure	GO:0050808			1	32	HGNC:2510	CTNNA2	CTNNA2
GO:0099010	I19	BP	modification of postsynaptic structure	│ │ └─ modification of postsynaptic structure	GO:0099563			1	31	HGNC:2510	CTNNA2	CTNNA2
GO:0099159	I34	BP	regulation of modification of postsynaptic structure	│ │ ├─ regulation of modification of postsynaptic structure	GO:0099010			0	9
GO:0098885	I35	BP	modification of postsynaptic actin cytoskeleton	│ │ └─ modification of postsynaptic actin cytoskeleton	GO:0099010			1	18	HGNC:2510	CTNNA2	CTNNA2
GO:1905274	I47	BP	regulation of modification of postsynaptic actin cytoskeleton	│ │ └─ regulation of modification of postsynaptic actin cytoskeleton	GO:0098885			0	8
GO:0050807	I5	BP	regulation of synapse organization	│ ├─ regulation of synapse organization	GO:0050808			0	29
GO:0098918	I6	BP	structural constituent of synapse	│ ├─ structural constituent of synapse	GO:0050808	0.000378082	0.00100822	4	34	HGNC:9246;HGNC:17282;HGNC:18957;HGNC:2901	PPFIA2;RIMS1;MAGI2;DLG2	PPFIA2;RIMS1;MAGI2;DLG2
GO:0099181	I20	BP	structural constituent of presynapse	│ │ ├─ structural constituent of presynapse	GO:0098918			2	10	HGNC:9246;HGNC:17282	PPFIA2;RIMS1	PPFIA2;RIMS1
GO:0098882	I36	BP	structural constituent of active zone	│ │ │ ├─ structural constituent of active zone	GO:0099181			1	8	HGNC:17282	RIMS1	RIMS1
GO:0098699	I37	BP	structural constituent of presynaptic actin cytoskeleton	│ │ │ └─ structural constituent of presynaptic actin cytoskeleton	GO:0099181			0	1
GO:0099186	I21	BP	structural constituent of postsynapse	│ │ └─ structural constituent of postsynapse	GO:0098918			2	24	HGNC:18957;HGNC:2901	MAGI2;DLG2	MAGI2;DLG2
GO:0098973	I38	BP	structural constituent of postsynaptic actin cytoskeleton	│ │ ├─ structural constituent of postsynaptic actin cytoskeleton	GO:0099186			0	4
GO:0099184	I39	BP	structural constituent of postsynaptic intermediate filament cytoskeleton	│ │ ├─ structural constituent of postsynaptic intermediate filament cytoskeleton	GO:0099186			0	2
GO:0098879	I40	BP	structural constituent of postsynaptic specialization	│ │ ├─ structural constituent of postsynaptic specialization	GO:0099186			1	3	HGNC:18957	MAGI2	MAGI2
GO:0098919	I41	BP	structural constituent of postsynaptic density	│ │ └─ structural constituent of postsynaptic density	GO:0099186			2	11	HGNC:18957;HGNC:2901	MAGI2;DLG2	MAGI2;DLG2
GO:0150043	I7	BP	structural constituent of synapse-associated extracellular matrix	│ ├─ structural constituent of synapse-associated extracellular matrix	GO:0050808			0	1
GO:0099560	I8	BP	synapse adhesion between pre- and post-synapse	│ ├─ synapse adhesion between pre- and post-synapse	GO:0050808	3.73827e-05	0.000134227	5	37	HGNC:14267;HGNC:20360;HGNC:9668;HGNC:29317;HGNC:18957	PCDH17;LRFN5;PTPRD;LRRC4C;MAGI2	PCDH17;LRFN5;PTPRD;LRRC4C;MAGI2
GO:0099179	I22	BP	regulation of synaptic membrane adhesion	│ │ └─ regulation of synaptic membrane adhesion	GO:0099560			1	7	HGNC:18957	MAGI2	MAGI2
GO:0008039	I9	BP	synaptic target recognition	│ ├─ synaptic target recognition	GO:0050808			0	3
GO:0007416	I10	BP	synapse assembly	│ ├─ synapse assembly	GO:0050808	3.40269e-07	1.81477e-06	9	92	HGNC:20974;HGNC:8008;HGNC:7999;HGNC:2175;HGNC:9246;HGNC:19411;HGNC:3313;HGNC:19410;HGNC:20360	ADGRL3;NRXN1;NRG3;CNTN5;PPFIA2;LRRTM4;ELAVL2;LRRTM3;LRFN5	ADGRL3;NRXN1;NRG3;CNTN5;PPFIA2;LRRTM4;ELAVL2;LRRTM3;LRFN5
GO:0099054	I23	BP	presynapse assembly	│ │ ├─ presynapse assembly	GO:0007416	0.000744695	0.00170216	3	17	HGNC:2175;HGNC:9246;HGNC:8008	CNTN5;PPFIA2;NRXN1	CNTN5;PPFIA2;NRXN1
GO:0051963	I24	BP	regulation of synapse assembly	│ │ ├─ regulation of synapse assembly	GO:0007416	0.00134981	0.00239966	4	49	HGNC:19411;HGNC:3313;HGNC:19410;HGNC:20360	LRRTM4;ELAVL2;LRRTM3;LRFN5	LRRTM4;ELAVL2;LRRTM3;LRFN5
GO:1905606	I42	BP	regulation of presynapse assembly	│ │ │ ├─ regulation of presynapse assembly	GO:0051963			2	31	HGNC:19410;HGNC:20360	LRRTM3;LRFN5	LRRTM3;LRFN5
GO:0150052	I43	BP	regulation of postsynapse assembly	│ │ │ └─ regulation of postsynapse assembly	GO:0051963			0	7
GO:0098698	I25	BP	postsynaptic specialization assembly	│ │ ├─ postsynaptic specialization assembly	GO:0007416			0	32
GO:0099150	I44	BP	regulation of postsynaptic specialization assembly	│ │ │ ├─ regulation of postsynaptic specialization assembly	GO:0098698			0	7
GO:0097107	I45	BP	postsynaptic density assembly	│ │ │ └─ postsynaptic density assembly	GO:0098698			0	19
GO:0099151	I48	BP	regulation of postsynaptic density assembly	│ │ │ └─ regulation of postsynaptic density assembly	GO:0097107			0	14
GO:0097104	I26	BP	postsynaptic membrane assembly	│ │ └─ postsynaptic membrane assembly	GO:0007416			0	1
GO:0098883	I11	BP	synapse disassembly	│ ├─ synapse disassembly	GO:0050808			1	8	HGNC:945	ADGRB3	ADGRB3
GO:1905806	I27	BP	regulation of synapse disassembly	│ │ └─ regulation of synapse disassembly	GO:0098883			1	8	HGNC:945	ADGRB3	ADGRB3
GO:0060074	I12	BP	synapse maturation	│ ├─ synapse maturation	GO:0050808			1	17	HGNC:945	ADGRB3	ADGRB3
GO:0090128	I28	BP	regulation of synapse maturation	│ │ └─ regulation of synapse maturation	GO:0060074			1	14	HGNC:945	ADGRB3	ADGRB3
GO:0099558	I13	BP	maintenance of synapse structure	│ ├─ maintenance of synapse structure	GO:0050808	4.19461e-05	0.000134227	4	18	HGNC:9102;HGNC:29945;HGNC:8117;HGNC:20974	PLXNA4;TENM4;TENM1;ADGRL3	PLXNA4;TENM4;TENM1;ADGRL3
GO:0099559	I29	BP	maintenance of alignment of postsynaptic density and presynaptic active zone	│ │ ├─ maintenance of alignment of postsynaptic density and presynaptic active zone	GO:0099558			2	4	HGNC:29945;HGNC:8117	TENM4;TENM1	TENM4;TENM1
GO:0098880	I30	BP	maintenance of postsynaptic specialization structure	│ │ └─ maintenance of postsynaptic specialization structure	GO:0099558			1	9	HGNC:20974	ADGRL3	ADGRL3
GO:0099562	I46	BP	maintenance of postsynaptic density structure	│ │ └─ maintenance of postsynaptic density structure	GO:0098880			0	2
GO:0099187	I14	BP	presynaptic cytoskeleton organization	│ ├─ presynaptic cytoskeleton organization	GO:0050808			0	5
GO:0099140	I31	BP	presynaptic actin cytoskeleton organization	│ │ └─ presynaptic actin cytoskeleton organization	GO:0099187			0	5
GO:0099188	I15	BP	postsynaptic cytoskeleton organization	│ └─ postsynaptic cytoskeleton organization	GO:0050808			2	25	HGNC:29945;HGNC:8117	TENM4;TENM1	TENM4;TENM1
GO:0098974	I32	BP	postsynaptic actin cytoskeleton organization	│ ├─ postsynaptic actin cytoskeleton organization	GO:0099188			0	21
GO:0099190	I33	BP	postsynaptic spectrin-associated cytoskeleton organization	│ └─ postsynaptic spectrin-associated cytoskeleton organization	GO:0099188			2	4	HGNC:29945;HGNC:8117	TENM4;TENM1	TENM4;TENM1
SYNGO:metabolism	J1	BP	metabolism	├─ metabolism	SYNGO:synprocess			0	93
SYNGO:presyn_ATPmetabolic	J2	BP	ATP metabolic process in the presynapse	│ ├─ ATP metabolic process in the presynapse	SYNGO:metabolism			0	1
SYNGO:presyn_regulationATPmetabolic	J12	BP	regulation of ATP metabolic process in the presynapse	│ │ └─ regulation of ATP metabolic process in the presynapse	SYNGO:presyn_ATPmetabolic			0	1
SYNGO:postsyn_ATPmetabolic	J3	BP	ATP metabolic process in the postsynapse	│ ├─ ATP metabolic process in the postsynapse	SYNGO:metabolism			0	1
GO:0099546	J4	BP	protein catabolic process, modulating synaptic transmission	│ ├─ protein catabolic process, modulating synaptic transmission	SYNGO:metabolism			0	1
GO:0099574	J5	BP	regulation of protein catabolic process at synapse, modulating synaptic transmission	│ ├─ regulation of protein catabolic process at synapse, modulating synaptic transmission	SYNGO:metabolism			0	6
GO:0099576	J13	BP	regulation of protein catabolic process at postsynapse, modulating synaptic transmission	│ │ ├─ regulation of protein catabolic process at postsynapse, modulating synaptic transmission	GO:0099574			0	5
GO:0099575	J14	BP	regulation of protein catabolic process at presynapse, modulating synaptic transmission	│ │ └─ regulation of protein catabolic process at presynapse, modulating synaptic transmission	GO:0099574			0	1
GO:0099547	J6	BP	regulation of translation at synapse, modulating synaptic transmission	│ ├─ regulation of translation at synapse, modulating synaptic transmission	SYNGO:metabolism			0	7
GO:0099578	J15	BP	regulation of translation at postsynapse, modulating synaptic transmission	│ │ ├─ regulation of translation at postsynapse, modulating synaptic transmission	GO:0099547			0	3
GO:0099577	J16	BP	regulation of translation at presynapse, modulating synaptic transmission	│ │ └─ regulation of translation at presynapse, modulating synaptic transmission	GO:0099547			0	2
GO:0042135	J7	BP	neurotransmitter catabolic process	│ ├─ neurotransmitter catabolic process	SYNGO:metabolism			0	2
GO:0140246	J8	BP	protein catabolic process at synapse	│ ├─ protein catabolic process at synapse	SYNGO:metabolism			0	13
GO:0140247	J17	BP	protein catabolic process at presynapse	│ │ ├─ protein catabolic process at presynapse	GO:0140246			0	3
GO:0140251	J21	BP	regulation protein catabolic process at presynapse	│ │ │ └─ regulation protein catabolic process at presynapse	GO:0140247			0	3
GO:0140249	J18	BP	protein catabolic process at postsynapse	│ │ └─ protein catabolic process at postsynapse	GO:0140246			0	10
GO:0140252	J22	BP	regulation protein catabolic process at postsynapse	│ │ └─ regulation protein catabolic process at postsynapse	GO:0140249			0	7
GO:0042136	J9	BP	neurotransmitter biosynthetic process	│ ├─ neurotransmitter biosynthetic process	SYNGO:metabolism			0	2
GO:0140241	J10	BP	translation at synapse	│ ├─ translation at synapse	SYNGO:metabolism			0	56
GO:0140236	J19	BP	translation at presynapse	│ │ ├─ translation at presynapse	GO:0140241			0	51
GO:0140242	J20	BP	translation at postsynapse	│ │ └─ translation at postsynapse	GO:0140241			0	56
GO:0140245	J23	BP	regulation of translation at postsynapse	│ │ └─ regulation of translation at postsynapse	GO:0140242			0	4
GO:0140235	J11	BP	RNA polyadenylation at postsynapse	│ └─ RNA polyadenylation at postsynapse	SYNGO:metabolism			0	1
SYNGO:transport	K1	BP	transport	└─ transport	SYNGO:synprocess			0	36
GO:0008088	K2	BP	axo-dendritic transport	├─ axo-dendritic transport	SYNGO:transport			0	15
GO:0098930	K7	BP	axonal transport	│ ├─ axonal transport	GO:0008088			0	5
GO:0008089	K13	BP	anterograde axonal transport	│ │ ├─ anterograde axonal transport	GO:0098930			0	4
GO:0099641	K21	BP	anterograde axonal protein transport	│ │ │ ├─ anterograde axonal protein transport	GO:0008089			0	2
GO:0140231	K22	BP	anterograde axonal transport of neurotransmitter receptor complex	│ │ │ └─ anterograde axonal transport of neurotransmitter receptor complex	GO:0008089			0	1
GO:0099088	K14	BP	axonal transport of messenger ribonucleoprotein complex	│ │ └─ axonal transport of messenger ribonucleoprotein complex	GO:0098930			0	1
GO:0098935	K8	BP	dendritic transport	│ └─ dendritic transport	GO:0008088			0	10
GO:0098937	K15	BP	anterograde dendritic transport	│ ├─ anterograde dendritic transport	GO:0098935			0	3
GO:0098971	K23	BP	anterograde dendritic transport of neurotransmitter receptor complex	│ │ └─ anterograde dendritic transport of neurotransmitter receptor complex	GO:0098937			0	2
GO:0098939	K16	BP	dendritic transport of mitochondrion	│ ├─ dendritic transport of mitochondrion	GO:0098935			0	1
GO:0098961	K17	BP	dendritic transport of ribonucleoprotein complex	│ └─ dendritic transport of ribonucleoprotein complex	GO:0098935			0	5
GO:0098963	K24	BP	dendritic transport of messenger ribonucleoprotein complex	│ └─ dendritic transport of messenger ribonucleoprotein complex	GO:0098961			0	5
GO:0098964	K27	BP	anterograde dendritic transport of messenger ribonucleoprotein complex	│ └─ anterograde dendritic transport of messenger ribonucleoprotein complex	GO:0098963			0	1
GO:0099514	K3	BP	synaptic vesicle cytoskeletal transport	├─ synaptic vesicle cytoskeletal transport	SYNGO:transport			0	2
GO:0099517	K9	BP	synaptic vesicle transport along microtubule	│ └─ synaptic vesicle transport along microtubule	GO:0099514			0	2
GO:0048490	K18	BP	anterograde synaptic vesicle transport	│ └─ anterograde synaptic vesicle transport	GO:0099517			0	2
GO:1903742	K25	BP	regulation of anterograde synaptic vesicle transport	│ └─ regulation of anterograde synaptic vesicle transport	GO:0048490			0	1
GO:0099090	K4	BP	synaptic vesicle recycling via endosome	├─ synaptic vesicle recycling via endosome	SYNGO:transport			0	2
GO:0099158	K10	BP	regulation of recycling endosome localization within postsynapse	│ └─ regulation of recycling endosome localization within postsynapse	GO:0099090			0	1
GO:0099089	K5	BP	establishment of endoplasmic reticulum localization to postsynapse	├─ establishment of endoplasmic reticulum localization to postsynapse	SYNGO:transport			0	1
GO:0099637	K6	BP	neurotransmitter receptor transport	└─ neurotransmitter receptor transport	SYNGO:transport			0	15
GO:0098877	K11	BP	neurotransmitter receptor transport to plasma membrane	├─ neurotransmitter receptor transport to plasma membrane	GO:0099637			0	14
GO:0098969	K19	BP	neurotransmitter receptor transport to postsynaptic membrane	│ ├─ neurotransmitter receptor transport to postsynaptic membrane	GO:0098877			0	4
GO:0099639	K20	BP	neurotransmitter receptor transport, endosome to plasma membrane	│ └─ neurotransmitter receptor transport, endosome to plasma membrane	GO:0098877			0	11
GO:0098887	K26	BP	neurotransmitter receptor transport, endosome to postsynaptic membrane	│ └─ neurotransmitter receptor transport, endosome to postsynaptic membrane	GO:0099639			0	10
GO:0099152	K28	BP	regulation of neurotransmitter receptor transport, endosome to postsynaptic membrane	│ └─ regulation of neurotransmitter receptor transport, endosome to postsynaptic membrane	GO:0098887			0	3
GO:0098943	K12	BP	neurotransmitter receptor transport, postsynaptic endosome to lysosome	└─ neurotransmitter receptor transport, postsynaptic endosome to lysosome	GO:0099637			0	1

## Sheet: GluNeu_APP-WTvsBlank
GO term ID	user interface reference code	GO domain	GO term name	GO term name - hierarchical structure	GO parent term ID	GSEA p-value	GSEA 'gene cluster' FDR corrected p-value	GSEA count foreground/input	GSEA count background	genes - hgnc_id	genes - hgnc_symbol	genes - your genelist input
GO:0045202		CC	synapse	synapse		2.50287e-07	1.12687e-06	18	1082	HGNC:7999;HGNC:29125;HGNC:13406;HGNC:2855;HGNC:4571;HGNC:4081;HGNC:4082;HGNC:814;HGNC:2171;HGNC:10588;HGNC:1390;HGNC:6238;HGNC:2901;HGNC:5996;HGNC:4575;HGNC:4576;HGNC:18531;HGNC:29943	NRG3;DNM3;PCLO;DGKI;GRIA1;GABRB1;GABRB2;ATP2B1;CNTN1;SCN2A;CACNA1C;KCND2;DLG2;IL1RAPL1;GRID1;GRID2;LRRC7;TENM2	NRG3;DNM3;PCLO;DGKI;GRIA1;GABRB1;GABRB2;ATP2B1;CNTN1;SCN2A;CACNA1C;KCND2;DLG2;IL1RAPL1;GRID1;GRID2;LRRC7;TENM2
GO:0097060	A1	CC	synaptic membrane	├─ synaptic membrane	GO:0045202			0	17
GO:0099243	A2	CC	extrinsic component of synaptic membrane	│ ├─ extrinsic component of synaptic membrane	GO:0097060			0	2
GO:0099699	A3	CC	integral component of synaptic membrane	│ └─ integral component of synaptic membrane	GO:0097060			0	10
GO:0098793	B1	CC	presynapse	├─ presynapse	GO:0045202	5.97358e-05	0.000110938	10	531	HGNC:29125;HGNC:13406;HGNC:2855;HGNC:4571;HGNC:4081;HGNC:4082;HGNC:814;HGNC:2171;HGNC:10588;HGNC:1390	DNM3;PCLO;DGKI;GRIA1;GABRB1;GABRB2;ATP2B1;CNTN1;SCN2A;CACNA1C	DNM3;PCLO;DGKI;GRIA1;GABRB1;GABRB2;ATP2B1;CNTN1;SCN2A;CACNA1C
GO:0099523	B2	CC	presynaptic cytosol	│ ├─ presynaptic cytosol	GO:0098793			0	33
GO:0099569	B3	CC	presynaptic cytoskeleton	│ ├─ presynaptic cytoskeleton	GO:0098793			0	3
GO:0099182	B12	CC	presynaptic intermediate filament cytoskeleton	│ │ ├─ presynaptic intermediate filament cytoskeleton	GO:0099569			0	1
GO:0099143	B13	CC	presynaptic actin cytoskeleton	│ │ └─ presynaptic actin cytoskeleton	GO:0099569			0	1
GO:0048786	B4	CC	presynaptic active zone	│ ├─ presynaptic active zone	GO:0098793	3.84864e-05	8.33872e-05	5	89	HGNC:13406;HGNC:2855;HGNC:4571;HGNC:4081;HGNC:4082	PCLO;DGKI;GRIA1;GABRB1;GABRB2	PCLO;DGKI;GRIA1;GABRB1;GABRB2
GO:0098831	B14	CC	presynaptic active zone cytoplasmic component	│ │ ├─ presynaptic active zone cytoplasmic component	GO:0048786			1	21	HGNC:13406	PCLO	PCLO
GO:0048787	B15	CC	presynaptic active zone membrane	│ │ └─ presynaptic active zone membrane	GO:0048786	0.000106612	0.000171087	4	57	HGNC:2855;HGNC:4571;HGNC:4081;HGNC:4082	DGKI;GRIA1;GABRB1;GABRB2	DGKI;GRIA1;GABRB1;GABRB2
GO:0099029	B27	CC	anchored component of presynaptic active zone membrane	│ │ ├─ anchored component of presynaptic active zone membrane	GO:0048787			0	5
GO:0098891	B28	CC	extrinsic component of presynaptic active zone membrane	│ │ ├─ extrinsic component of presynaptic active zone membrane	GO:0048787			1	3	HGNC:2855	DGKI	DGKI
GO:0099059	B29	CC	integral component of presynaptic active zone membrane	│ │ └─ integral component of presynaptic active zone membrane	GO:0048787	0.000954459	0.001128	3	45	HGNC:4571;HGNC:4081;HGNC:4082	GRIA1;GABRB1;GABRB2	GRIA1;GABRB1;GABRB2
GO:0098833	B5	CC	presynaptic endocytic zone	│ ├─ presynaptic endocytic zone	GO:0098793			0	21
GO:0098835	B16	CC	presynaptic endocytic zone membrane	│ │ └─ presynaptic endocytic zone membrane	GO:0098833			0	17
GO:0098894	B30	CC	extrinsic component of presynaptic endocytic zone membrane	│ │ └─ extrinsic component of presynaptic endocytic zone membrane	GO:0098835			0	11
GO:0098830	B6	CC	presynaptic endosome	│ ├─ presynaptic endosome	GO:0098793			0	6
GO:0098954	B17	CC	presynaptic endosome membrane	│ │ └─ presynaptic endosome membrane	GO:0098830			0	1
GO:0099067	B31	CC	integral component of presynaptic endosome membrane	│ │ └─ integral component of presynaptic endosome membrane	GO:0098954			0	1
GO:0008021	B7	CC	synaptic vesicle	│ ├─ synaptic vesicle	GO:0098793			1	119	HGNC:2855	DGKI	DGKI
GO:0034592	B18	CC	synaptic vesicle lumen	│ │ ├─ synaptic vesicle lumen	GO:0008021			0	1
GO:0030672	B19	CC	synaptic vesicle membrane	│ │ └─ synaptic vesicle membrane	GO:0008021			0	102
GO:0098993	B32	CC	anchored component of synaptic vesicle membrane	│ │ ├─ anchored component of synaptic vesicle membrane	GO:0030672			0	18
GO:0098850	B33	CC	extrinsic component of synaptic vesicle membrane	│ │ ├─ extrinsic component of synaptic vesicle membrane	GO:0030672			0	23
GO:0030285	B34	CC	integral component of synaptic vesicle membrane	│ │ └─ integral component of synaptic vesicle membrane	GO:0030672			0	52
GO:0098992	B8	CC	neuronal dense core vesicle	│ ├─ neuronal dense core vesicle	GO:0098793			0	32
GO:0099013	B20	CC	neuronal dense core vesicle lumen	│ │ ├─ neuronal dense core vesicle lumen	GO:0098992			0	3
GO:0099012	B21	CC	neuronal dense core vesicle membrane	│ │ └─ neuronal dense core vesicle membrane	GO:0098992			0	5
GO:0098674	B35	CC	extrinsic component of neuronal dense core vesicle membrane	│ │ ├─ extrinsic component of neuronal dense core vesicle membrane	GO:0099012			0	2
GO:0099066	B36	CC	integral component of neuronal dense core vesicle membrane	│ │ └─ integral component of neuronal dense core vesicle membrane	GO:0099012			0	3
GO:0042734	B9	CC	presynaptic membrane	│ ├─ presynaptic membrane	GO:0098793	0.00246544	0.00267089	4	136	HGNC:814;HGNC:2171;HGNC:10588;HGNC:1390	ATP2B1;CNTN1;SCN2A;CACNA1C	ATP2B1;CNTN1;SCN2A;CACNA1C
GO:0099026	B22	CC	anchored component of presynaptic membrane	│ │ ├─ anchored component of presynaptic membrane	GO:0042734			1	7	HGNC:2171	CNTN1	CNTN1
GO:0098888	B23	CC	extrinsic component of presynaptic membrane	│ │ ├─ extrinsic component of presynaptic membrane	GO:0042734			0	5
GO:0099056	B24	CC	integral component of presynaptic membrane	│ │ └─ integral component of presynaptic membrane	GO:0042734			2	117	HGNC:10588;HGNC:1390	SCN2A;CACNA1C	SCN2A;CACNA1C
SYNGO:presyn_ribosome	B10	CC	presynaptic ribosome	│ ├─ presynaptic ribosome	GO:0098793			0	52
SYNGO:presyn_er	B11	CC	presynaptic ER	│ └─ presynaptic ER	GO:0098793			0	2
SYNGO:presyn_er_membrane	B25	CC	presynaptic ER membrane	│ ├─ presynaptic ER membrane	SYNGO:presyn_er			0	1
SYNGO:presyn_er_membrane_integral	B37	CC	integral component of presynaptic ER membrane	│ │ └─ integral component of presynaptic ER membrane	SYNGO:presyn_er_membrane			0	1
SYNGO:presyn_ser	B26	CC	presynaptic SER	│ └─ presynaptic SER	SYNGO:presyn_er			0	1
SYNGO:presyn_ser_membrane	B38	CC	presynaptic SER membrane	│ └─ presynaptic SER membrane	SYNGO:presyn_ser			0	1
SYNGO:presyn_ser_membrane_integral	B39	CC	integral component of presynaptic SER membrane	│ └─ integral component of presynaptic SER membrane	SYNGO:presyn_ser_membrane			0	1
GO:0043083	C1	CC	synaptic cleft	├─ synaptic cleft	GO:0045202			0	17
GO:0098965	C2	CC	extracellular matrix of synaptic cleft	│ └─ extracellular matrix of synaptic cleft	GO:0043083			0	4
GO:0098794	D1	CC	postsynapse	├─ postsynapse	GO:0045202	2.01586e-07	1.12687e-06	14	621	HGNC:4081;HGNC:4082;HGNC:6238;HGNC:2901;HGNC:2855;HGNC:5996;HGNC:4571;HGNC:4575;HGNC:4576;HGNC:18531;HGNC:29125;HGNC:2171;HGNC:29943;HGNC:1390	GABRB1;GABRB2;KCND2;DLG2;DGKI;IL1RAPL1;GRIA1;GRID1;GRID2;LRRC7;DNM3;CNTN1;TENM2;CACNA1C	GABRB1;GABRB2;KCND2;DLG2;DGKI;IL1RAPL1;GRIA1;GRID1;GRID2;LRRC7;DNM3;CNTN1;TENM2;CACNA1C
GO:0099524	D2	CC	postsynaptic cytosol	│ ├─ postsynaptic cytosol	GO:0098794			0	26
GO:0099571	D3	CC	postsynaptic cytoskeleton	│ ├─ postsynaptic cytoskeleton	GO:0098794			0	22
GO:0099160	D12	CC	postsynaptic intermediate filament cytoskeleton	│ │ ├─ postsynaptic intermediate filament cytoskeleton	GO:0099571			0	3
GO:0098871	D13	CC	postsynaptic actin cytoskeleton	│ │ ├─ postsynaptic actin cytoskeleton	GO:0099571			0	17
GO:0150050	D14	CC	postsynaptic septin cytoskeleton	│ │ ├─ postsynaptic septin cytoskeleton	GO:0099571			0	1
GO:0099189	D15	CC	postsynaptic spectrin-associated cytoskeleton	│ │ └─ postsynaptic spectrin-associated cytoskeleton	GO:0099571			0	1
GO:0097444	D4	CC	spine apparatus	│ ├─ spine apparatus	GO:0098794			0	7
GO:0098897	D16	CC	spine apparatus membrane	│ │ └─ spine apparatus membrane	GO:0097444			0	2
GO:0099065	D30	CC	integral component of spine apparatus membrane	│ │ └─ integral component of spine apparatus membrane	GO:0098897			0	2
GO:0150051	D5	CC	postsynaptic Golgi apparatus	│ ├─ postsynaptic Golgi apparatus	GO:0098794			0	1
GO:0099572	D6	CC	postsynaptic specialization	│ ├─ postsynaptic specialization	GO:0098794	6.16087e-07	2.00228e-06	10	311	HGNC:4081;HGNC:4082;HGNC:6238;HGNC:2901;HGNC:2855;HGNC:5996;HGNC:4571;HGNC:4575;HGNC:4576;HGNC:18531	GABRB1;GABRB2;KCND2;DLG2;DGKI;IL1RAPL1;GRIA1;GRID1;GRID2;LRRC7	GABRB1;GABRB2;KCND2;DLG2;DGKI;IL1RAPL1;GRIA1;GRID1;GRID2;LRRC7
GO:0099091	D17	CC	postsynaptic specialization, intracellular component	│ │ ├─ postsynaptic specialization, intracellular component	GO:0099572			0	9
GO:0099634	D18	CC	postsynaptic specialization membrane	│ │ ├─ postsynaptic specialization membrane	GO:0099572	0.000954459		3	45	HGNC:4081;HGNC:4082;HGNC:6238	GABRB1;GABRB2;KCND2	GABRB1;GABRB2;KCND2
GO:0098892	D31	CC	extrinsic component of postsynaptic specialization membrane	│ │ │ ├─ extrinsic component of postsynaptic specialization membrane	GO:0099634			0	2
GO:0099060	D32	CC	integral component of postsynaptic specialization membrane	│ │ │ └─ integral component of postsynaptic specialization membrane	GO:0099634	0.000739337	0.000961138	3	41	HGNC:4081;HGNC:4082;HGNC:6238	GABRB1;GABRB2;KCND2	GABRB1;GABRB2;KCND2
GO:0014069	D19	CC	postsynaptic density	│ │ ├─ postsynaptic density	GO:0099572	8.03504e-05		7	251	HGNC:2901;HGNC:2855;HGNC:5996;HGNC:4571;HGNC:4575;HGNC:4576;HGNC:18531	DLG2;DGKI;IL1RAPL1;GRIA1;GRID1;GRID2;LRRC7	DLG2;DGKI;IL1RAPL1;GRIA1;GRID1;GRID2;LRRC7
GO:0099092	D33	CC	postsynaptic density, intracellular component	│ │ │ ├─ postsynaptic density, intracellular component	GO:0014069			0	42
GO:0098839	D34	CC	postsynaptic density membrane	│ │ │ └─ postsynaptic density membrane	GO:0014069	2.60046e-07	1.12687e-06	7	101	HGNC:2901;HGNC:2855;HGNC:5996;HGNC:4571;HGNC:4575;HGNC:4576;HGNC:18531	DLG2;DGKI;IL1RAPL1;GRIA1;GRID1;GRID2;LRRC7	DLG2;DGKI;IL1RAPL1;GRIA1;GRID1;GRID2;LRRC7
GO:0099031	D40	CC	anchored component of postsynaptic density membrane	│ │ │ ├─ anchored component of postsynaptic density membrane	GO:0098839			1	7	HGNC:2901	DLG2	DLG2
GO:0099147	D41	CC	extrinsic component of postsynaptic density membrane	│ │ │ ├─ extrinsic component of postsynaptic density membrane	GO:0098839			1	7	HGNC:2855	DGKI	DGKI
GO:0099061	D42	CC	integral component of postsynaptic density membrane	│ │ │ └─ integral component of postsynaptic density membrane	GO:0098839	2.64797e-05	6.88472e-05	5	82	HGNC:5996;HGNC:4571;HGNC:4575;HGNC:4576;HGNC:18531	IL1RAPL1;GRIA1;GRID1;GRID2;LRRC7	IL1RAPL1;GRIA1;GRID1;GRID2;LRRC7
GO:0099629	D20	CC	postsynaptic specialization of symmetric synapse	│ │ └─ postsynaptic specialization of symmetric synapse	GO:0099572			0	3
GO:0098843	D7	CC	postsynaptic endocytic zone	│ ├─ postsynaptic endocytic zone	GO:0098794			1	8	HGNC:29125	DNM3	DNM3
GO:0098844	D21	CC	postsynaptic endocytic zone membrane	│ │ └─ postsynaptic endocytic zone membrane	GO:0098843			1	2	HGNC:29125	DNM3	DNM3
GO:0098845	D8	CC	postsynaptic endosome	│ ├─ postsynaptic endosome	GO:0098794			0	12
GO:0098895	D22	CC	postsynaptic endosome membrane	│ │ ├─ postsynaptic endosome membrane	GO:0098845			0	2
GO:0098999	D35	CC	extrinsic component of postsynaptic endosome membrane	│ │ │ └─ extrinsic component of postsynaptic endosome membrane	GO:0098895			0	1
GO:0098842	D23	CC	postsynaptic early endosome	│ │ ├─ postsynaptic early endosome	GO:0098845			0	1
GO:0098896	D36	CC	postsynaptic early endosome membrane	│ │ │ └─ postsynaptic early endosome membrane	GO:0098842			0	1
GO:0098998	D43	CC	extrinsic component of postsynaptic early endosome membrane	│ │ │ └─ extrinsic component of postsynaptic early endosome membrane	GO:0098896			0	1
GO:0098837	D24	CC	postsynaptic recycling endosome	│ │ └─ postsynaptic recycling endosome	GO:0098845			0	5
GO:0098944	D37	CC	postsynaptic recycling endosome membrane	│ │ └─ postsynaptic recycling endosome membrane	GO:0098837			0	4
GO:0099033	D44	CC	anchored component of postsynaptic recycling endosome membrane	│ │ └─ anchored component of postsynaptic recycling endosome membrane	GO:0098944			0	2
GO:0045211	D9	CC	postsynaptic membrane	│ ├─ postsynaptic membrane	GO:0098794	0.000118445	0.000171087	5	114	HGNC:2171;HGNC:29943;HGNC:1390;HGNC:6238;HGNC:4575	CNTN1;TENM2;CACNA1C;KCND2;GRID1	CNTN1;TENM2;CACNA1C;KCND2;GRID1
GO:0099025	D25	CC	anchored component of postsynaptic membrane	│ │ ├─ anchored component of postsynaptic membrane	GO:0045211			1	3	HGNC:2171	CNTN1	CNTN1
GO:0098890	D26	CC	extrinsic component of postsynaptic membrane	│ │ ├─ extrinsic component of postsynaptic membrane	GO:0045211			1	7	HGNC:29943	TENM2	TENM2
GO:0099055	D27	CC	integral component of postsynaptic membrane	│ │ └─ integral component of postsynaptic membrane	GO:0045211	0.00768531	0.00768531	3	97	HGNC:1390;HGNC:6238;HGNC:4575	CACNA1C;KCND2;GRID1	CACNA1C;KCND2;GRID1
SYNGO:postsyn_ribosome	D10	CC	postsynaptic ribosome	│ ├─ postsynaptic ribosome	GO:0098794			0	70
SYNGO:postsyn_er	D11	CC	postsynaptic ER	│ └─ postsynaptic ER	GO:0098794			0	6
SYNGO:postsyn_er_membrane	D28	CC	postsynaptic ER membrane	│ ├─ postsynaptic ER membrane	SYNGO:postsyn_er			0	1
SYNGO:postsyn_er_membrane_integral	D38	CC	integral component of postsynaptic ER membrane	│ │ └─ integral component of postsynaptic ER membrane	SYNGO:postsyn_er_membrane			0	1
SYNGO:postsyn_ser	D29	CC	postsynaptic SER	│ └─ postsynaptic SER	SYNGO:postsyn_er			0	4
SYNGO:postsyn_ser_membrane	D39	CC	postsynaptic SER membrane	│ └─ postsynaptic SER membrane	SYNGO:postsyn_ser			0	1
SYNGO:postsyn_ser_membrane_integral	D45	CC	integral component of postsynaptic SER membrane	│ └─ integral component of postsynaptic SER membrane	SYNGO:postsyn_ser_membrane			0	1
GO:0099544	E1	CC	extrasynaptic space	└─ extrasynaptic space	GO:0045202			0	6
GO:0098966	E2	CC	perisynaptic extracellular matrix	└─ perisynaptic extracellular matrix	GO:0099544			0	5
SYNGO:synprocess		BP	process in the synapse	process in the synapse		2.07457e-06	1.24474e-05	15	874	HGNC:4081;HGNC:11496;HGNC:13406;HGNC:29125;HGNC:4082;HGNC:4571;HGNC:2906;HGNC:2901;HGNC:3392;HGNC:2855;HGNC:16699;HGNC:4575;HGNC:7999;HGNC:4576;HGNC:29943	GABRB1;SYN3;PCLO;DNM3;GABRB2;GRIA1;DLGAP2;DLG2;EPHB1;DGKI;SORCS3;GRID1;NRG3;GRID2;TENM2	GABRB1;SYN3;PCLO;DNM3;GABRB2;GRIA1;DLGAP2;DLG2;EPHB1;DGKI;SORCS3;GRID1;NRG3;GRID2;TENM2
SYNGO:presynprocess	F1	BP	process in the presynapse	├─ process in the presynapse	SYNGO:synprocess	0.0244434	0.0293321	4	269	HGNC:4081;HGNC:11496;HGNC:13406;HGNC:29125	GABRB1;SYN3;PCLO;DNM3	GABRB1;SYN3;PCLO;DNM3
GO:0099509	F2	BP	regulation of presynaptic cytosolic calcium levels	│ ├─ regulation of presynaptic cytosolic calcium levels	SYNGO:presynprocess			0	28
GO:1905056	F11	BP	ATPase-coupled calcium ion transmembrane transporter activity involved in regulation of presynaptic cytosolic calcium levels	│ │ ├─ ATPase-coupled calcium ion transmembrane transporter activity involved in regulation of presynaptic cytosolic calcium levels	GO:0099509			0	1
GO:0099534	F12	BP	calcium ion binding involved in regulation of presynaptic cytosolic calcium levels	│ │ ├─ calcium ion binding involved in regulation of presynaptic cytosolic calcium levels	GO:0099509			0	2
GO:0099626	F13	BP	voltage-gated calcium channel activity involved in regulation of presynaptic cytosolic calcium levels	│ │ └─ voltage-gated calcium channel activity involved in regulation of presynaptic cytosolic calcium levels	GO:0099509			0	9
GO:0099505	F3	BP	regulation of presynaptic membrane potential	│ ├─ regulation of presynaptic membrane potential	SYNGO:presynprocess			1	44	HGNC:4081	GABRB1	GABRB1
GO:0099507	F14	BP	ligand-gated ion channel activity involved in regulation of presynaptic membrane potential	│ │ ├─ ligand-gated ion channel activity involved in regulation of presynaptic membrane potential	GO:0099505			0	24
GO:0099508	F15	BP	voltage-gated ion channel activity involved in regulation of presynaptic membrane potential	│ │ ├─ voltage-gated ion channel activity involved in regulation of presynaptic membrane potential	GO:0099505			0	17
GO:0150047	F16	BP	G protein-coupled neurotransmitter receptor activity involved in regulation of presynaptic membrane potential	│ │ ├─ G protein-coupled neurotransmitter receptor activity involved in regulation of presynaptic membrane potential	GO:0099505			1	2	HGNC:4081	GABRB1	GABRB1
GO:0140232	F17	BP	intracellular cAMP-activated cation channel activity involved in regulation of presynaptic membrane potential	│ │ └─ intracellular cAMP-activated cation channel activity involved in regulation of presynaptic membrane potential	GO:0099505			0	1
GO:0140238	F4	BP	presynaptic endocytosis	│ ├─ presynaptic endocytosis	SYNGO:presynprocess			0	3
GO:0099504	F5	BP	synaptic vesicle cycle	│ ├─ synaptic vesicle cycle	SYNGO:presynprocess	0.0425149	0.0425149	3	189	HGNC:11496;HGNC:13406;HGNC:29125	SYN3;PCLO;DNM3	SYN3;PCLO;DNM3
GO:0098693	F18	BP	regulation of synaptic vesicle cycle	│ │ ├─ regulation of synaptic vesicle cycle	GO:0099504			0	24
GO:0097091	F19	BP	synaptic vesicle clustering	│ │ ├─ synaptic vesicle clustering	GO:0099504			2	10	HGNC:13406;HGNC:11496	PCLO;SYN3	PCLO;SYN3
GO:0099532	F20	BP	synaptic vesicle endosomal processing	│ │ ├─ synaptic vesicle endosomal processing	GO:0099504			0	10
GO:0016182	F29	BP	synaptic vesicle budding from endosome	│ │ │ ├─ synaptic vesicle budding from endosome	GO:0099532			0	4
GO:0016189	F30	BP	synaptic vesicle to endosome fusion	│ │ │ └─ synaptic vesicle to endosome fusion	GO:0099532			0	4
GO:0016079	F21	BP	synaptic vesicle exocytosis	│ │ ├─ synaptic vesicle exocytosis	GO:0099504			0	73
GO:0099502	F31	BP	calcium-dependent activation of synaptic vesicle fusion	│ │ │ ├─ calcium-dependent activation of synaptic vesicle fusion	GO:0016079			0	13
GO:0150037	F41	BP	regulation of calcium-dependent activation of synaptic vesicle fusion	│ │ │ │ └─ regulation of calcium-dependent activation of synaptic vesicle fusion	GO:0099502			0	7
GO:2000300	F32	BP	regulation of synaptic vesicle exocytosis	│ │ │ ├─ regulation of synaptic vesicle exocytosis	GO:0016079			0	35
GO:0016081	F33	BP	synaptic vesicle docking	│ │ │ ├─ synaptic vesicle docking	GO:0016079			0	8
GO:0099148	F42	BP	regulation of synaptic vesicle docking	│ │ │ │ └─ regulation of synaptic vesicle docking	GO:0016081			0	3
GO:0031629	F34	BP	synaptic vesicle fusion to presynaptic active zone membrane	│ │ │ ├─ synaptic vesicle fusion to presynaptic active zone membrane	GO:0016079			0	8
GO:0031630	F43	BP	regulation of synaptic vesicle fusion to presynaptic active zone membrane	│ │ │ │ └─ regulation of synaptic vesicle fusion to presynaptic active zone membrane	GO:0031629			0	7
GO:0016082	F35	BP	synaptic vesicle priming	│ │ │ └─ synaptic vesicle priming	GO:0016079			0	13
GO:0010807	F44	BP	regulation of synaptic vesicle priming	│ │ │ └─ regulation of synaptic vesicle priming	GO:0016082			0	3
GO:0098700	F22	BP	synaptic vesicle neurotransmitter loading	│ │ ├─ synaptic vesicle neurotransmitter loading	GO:0099504			0	8
GO:0099162	F36	BP	regulation of synaptic vesicle neurotransmitter loading	│ │ │ └─ regulation of synaptic vesicle neurotransmitter loading	GO:0098700			0	2
GO:0099180	F23	BP	zinc ion import into synaptic vesicle	│ │ ├─ zinc ion import into synaptic vesicle	GO:0099504			0	2
GO:0097401	F24	BP	synaptic vesicle proton loading	│ │ ├─ synaptic vesicle proton loading	GO:0099504			0	18
GO:1901546	F37	BP	regulation of proton loading	│ │ │ └─ regulation of proton loading	GO:0097401			0	1
GO:0048488	F25	BP	synaptic vesicle endocytosis	│ │ └─ synaptic vesicle endocytosis	GO:0099504			1	52	HGNC:29125	DNM3	DNM3
GO:1900242	F38	BP	regulation of synaptic vesicle endocytosis	│ │ ├─ regulation of synaptic vesicle endocytosis	GO:0048488			0	17
GO:0016185	F39	BP	synaptic vesicle budding from presynaptic endocytic zone membrane	│ │ ├─ synaptic vesicle budding from presynaptic endocytic zone membrane	GO:0048488			0	1
GO:0098694	F45	BP	regulation of synaptic vesicle budding from presynaptic endocytic zone membrane	│ │ │ └─ regulation of synaptic vesicle budding from presynaptic endocytic zone membrane	GO:0016185			0	1
GO:0016191	F40	BP	synaptic vesicle uncoating	│ │ └─ synaptic vesicle uncoating	GO:0048488			0	3
GO:0099525	F6	BP	presynaptic dense core vesicle exocytosis	│ ├─ presynaptic dense core vesicle exocytosis	SYNGO:presynprocess			1	19	HGNC:29125	DNM3	DNM3
GO:0099161	F26	BP	regulation of presynaptic dense core vesicle exocytosis	│ │ └─ regulation of presynaptic dense core vesicle exocytosis	GO:0099525			0	9
GO:0001504	F7	BP	neurotransmitter uptake	│ ├─ neurotransmitter uptake	SYNGO:presynprocess			0	6
GO:0098810	F8	BP	neurotransmitter reuptake	│ ├─ neurotransmitter reuptake	SYNGO:presynprocess			0	10
GO:0051580	F27	BP	regulation of neurotransmitter uptake	│ │ └─ regulation of neurotransmitter uptake	GO:0098810			0	5
SYNGO:presyn_chaperoneProteinFolding	F9	BP	presynaptic chaperone-mediated protein folding	│ ├─ presynaptic chaperone-mediated protein folding	SYNGO:presynprocess			0	3
GO:0098928	F10	BP	presynaptic signaling pathway	│ └─ presynaptic signaling pathway	SYNGO:presynprocess			0	1
GO:0099526	F28	BP	presynapse to nucleus signaling pathway	│ └─ presynapse to nucleus signaling pathway	GO:0098928			0	1
SYNGO:postsynprocess	G1	BP	process in the postsynapse	├─ process in the postsynapse	SYNGO:synprocess	0.0123816	0.0185723	4	218	HGNC:4082;HGNC:4571;HGNC:2906;HGNC:2901	GABRB2;GRIA1;DLGAP2;DLG2	GABRB2;GRIA1;DLGAP2;DLG2
GO:0099566	G2	BP	regulation of postsynaptic cytosolic calcium levels	│ ├─ regulation of postsynaptic cytosolic calcium levels	SYNGO:postsynprocess			0	12
GO:1905059	G8	BP	ATPase-coupled calcium ion transmembrane transporter activity involved in regulation of postsynaptic cytosolic calcium levels	│ │ ├─ ATPase-coupled calcium ion transmembrane transporter activity involved in regulation of postsynaptic cytosolic calcium levels	GO:0099566			0	1
GO:0099567	G9	BP	calcium ion binding involved in regulation of postsynaptic cytosolic calcium levels	│ │ ├─ calcium ion binding involved in regulation of postsynaptic cytosolic calcium levels	GO:0099566			0	1
GO:1905060	G10	BP	calcium:cation antiporter activity involved in regulation of postsynaptic cytosolic calcium ion levels	│ │ ├─ calcium:cation antiporter activity involved in regulation of postsynaptic cytosolic calcium ion levels	GO:0099566			0	3
GO:0098695	G11	BP	inositol 1,4,5-trisphosphate receptor activity involved in regulation of postsynaptic cytosolic calcium levels	│ │ ├─ inositol 1,4,5-trisphosphate receptor activity involved in regulation of postsynaptic cytosolic calcium levels	GO:0099566			0	1
GO:0099583	G12	BP	neurotransmitter receptor activity involved in regulation of postsynaptic cytosolic calcium levels	│ │ └─ neurotransmitter receptor activity involved in regulation of postsynaptic cytosolic calcium levels	GO:0099566			0	1
GO:0098872	G22	BP	G-protein coupled neurotransmitter receptor activity involved in regulation of postsynaptic cytosolic calcium levels	│ │ └─ G-protein coupled neurotransmitter receptor activity involved in regulation of postsynaptic cytosolic calcium levels	GO:0099583			0	1
GO:0060078	G3	BP	regulation of postsynaptic membrane potential	│ ├─ regulation of postsynaptic membrane potential	SYNGO:postsynprocess			2	55	HGNC:4082;HGNC:4571	GABRB2;GRIA1	GABRB2;GRIA1
GO:0140233	G13	BP	intracellular cAMP-activated cation channel activity involved in regulation of postsynaptic membrane potential	│ │ ├─ intracellular cAMP-activated cation channel activity involved in regulation of postsynaptic membrane potential	GO:0060078			0	2
GO:0099579	G23	BP	G protein-coupled neurotransmitter receptor activity involved in regulation of postsynaptic membrane potential	│ │ │ └─ G protein-coupled neurotransmitter receptor activity involved in regulation of postsynaptic membrane potential	GO:0140233			0	2
GO:1904315	G14	BP	transmitter-gated ion channel activity involved in regulation of postsynaptic membrane potential	│ │ ├─ transmitter-gated ion channel activity involved in regulation of postsynaptic membrane potential	GO:0060078			2	42	HGNC:4082;HGNC:4571	GABRB2;GRIA1	GABRB2;GRIA1
GO:1905030	G15	BP	voltage-gated ion channel activity involved in regulation of postsynaptic membrane potential	│ │ └─ voltage-gated ion channel activity involved in regulation of postsynaptic membrane potential	GO:0060078			0	4
GO:0098962	G4	BP	regulation of postsynaptic neurotransmitter receptor activity	│ ├─ regulation of postsynaptic neurotransmitter receptor activity	SYNGO:postsynprocess			1	18	HGNC:2906	DLGAP2	DLGAP2
GO:0099072	G5	BP	regulation of postsynaptic membrane neurotransmitter receptor levels	│ ├─ regulation of postsynaptic membrane neurotransmitter receptor levels	SYNGO:postsynprocess			1	121	HGNC:2901	DLG2	DLG2
GO:0099645	G16	BP	neurotransmitter receptor localization to postsynaptic specialization membrane	│ │ ├─ neurotransmitter receptor localization to postsynaptic specialization membrane	GO:0099072			1	44	HGNC:2901	DLG2	DLG2
GO:0098696	G24	BP	regulation of neurotransmitter receptor localization to postsynaptic specialization membrane	│ │ │ └─ regulation of neurotransmitter receptor localization to postsynaptic specialization membrane	GO:0099645			0	22
GO:0098967	G17	BP	exocytic insertion of neurotransmitter receptor to postsynaptic membrane	│ │ ├─ exocytic insertion of neurotransmitter receptor to postsynaptic membrane	GO:0099072			0	6
GO:0099145	G25	BP	regulation of exocytic insertion of neurotransmitter receptor to postsynaptic membrane	│ │ │ └─ regulation of exocytic insertion of neurotransmitter receptor to postsynaptic membrane	GO:0098967			0	1
GO:0098970	G18	BP	postsynaptic neurotransmitter receptor diffusion trapping	│ │ ├─ postsynaptic neurotransmitter receptor diffusion trapping	GO:0099072			0	5
GO:0150054	G26	BP	regulation of postsynaptic neurotransmitter receptor diffusion trapping	│ │ │ └─ regulation of postsynaptic neurotransmitter receptor diffusion trapping	GO:0098970			0	3
GO:0098884	G19	BP	postsynaptic neurotransmitter receptor endocytosis	│ │ └─ postsynaptic neurotransmitter receptor endocytosis	GO:0099072			0	38
GO:0099149	G27	BP	regulation of postsynaptic neurotransmitter receptor endocytosis	│ │ └─ regulation of postsynaptic neurotransmitter receptor endocytosis	GO:0098884			0	30
GO:0150038	G6	BP	postsynaptic dense core vesicle exocytosis	│ ├─ postsynaptic dense core vesicle exocytosis	SYNGO:postsynprocess			0	2
GO:0150044	G20	BP	regulation of postsynaptic dense core vesicle exocytosis	│ │ └─ regulation of postsynaptic dense core vesicle exocytosis	GO:0150038			0	1
GO:0098926	G7	BP	postsynaptic signaling pathway	│ └─ postsynaptic signaling pathway	SYNGO:postsynprocess			0	18
GO:0099527	G21	BP	postsynapse to nucleus signaling pathway	│ └─ postsynapse to nucleus signaling pathway	GO:0098926			0	16
GO:1905539	G28	BP	regulation of postsynapse to nucleus signaling pathway	│ └─ regulation of postsynapse to nucleus signaling pathway	GO:0099527			0	2
GO:0099536	H1	BP	synaptic signaling	├─ synaptic signaling	SYNGO:synprocess	0.00796132		4	191	HGNC:3392;HGNC:2906;HGNC:2855;HGNC:16699	EPHB1;DLGAP2;DGKI;SORCS3	EPHB1;DLGAP2;DGKI;SORCS3
GO:0099537	H2	BP	trans-synaptic signaling	│ ├─ trans-synaptic signaling	GO:0099536	0.0068875		4	183	HGNC:3392;HGNC:2906;HGNC:2855;HGNC:16699	EPHB1;DLGAP2;DGKI;SORCS3	EPHB1;DLGAP2;DGKI;SORCS3
GO:0099541	H5	BP	trans-synaptic signaling by lipid	│ │ ├─ trans-synaptic signaling by lipid	GO:0099537			0	6
GO:0099542	H13	BP	trans-synaptic signaling by endocannabinoid	│ │ │ └─ trans-synaptic signaling by endocannabinoid	GO:0099541			0	6
GO:0098921	H21	BP	retrograde trans-synaptic signaling by endocannabinoid	│ │ │ ├─ retrograde trans-synaptic signaling by endocannabinoid	GO:0099542			0	4
GO:0099178	H26	BP	regulation of retrograde trans-synaptic signaling by endocanabinoid	│ │ │ │ └─ regulation of retrograde trans-synaptic signaling by endocanabinoid	GO:0098921			0	2
GO:0099553	H22	BP	trans-synaptic signaling by endocannabinoid, modulating synaptic transmission	│ │ │ └─ trans-synaptic signaling by endocannabinoid, modulating synaptic transmission	GO:0099542			0	2
GO:0150036	H27	BP	regulation of trans-synaptic signaling by endocannabinoid, modulating synaptic transmission	│ │ │ └─ regulation of trans-synaptic signaling by endocannabinoid, modulating synaptic transmission	GO:0099553			0	2
GO:0099540	H6	BP	trans-synaptic signaling by neuropeptide	│ │ ├─ trans-synaptic signaling by neuropeptide	GO:0099537			0	1
GO:0099543	H7	BP	trans-synaptic signaling by soluble gas	│ │ ├─ trans-synaptic signaling by soluble gas	GO:0099537			0	1
GO:0099548	H14	BP	trans-synaptic signaling by nitric oxide	│ │ │ └─ trans-synaptic signaling by nitric oxide	GO:0099543			0	1
GO:0099555	H23	BP	trans-synaptic signaling by nitric oxide, modulating synaptic transmission	│ │ │ └─ trans-synaptic signaling by nitric oxide, modulating synaptic transmission	GO:0099548			0	1
GO:0098925	H28	BP	retrograde trans-synaptic signaling by nitric oxide, modulating synaptic transmission	│ │ │ └─ retrograde trans-synaptic signaling by nitric oxide, modulating synaptic transmission	GO:0099555			0	1
GO:0099545	H8	BP	trans-synaptic signaling by trans-synaptic complex	│ │ ├─ trans-synaptic signaling by trans-synaptic complex	GO:0099537			0	12
GO:0098942	H15	BP	retrograde trans-synaptic signaling by trans-synaptic protein complex	│ │ │ ├─ retrograde trans-synaptic signaling by trans-synaptic protein complex	GO:0099545			0	7
GO:0099557	H16	BP	trans-synaptic signaling by trans-synaptic complex, modulating synaptic transmission	│ │ │ └─ trans-synaptic signaling by trans-synaptic complex, modulating synaptic transmission	GO:0099545			0	2
GO:0099157	H9	BP	trans-synaptic signalling via exosome	│ │ ├─ trans-synaptic signalling via exosome	GO:0099537			0	1
GO:0099183	H10	BP	trans-synaptic signaling by BDNF, modulating synaptic transmission	│ │ ├─ trans-synaptic signaling by BDNF, modulating synaptic transmission	GO:0099537			0	5
GO:0150035	H17	BP	regulation of trans-synaptic signaling by BDNF, modulating synaptic transmission	│ │ │ └─ regulation of trans-synaptic signaling by BDNF, modulating synaptic transmission	GO:0099183			0	1
GO:0007268	H11	BP	chemical synaptic transmission	│ │ └─ chemical synaptic transmission	GO:0099537	0.00416119	0.00832237	4	158	HGNC:3392;HGNC:2906;HGNC:2855;HGNC:16699	EPHB1;DLGAP2;DGKI;SORCS3	EPHB1;DLGAP2;DGKI;SORCS3
GO:0050804	H18	BP	modulation of chemical synaptic transmission	│ │ ├─ modulation of chemical synaptic transmission	GO:0007268			2	90	HGNC:3392;HGNC:2906	EPHB1;DLGAP2	EPHB1;DLGAP2
GO:0099531	H19	BP	presynaptic process involved in chemical synaptic transmission	│ │ ├─ presynaptic process involved in chemical synaptic transmission	GO:0007268			1	45	HGNC:2855	DGKI	DGKI
GO:0099171	H24	BP	presynaptic modulation of chemical synaptic transmission	│ │ │ └─ presynaptic modulation of chemical synaptic transmission	GO:0099531			1	45	HGNC:2855	DGKI	DGKI
GO:0099565	H20	BP	postsynaptic process involved in chemical synaptic transmission	│ │ └─ postsynaptic process involved in chemical synaptic transmission	GO:0007268			1	29	HGNC:16699	SORCS3	SORCS3
GO:0099170	H25	BP	postsynaptic modulation of chemical synaptic transmission	│ │ └─ postsynaptic modulation of chemical synaptic transmission	GO:0099565			1	27	HGNC:16699	SORCS3	SORCS3
GO:0099538	H3	BP	synaptic signaling via neuropeptide	│ ├─ synaptic signaling via neuropeptide	GO:0099536			0	8
GO:0099163	H4	BP	synaptic signaling by nitric oxide	│ └─ synaptic signaling by nitric oxide	GO:0099536			0	3
GO:0150045	H12	BP	regulation of synaptic signaling by nitric oxide	│ └─ regulation of synaptic signaling by nitric oxide	GO:0099163			0	2
GO:0050808	I1	BP	synapse organization	├─ synapse organization	SYNGO:synprocess	0.0015098	0.00452939	6	302	HGNC:4575;HGNC:13406;HGNC:2901;HGNC:7999;HGNC:4576;HGNC:29943	GRID1;PCLO;DLG2;NRG3;GRID2;TENM2	GRID1;PCLO;DLG2;NRG3;GRID2;TENM2
GO:0099172	I2	BP	presynapse organization	│ ├─ presynapse organization	GO:0050808			0	2
GO:0099174	I16	BP	regulation of presynapse organization	│ │ └─ regulation of presynapse organization	GO:0099172			0	2
GO:0099173	I3	BP	postsynapse organization	│ ├─ postsynapse organization	GO:0050808			1	71	HGNC:4575	GRID1	GRID1
GO:0099175	I17	BP	regulation of postsynapse organization	│ │ ├─ regulation of postsynapse organization	GO:0099173			1	54	HGNC:4575	GRID1	GRID1
GO:0099084	I18	BP	postsynaptic specialization organization	│ │ └─ postsynaptic specialization organization	GO:0099173			0	1
GO:0099563	I4	BP	modification of synaptic structure	│ ├─ modification of synaptic structure	GO:0050808			0	32
GO:0099010	I19	BP	modification of postsynaptic structure	│ │ └─ modification of postsynaptic structure	GO:0099563			0	31
GO:0099159	I34	BP	regulation of modification of postsynaptic structure	│ │ ├─ regulation of modification of postsynaptic structure	GO:0099010			0	9
GO:0098885	I35	BP	modification of postsynaptic actin cytoskeleton	│ │ └─ modification of postsynaptic actin cytoskeleton	GO:0099010			0	18
GO:1905274	I47	BP	regulation of modification of postsynaptic actin cytoskeleton	│ │ └─ regulation of modification of postsynaptic actin cytoskeleton	GO:0098885			0	8
GO:0050807	I5	BP	regulation of synapse organization	│ ├─ regulation of synapse organization	GO:0050808			0	29
GO:0098918	I6	BP	structural constituent of synapse	│ ├─ structural constituent of synapse	GO:0050808			2	34	HGNC:13406;HGNC:2901	PCLO;DLG2	PCLO;DLG2
GO:0099181	I20	BP	structural constituent of presynapse	│ │ ├─ structural constituent of presynapse	GO:0098918			1	10	HGNC:13406	PCLO	PCLO
GO:0098882	I36	BP	structural constituent of active zone	│ │ │ ├─ structural constituent of active zone	GO:0099181			1	8	HGNC:13406	PCLO	PCLO
GO:0098699	I37	BP	structural constituent of presynaptic actin cytoskeleton	│ │ │ └─ structural constituent of presynaptic actin cytoskeleton	GO:0099181			0	1
GO:0099186	I21	BP	structural constituent of postsynapse	│ │ └─ structural constituent of postsynapse	GO:0098918			1	24	HGNC:2901	DLG2	DLG2
GO:0098973	I38	BP	structural constituent of postsynaptic actin cytoskeleton	│ │ ├─ structural constituent of postsynaptic actin cytoskeleton	GO:0099186			0	4
GO:0099184	I39	BP	structural constituent of postsynaptic intermediate filament cytoskeleton	│ │ ├─ structural constituent of postsynaptic intermediate filament cytoskeleton	GO:0099186			0	2
GO:0098879	I40	BP	structural constituent of postsynaptic specialization	│ │ ├─ structural constituent of postsynaptic specialization	GO:0099186			0	3
GO:0098919	I41	BP	structural constituent of postsynaptic density	│ │ └─ structural constituent of postsynaptic density	GO:0099186			1	11	HGNC:2901	DLG2	DLG2
GO:0150043	I7	BP	structural constituent of synapse-associated extracellular matrix	│ ├─ structural constituent of synapse-associated extracellular matrix	GO:0050808			0	1
GO:0099560	I8	BP	synapse adhesion between pre- and post-synapse	│ ├─ synapse adhesion between pre- and post-synapse	GO:0050808			0	37
GO:0099179	I22	BP	regulation of synaptic membrane adhesion	│ │ └─ regulation of synaptic membrane adhesion	GO:0099560			0	7
GO:0008039	I9	BP	synaptic target recognition	│ ├─ synaptic target recognition	GO:0050808			0	3
GO:0007416	I10	BP	synapse assembly	│ ├─ synapse assembly	GO:0050808			2	92	HGNC:7999;HGNC:4576	NRG3;GRID2	NRG3;GRID2
GO:0099054	I23	BP	presynapse assembly	│ │ ├─ presynapse assembly	GO:0007416			0	17
GO:0051963	I24	BP	regulation of synapse assembly	│ │ ├─ regulation of synapse assembly	GO:0007416			1	49	HGNC:4576	GRID2	GRID2
GO:1905606	I42	BP	regulation of presynapse assembly	│ │ │ ├─ regulation of presynapse assembly	GO:0051963			1	31	HGNC:4576	GRID2	GRID2
GO:0150052	I43	BP	regulation of postsynapse assembly	│ │ │ └─ regulation of postsynapse assembly	GO:0051963			0	7
GO:0098698	I25	BP	postsynaptic specialization assembly	│ │ ├─ postsynaptic specialization assembly	GO:0007416			1	32	HGNC:4576	GRID2	GRID2
GO:0099150	I44	BP	regulation of postsynaptic specialization assembly	│ │ │ ├─ regulation of postsynaptic specialization assembly	GO:0098698			0	7
GO:0097107	I45	BP	postsynaptic density assembly	│ │ │ └─ postsynaptic density assembly	GO:0098698			1	19	HGNC:4576	GRID2	GRID2
GO:0099151	I48	BP	regulation of postsynaptic density assembly	│ │ │ └─ regulation of postsynaptic density assembly	GO:0097107			1	14	HGNC:4576	GRID2	GRID2
GO:0097104	I26	BP	postsynaptic membrane assembly	│ │ └─ postsynaptic membrane assembly	GO:0007416			0	1
GO:0098883	I11	BP	synapse disassembly	│ ├─ synapse disassembly	GO:0050808			0	8
GO:1905806	I27	BP	regulation of synapse disassembly	│ │ └─ regulation of synapse disassembly	GO:0098883			0	8
GO:0060074	I12	BP	synapse maturation	│ ├─ synapse maturation	GO:0050808			0	17
GO:0090128	I28	BP	regulation of synapse maturation	│ │ └─ regulation of synapse maturation	GO:0060074			0	14
GO:0099558	I13	BP	maintenance of synapse structure	│ ├─ maintenance of synapse structure	GO:0050808			1	18	HGNC:29943	TENM2	TENM2
GO:0099559	I29	BP	maintenance of alignment of postsynaptic density and presynaptic active zone	│ │ ├─ maintenance of alignment of postsynaptic density and presynaptic active zone	GO:0099558			1	4	HGNC:29943	TENM2	TENM2
GO:0098880	I30	BP	maintenance of postsynaptic specialization structure	│ │ └─ maintenance of postsynaptic specialization structure	GO:0099558			0	9
GO:0099562	I46	BP	maintenance of postsynaptic density structure	│ │ └─ maintenance of postsynaptic density structure	GO:0098880			0	2
GO:0099187	I14	BP	presynaptic cytoskeleton organization	│ ├─ presynaptic cytoskeleton organization	GO:0050808			0	5
GO:0099140	I31	BP	presynaptic actin cytoskeleton organization	│ │ └─ presynaptic actin cytoskeleton organization	GO:0099187			0	5
GO:0099188	I15	BP	postsynaptic cytoskeleton organization	│ └─ postsynaptic cytoskeleton organization	GO:0050808			1	25	HGNC:29943	TENM2	TENM2
GO:0098974	I32	BP	postsynaptic actin cytoskeleton organization	│ ├─ postsynaptic actin cytoskeleton organization	GO:0099188			0	21
GO:0099190	I33	BP	postsynaptic spectrin-associated cytoskeleton organization	│ └─ postsynaptic spectrin-associated cytoskeleton organization	GO:0099188			1	4	HGNC:29943	TENM2	TENM2
SYNGO:metabolism	J1	BP	metabolism	├─ metabolism	SYNGO:synprocess			0	93
SYNGO:presyn_ATPmetabolic	J2	BP	ATP metabolic process in the presynapse	│ ├─ ATP metabolic process in the presynapse	SYNGO:metabolism			0	1
SYNGO:presyn_regulationATPmetabolic	J12	BP	regulation of ATP metabolic process in the presynapse	│ │ └─ regulation of ATP metabolic process in the presynapse	SYNGO:presyn_ATPmetabolic			0	1
SYNGO:postsyn_ATPmetabolic	J3	BP	ATP metabolic process in the postsynapse	│ ├─ ATP metabolic process in the postsynapse	SYNGO:metabolism			0	1
GO:0099546	J4	BP	protein catabolic process, modulating synaptic transmission	│ ├─ protein catabolic process, modulating synaptic transmission	SYNGO:metabolism			0	1
GO:0099574	J5	BP	regulation of protein catabolic process at synapse, modulating synaptic transmission	│ ├─ regulation of protein catabolic process at synapse, modulating synaptic transmission	SYNGO:metabolism			0	6
GO:0099576	J13	BP	regulation of protein catabolic process at postsynapse, modulating synaptic transmission	│ │ ├─ regulation of protein catabolic process at postsynapse, modulating synaptic transmission	GO:0099574			0	5
GO:0099575	J14	BP	regulation of protein catabolic process at presynapse, modulating synaptic transmission	│ │ └─ regulation of protein catabolic process at presynapse, modulating synaptic transmission	GO:0099574			0	1
GO:0099547	J6	BP	regulation of translation at synapse, modulating synaptic transmission	│ ├─ regulation of translation at synapse, modulating synaptic transmission	SYNGO:metabolism			0	7
GO:0099578	J15	BP	regulation of translation at postsynapse, modulating synaptic transmission	│ │ ├─ regulation of translation at postsynapse, modulating synaptic transmission	GO:0099547			0	3
GO:0099577	J16	BP	regulation of translation at presynapse, modulating synaptic transmission	│ │ └─ regulation of translation at presynapse, modulating synaptic transmission	GO:0099547			0	2
GO:0042135	J7	BP	neurotransmitter catabolic process	│ ├─ neurotransmitter catabolic process	SYNGO:metabolism			0	2
GO:0140246	J8	BP	protein catabolic process at synapse	│ ├─ protein catabolic process at synapse	SYNGO:metabolism			0	13
GO:0140247	J17	BP	protein catabolic process at presynapse	│ │ ├─ protein catabolic process at presynapse	GO:0140246			0	3
GO:0140251	J21	BP	regulation protein catabolic process at presynapse	│ │ │ └─ regulation protein catabolic process at presynapse	GO:0140247			0	3
GO:0140249	J18	BP	protein catabolic process at postsynapse	│ │ └─ protein catabolic process at postsynapse	GO:0140246			0	10
GO:0140252	J22	BP	regulation protein catabolic process at postsynapse	│ │ └─ regulation protein catabolic process at postsynapse	GO:0140249			0	7
GO:0042136	J9	BP	neurotransmitter biosynthetic process	│ ├─ neurotransmitter biosynthetic process	SYNGO:metabolism			0	2
GO:0140241	J10	BP	translation at synapse	│ ├─ translation at synapse	SYNGO:metabolism			0	56
GO:0140236	J19	BP	translation at presynapse	│ │ ├─ translation at presynapse	GO:0140241			0	51
GO:0140242	J20	BP	translation at postsynapse	│ │ └─ translation at postsynapse	GO:0140241			0	56
GO:0140245	J23	BP	regulation of translation at postsynapse	│ │ └─ regulation of translation at postsynapse	GO:0140242			0	4
GO:0140235	J11	BP	RNA polyadenylation at postsynapse	│ └─ RNA polyadenylation at postsynapse	SYNGO:metabolism			0	1
SYNGO:transport	K1	BP	transport	└─ transport	SYNGO:synprocess			0	36
GO:0008088	K2	BP	axo-dendritic transport	├─ axo-dendritic transport	SYNGO:transport			0	15
GO:0098930	K7	BP	axonal transport	│ ├─ axonal transport	GO:0008088			0	5
GO:0008089	K13	BP	anterograde axonal transport	│ │ ├─ anterograde axonal transport	GO:0098930			0	4
GO:0099641	K21	BP	anterograde axonal protein transport	│ │ │ ├─ anterograde axonal protein transport	GO:0008089			0	2
GO:0140231	K22	BP	anterograde axonal transport of neurotransmitter receptor complex	│ │ │ └─ anterograde axonal transport of neurotransmitter receptor complex	GO:0008089			0	1
GO:0099088	K14	BP	axonal transport of messenger ribonucleoprotein complex	│ │ └─ axonal transport of messenger ribonucleoprotein complex	GO:0098930			0	1
GO:0098935	K8	BP	dendritic transport	│ └─ dendritic transport	GO:0008088			0	10
GO:0098937	K15	BP	anterograde dendritic transport	│ ├─ anterograde dendritic transport	GO:0098935			0	3
GO:0098971	K23	BP	anterograde dendritic transport of neurotransmitter receptor complex	│ │ └─ anterograde dendritic transport of neurotransmitter receptor complex	GO:0098937			0	2
GO:0098939	K16	BP	dendritic transport of mitochondrion	│ ├─ dendritic transport of mitochondrion	GO:0098935			0	1
GO:0098961	K17	BP	dendritic transport of ribonucleoprotein complex	│ └─ dendritic transport of ribonucleoprotein complex	GO:0098935			0	5
GO:0098963	K24	BP	dendritic transport of messenger ribonucleoprotein complex	│ └─ dendritic transport of messenger ribonucleoprotein complex	GO:0098961			0	5
GO:0098964	K27	BP	anterograde dendritic transport of messenger ribonucleoprotein complex	│ └─ anterograde dendritic transport of messenger ribonucleoprotein complex	GO:0098963			0	1
GO:0099514	K3	BP	synaptic vesicle cytoskeletal transport	├─ synaptic vesicle cytoskeletal transport	SYNGO:transport			0	2
GO:0099517	K9	BP	synaptic vesicle transport along microtubule	│ └─ synaptic vesicle transport along microtubule	GO:0099514			0	2
GO:0048490	K18	BP	anterograde synaptic vesicle transport	│ └─ anterograde synaptic vesicle transport	GO:0099517			0	2
GO:1903742	K25	BP	regulation of anterograde synaptic vesicle transport	│ └─ regulation of anterograde synaptic vesicle transport	GO:0048490			0	1
GO:0099090	K4	BP	synaptic vesicle recycling via endosome	├─ synaptic vesicle recycling via endosome	SYNGO:transport			0	2
GO:0099158	K10	BP	regulation of recycling endosome localization within postsynapse	│ └─ regulation of recycling endosome localization within postsynapse	GO:0099090			0	1
GO:0099089	K5	BP	establishment of endoplasmic reticulum localization to postsynapse	├─ establishment of endoplasmic reticulum localization to postsynapse	SYNGO:transport			0	1
GO:0099637	K6	BP	neurotransmitter receptor transport	└─ neurotransmitter receptor transport	SYNGO:transport			0	15
GO:0098877	K11	BP	neurotransmitter receptor transport to plasma membrane	├─ neurotransmitter receptor transport to plasma membrane	GO:0099637			0	14
GO:0098969	K19	BP	neurotransmitter receptor transport to postsynaptic membrane	│ ├─ neurotransmitter receptor transport to postsynaptic membrane	GO:0098877			0	4
GO:0099639	K20	BP	neurotransmitter receptor transport, endosome to plasma membrane	│ └─ neurotransmitter receptor transport, endosome to plasma membrane	GO:0098877			0	11
GO:0098887	K26	BP	neurotransmitter receptor transport, endosome to postsynaptic membrane	│ └─ neurotransmitter receptor transport, endosome to postsynaptic membrane	GO:0099639			0	10
GO:0099152	K28	BP	regulation of neurotransmitter receptor transport, endosome to postsynaptic membrane	│ └─ regulation of neurotransmitter receptor transport, endosome to postsynaptic membrane	GO:0098887			0	3
GO:0098943	K12	BP	neurotransmitter receptor transport, postsynaptic endosome to lysosome	└─ neurotransmitter receptor transport, postsynaptic endosome to lysosome	GO:0099637			0	1
