# Supplementary material for: Amyloid-Beta Peptides Trigger Premature Functional and Gene Expression Alterations in Human-Induced Neurons
Source: Biomedicines. 2023 Sep 18;11(9):2564. doi: 10.3390/biomedicines11092564 (PMC10526858; doi:10.3390/biomedicines11092564)
Supplement: Supplementary file 1 [file biomedicines-11-02564-s001.zip › SupTableS5_CellChat_Interactions.xlsx]

## Sheet: Blank
	source	target	ligand	receptor	prob	pval	interaction_name	interaction_name_2	pathway_name	annotation	evidence
1	Astrocytes	Astrocytes	BMP7	ACVR1_BMPR2	6.37686e-06	0	BMP7_ACVR1_BMPR2	BMP7 - (ACVR1+BMPR2)	BMP	Secreted Signaling	KEGG: hsa04350; PMID:26893264
2	Astrocytes	NPCs	BMP7	BMPR1A_ACVR2A	7.81001e-06	0	BMP7_BMPR1A_ACVR2A	BMP7 - (BMPR1A+ACVR2A)	BMP	Secreted Signaling	KEGG: hsa04350; PMID:26893264
3	Astrocytes	NPCs	BMP7	BMPR1A_ACVR2B	5.52253e-06	0	BMP7_BMPR1A_ACVR2B	BMP7 - (BMPR1A+ACVR2B)	BMP	Secreted Signaling	KEGG: hsa04350; PMID:26893264
4	Astrocytes	Astrocytes	BMP7	BMPR1A_BMPR2	1.4259e-05	0	BMP7_BMPR1A_BMPR2	BMP7 - (BMPR1A+BMPR2)	BMP	Secreted Signaling	KEGG: hsa04350; PMID:26893264
5	Astrocytes	NPCs	BMP7	BMPR1B_ACVR2A	9.29576e-06	0	BMP7_BMPR1B_ACVR2A	BMP7 - (BMPR1B+ACVR2A)	BMP	Secreted Signaling	KEGG: hsa04350; PMID:26893264
6	Astrocytes	NPCs	BMP7	BMPR1B_ACVR2B	6.57312e-06	0	BMP7_BMPR1B_ACVR2B	BMP7 - (BMPR1B+ACVR2B)	BMP	Secreted Signaling	KEGG: hsa04350; PMID:26893264
7	Astrocytes	NPCs	BMP7	BMPR1B_BMPR2	2.07857e-05	0	BMP7_BMPR1B_BMPR2	BMP7 - (BMPR1B+BMPR2)	BMP	Secreted Signaling	KEGG: hsa04350; PMID:26893264
8	Astrocytes	Astrocytes	BMP7	BMPR1B_BMPR2	1.4259e-05	0	BMP7_BMPR1B_BMPR2	BMP7 - (BMPR1B+BMPR2)	BMP	Secreted Signaling	KEGG: hsa04350; PMID:26893264
9	Astrocytes	NPCs	EGF	EGFR	1.11595e-05	0	EGF_EGFR	EGF - EGFR	EGF	Secreted Signaling	KEGG: hsa04012
10	Astrocytes	Astrocytes	EGF	EGFR	3.18844e-06	0	EGF_EGFR	EGF - EGFR	EGF	Secreted Signaling	KEGG: hsa04012
11	GluNeu	NPCs	NRG1	ERBB4	0.00226821	0	NRG1_ERBB4	NRG1 - ERBB4	NRG	Secreted Signaling	KEGG: hsa04012
12	GABANeu	NPCs	NRG1	ERBB4	0.0021452	0	NRG1_ERBB4	NRG1 - ERBB4	NRG	Secreted Signaling	KEGG: hsa04012
13	GluNeu	Astrocytes	NRG1	ERBB4	0.00314346	0	NRG1_ERBB4	NRG1 - ERBB4	NRG	Secreted Signaling	KEGG: hsa04012
14	GABANeu	Astrocytes	NRG1	ERBB4	0.00297313	0	NRG1_ERBB4	NRG1 - ERBB4	NRG	Secreted Signaling	KEGG: hsa04012
15	GluNeu	GluNeu	NRG1	ERBB4	0.0020309	0	NRG1_ERBB4	NRG1 - ERBB4	NRG	Secreted Signaling	KEGG: hsa04012
16	GABANeu	GluNeu	NRG1	ERBB4	0.00192073	0	NRG1_ERBB4	NRG1 - ERBB4	NRG	Secreted Signaling	KEGG: hsa04012
17	GluNeu	NPCs	NRG2	ERBB4	9.88322e-05	0	NRG2_ERBB4	NRG2 - ERBB4	NRG	Secreted Signaling	KEGG: hsa04012
18	GluNeu	Astrocytes	NRG2	ERBB4	0.000137085	0	NRG2_ERBB4	NRG2 - ERBB4	NRG	Secreted Signaling	KEGG: hsa04012
19	GluNeu	GluNeu	NRG2	ERBB4	8.84717e-05	0	NRG2_ERBB4	NRG2 - ERBB4	NRG	Secreted Signaling	KEGG: hsa04012
20	GluNeu	GABANeu	NRG2	ERBB4	5.73888e-05	0	NRG2_ERBB4	NRG2 - ERBB4	NRG	Secreted Signaling	KEGG: hsa04012
21	GluNeu	Unclassified	NRG2	ERBB4	1.27536e-05	0	NRG2_ERBB4	NRG2 - ERBB4	NRG	Secreted Signaling	KEGG: hsa04012
22	Astrocytes	Astrocytes	NRG3	ERBB4	0.00409625	0.04	NRG3_ERBB4	NRG3 - ERBB4	NRG	Secreted Signaling	KEGG: hsa04012
23	GluNeu	Astrocytes	NRG3	ERBB4	0.00667323	0	NRG3_ERBB4	NRG3 - ERBB4	NRG	Secreted Signaling	KEGG: hsa04012
24	GluNeu	NPCs	FGF1	FGFR1	1.27536e-05	0.02	FGF1_FGFR1	FGF1 - FGFR1	FGF	Secreted Signaling	PMC: 4393358
25	GluNeu	Astrocytes	FGF1	FGFR1	2.5507e-05	0	FGF1_FGFR1	FGF1 - FGFR1	FGF	Secreted Signaling	PMC: 4393358
26	GABANeu	Astrocytes	FGF1	FGFR1	2.5507e-05	0	FGF1_FGFR1	FGF1 - FGFR1	FGF	Secreted Signaling	PMC: 4393358
27	GluNeu	Astrocytes	FGF1	FGFR2	3.18844e-06	0	FGF1_FGFR2	FGF1 - FGFR2	FGF	Secreted Signaling	PMC: 4393358
28	GABANeu	Astrocytes	FGF1	FGFR2	3.18844e-06	0	FGF1_FGFR2	FGF1 - FGFR2	FGF	Secreted Signaling	PMC: 4393358
29	Astrocytes	NPCs	FGF2	FGFR1	1.27536e-05	0	FGF2_FGFR1	FGF2 - FGFR1	FGF	Secreted Signaling	PMC: 4393358
30	Astrocytes	Astrocytes	FGF2	FGFR1	2.5507e-05	0	FGF2_FGFR1	FGF2 - FGFR1	FGF	Secreted Signaling	PMC: 4393358
31	Astrocytes	GluNeu	FGF2	FGFR1	3.18844e-06	0	FGF2_FGFR1	FGF2 - FGFR1	FGF	Secreted Signaling	PMC: 4393358
32	Astrocytes	GABANeu	FGF2	FGFR1	3.18844e-06	0	FGF2_FGFR1	FGF2 - FGFR1	FGF	Secreted Signaling	PMC: 4393358
33	Astrocytes	Unclassified	FGF2	FGFR1	7.97112e-07	0	FGF2_FGFR1	FGF2 - FGFR1	FGF	Secreted Signaling	PMC: 4393358
34	Astrocytes	Astrocytes	FGF2	FGFR2	3.18844e-06	0	FGF2_FGFR2	FGF2 - FGFR2	FGF	Secreted Signaling	PMC: 4393358
35	Astrocytes	NPCs	NAMPT	INSR	1.27536e-05	0	NAMPT_INSR	NAMPT - INSR	VISFATIN	Secreted Signaling	PMID: 28490838
36	Astrocytes	GluNeu	NAMPT	INSR	1.27536e-05	0	NAMPT_INSR	NAMPT - INSR	VISFATIN	Secreted Signaling	PMID: 28490838
37	Astrocytes	GABANeu	NAMPT	INSR	1.27536e-05	0	NAMPT_INSR	NAMPT - INSR	VISFATIN	Secreted Signaling	PMID: 28490838
38	NPCs	NPCs	PTN	PTPRZ1	0.000704151	0	PTN_PTPRZ1	PTN - PTPRZ1	PTN	Secreted Signaling	PMID: 28356350; PMID: 25620911
39	Astrocytes	NPCs	PTN	PTPRZ1	0.000704151	0	PTN_PTPRZ1	PTN - PTPRZ1	PTN	Secreted Signaling	PMID: 28356350; PMID: 25620911
40	NPCs	Astrocytes	PTN	PTPRZ1	0.000745541	0	PTN_PTPRZ1	PTN - PTPRZ1	PTN	Secreted Signaling	PMID: 28356350; PMID: 25620911
41	Astrocytes	Astrocytes	PTN	PTPRZ1	0.000745541	0	PTN_PTPRZ1	PTN - PTPRZ1	PTN	Secreted Signaling	PMID: 28356350; PMID: 25620911
42	NPCs	NPCs	PTN	SDC2	0.000165772	0.04	PTN_SDC2	PTN - SDC2	PTN	Secreted Signaling	PMID: 28356350; PMID: 25620911
43	Astrocytes	NPCs	PTN	SDC2	0.000165772	0.01	PTN_SDC2	PTN - SDC2	PTN	Secreted Signaling	PMID: 28356350; PMID: 25620911
44	NPCs	Astrocytes	PTN	SDC2	0.000331489	0	PTN_SDC2	PTN - SDC2	PTN	Secreted Signaling	PMID: 28356350; PMID: 25620911
45	Astrocytes	Astrocytes	PTN	SDC2	0.000331489	0	PTN_SDC2	PTN - SDC2	PTN	Secreted Signaling	PMID: 28356350; PMID: 25620911
46	NPCs	NPCs	PTN	NCL	4.14481e-05	0	PTN_NCL	PTN - NCL	PTN	Secreted Signaling	PMID: 28356350; PMID: 25620911
47	Astrocytes	NPCs	PTN	NCL	4.14481e-05	0	PTN_NCL	PTN - NCL	PTN	Secreted Signaling	PMID: 28356350; PMID: 25620911
48	NPCs	Astrocytes	PTN	NCL	4.14481e-05	0	PTN_NCL	PTN - NCL	PTN	Secreted Signaling	PMID: 28356350; PMID: 25620911
49	Astrocytes	Astrocytes	PTN	NCL	4.14481e-05	0	PTN_NCL	PTN - NCL	PTN	Secreted Signaling	PMID: 28356350; PMID: 25620911
50	NPCs	Unclassified	PTN	NCL	4.14481e-05	0	PTN_NCL	PTN - NCL	PTN	Secreted Signaling	PMID: 28356350; PMID: 25620911
51	Astrocytes	Unclassified	PTN	NCL	4.14481e-05	0	PTN_NCL	PTN - NCL	PTN	Secreted Signaling	PMID: 28356350; PMID: 25620911
52	NPCs	NPCs	PTN	ALK	4.14481e-05	0	PTN_ALK	PTN - ALK	PTN	Secreted Signaling	PMID: 28356350; PMID: 25620911
53	Astrocytes	NPCs	PTN	ALK	4.14481e-05	0	PTN_ALK	PTN - ALK	PTN	Secreted Signaling	PMID: 28356350; PMID: 25620911
54	NPCs	Astrocytes	PTN	ALK	4.14481e-05	0	PTN_ALK	PTN - ALK	PTN	Secreted Signaling	PMID: 28356350; PMID: 25620911
55	Astrocytes	Astrocytes	PTN	ALK	4.14481e-05	0	PTN_ALK	PTN - ALK	PTN	Secreted Signaling	PMID: 28356350; PMID: 25620911
56	NPCs	GluNeu	PTN	ALK	4.14481e-05	0	PTN_ALK	PTN - ALK	PTN	Secreted Signaling	PMID: 28356350; PMID: 25620911
57	Astrocytes	GluNeu	PTN	ALK	4.14481e-05	0	PTN_ALK	PTN - ALK	PTN	Secreted Signaling	PMID: 28356350; PMID: 25620911
58	NPCs	GABANeu	PTN	ALK	8.28928e-05	0	PTN_ALK	PTN - ALK	PTN	Secreted Signaling	PMID: 28356350; PMID: 25620911
59	Astrocytes	GABANeu	PTN	ALK	8.28928e-05	0	PTN_ALK	PTN - ALK	PTN	Secreted Signaling	PMID: 28356350; PMID: 25620911
60	Unclassified	GABANeu	PTN	ALK	4.46363e-05	0.02	PTN_ALK	PTN - ALK	PTN	Secreted Signaling	PMID: 28356350; PMID: 25620911
61	GluNeu	NPCs	BDNF	NTRK2	2.5507e-05	0	BDNF_NTRK2	BDNF - NTRK2	NT	Secreted Signaling	PMID: 27908981
62	GluNeu	Astrocytes	BDNF	NTRK2	5.42007e-05	0	BDNF_NTRK2	BDNF - NTRK2	NT	Secreted Signaling	PMID: 27908981
63	GluNeu	GluNeu	BDNF	NTRK2	1.27536e-05	0	BDNF_NTRK2	BDNF - NTRK2	NT	Secreted Signaling	PMID: 27908981
64	GluNeu	GABANeu	BDNF	NTRK2	1.27536e-05	0	BDNF_NTRK2	BDNF - NTRK2	NT	Secreted Signaling	PMID: 27908981
65	GluNeu	Unclassified	BDNF	NTRK2	1.5942e-05	0	BDNF_NTRK2	BDNF - NTRK2	NT	Secreted Signaling	PMID: 27908981
66	Astrocytes	NPCs	SEMA3A	NRP1_PLXNA2	6.37649e-05	0	SEMA3A_NRP1_PLXNA2	SEMA3A - (NRP1+PLXNA2)	SEMA3	Secreted Signaling	PMID: 27533782
67	Astrocytes	Astrocytes	SEMA3A	NRP1_PLXNA2	3.18835e-05	0	SEMA3A_NRP1_PLXNA2	SEMA3A - (NRP1+PLXNA2)	SEMA3	Secreted Signaling	PMID: 27533782
68	Astrocytes	GluNeu	SEMA3A	NRP1_PLXNA2	1.5942e-05	0	SEMA3A_NRP1_PLXNA2	SEMA3A - (NRP1+PLXNA2)	SEMA3	Secreted Signaling	PMID: 27533782
69	Astrocytes	GABANeu	SEMA3A	NRP1_PLXNA2	3.18835e-05	0	SEMA3A_NRP1_PLXNA2	SEMA3A - (NRP1+PLXNA2)	SEMA3	Secreted Signaling	PMID: 27533782
70	Astrocytes	Astrocytes	SEMA3A	NRP1_PLXNA4	1.5942e-05	0	SEMA3A_NRP1_PLXNA4	SEMA3A - (NRP1+PLXNA4)	SEMA3	Secreted Signaling	PMID: 27533782
71	Astrocytes	GluNeu	SEMA3A	NRP1_PLXNA4	3.56467e-05	0	SEMA3A_NRP1_PLXNA4	SEMA3A - (NRP1+PLXNA4)	SEMA3	Secreted Signaling	PMID: 27533782
72	GluNeu	GluNeu	SEMA3A	NRP1_PLXNA4	7.12954e-06	0.04	SEMA3A_NRP1_PLXNA4	SEMA3A - (NRP1+PLXNA4)	SEMA3	Secreted Signaling	PMID: 27533782
73	Astrocytes	GABANeu	SEMA3A	NRP1_PLXNA4	3.56467e-05	0	SEMA3A_NRP1_PLXNA4	SEMA3A - (NRP1+PLXNA4)	SEMA3	Secreted Signaling	PMID: 27533782
74	Astrocytes	Astrocytes	FN1	ITGAV_ITGB1	3.18844e-06	0	FN1_ITGAV_ITGB1	FN1 - (ITGAV+ITGB1)	FN1	ECM-Receptor	KEGG: hsa04512
75	Astrocytes	Astrocytes	FN1	ITGAV_ITGB8	9.56526e-06	0	FN1_ITGAV_ITGB8	FN1 - (ITGAV+ITGB8)	FN1	ECM-Receptor	KEGG: hsa04512
76	Astrocytes	Astrocytes	LAMA2	ITGAV_ITGB8	9.56526e-06	0	LAMA2_ITGAV_ITGB8	LAMA2 - (ITGAV+ITGB8)	LAMININ	ECM-Receptor	KEGG: hsa04512
77	Astrocytes	Astrocytes	LAMA4	ITGAV_ITGB8	9.56526e-06	0	LAMA4_ITGAV_ITGB8	LAMA4 - (ITGAV+ITGB8)	LAMININ	ECM-Receptor	KEGG: hsa04512
78	Astrocytes	Astrocytes	LAMC1	ITGAV_ITGB8	9.56526e-06	0	LAMC1_ITGAV_ITGB8	LAMC1 - (ITGAV+ITGB8)	LAMININ	ECM-Receptor	KEGG: hsa04512
79	Unclassified	Astrocytes	LAMC1	ITGAV_ITGB8	2.39133e-06	0.01	LAMC1_ITGAV_ITGB8	LAMC1 - (ITGAV+ITGB8)	LAMININ	ECM-Receptor	KEGG: hsa04512
80	NPCs	Astrocytes	COL1A2	ITGAV_ITGB8	9.56526e-06	0.01	COL1A2_ITGAV_ITGB8	COL1A2 - (ITGAV+ITGB8)	COLLAGEN	ECM-Receptor	KEGG: hsa04512
81	Astrocytes	Astrocytes	COL1A2	ITGAV_ITGB8	3.82599e-05	0	COL1A2_ITGAV_ITGB8	COL1A2 - (ITGAV+ITGB8)	COLLAGEN	ECM-Receptor	KEGG: hsa04512
82	GluNeu	Astrocytes	COL1A2	ITGAV_ITGB8	9.56526e-06	0.01	COL1A2_ITGAV_ITGB8	COL1A2 - (ITGAV+ITGB8)	COLLAGEN	ECM-Receptor	KEGG: hsa04512
83	Unclassified	Astrocytes	COL1A2	ITGAV_ITGB8	2.86952e-05	0	COL1A2_ITGAV_ITGB8	COL1A2 - (ITGAV+ITGB8)	COLLAGEN	ECM-Receptor	KEGG: hsa04512
84	Astrocytes	Astrocytes	COL4A1	ITGAV_ITGB8	9.56526e-06	0	COL4A1_ITGAV_ITGB8	COL4A1 - (ITGAV+ITGB8)	COLLAGEN	ECM-Receptor	KEGG: hsa04512
85	NPCs	Astrocytes	COL4A2	ITGAV_ITGB8	9.56526e-06	0	COL4A2_ITGAV_ITGB8	COL4A2 - (ITGAV+ITGB8)	COLLAGEN	ECM-Receptor	KEGG: hsa04512
86	Astrocytes	Astrocytes	COL4A2	ITGAV_ITGB8	3.82599e-05	0	COL4A2_ITGAV_ITGB8	COL4A2 - (ITGAV+ITGB8)	COLLAGEN	ECM-Receptor	KEGG: hsa04512
87	GABANeu	Astrocytes	COL4A2	ITGAV_ITGB8	9.56526e-06	0	COL4A2_ITGAV_ITGB8	COL4A2 - (ITGAV+ITGB8)	COLLAGEN	ECM-Receptor	KEGG: hsa04512
88	NPCs	Astrocytes	COL4A5	ITGAV_ITGB8	9.56526e-06	0	COL4A5_ITGAV_ITGB8	COL4A5 - (ITGAV+ITGB8)	COLLAGEN	ECM-Receptor	KEGG: hsa04512
89	Astrocytes	Astrocytes	COL4A5	ITGAV_ITGB8	3.82599e-05	0	COL4A5_ITGAV_ITGB8	COL4A5 - (ITGAV+ITGB8)	COLLAGEN	ECM-Receptor	KEGG: hsa04512
90	Astrocytes	Astrocytes	COL4A6	ITGAV_ITGB8	9.56526e-06	0	COL4A6_ITGAV_ITGB8	COL4A6 - (ITGAV+ITGB8)	COLLAGEN	ECM-Receptor	KEGG: hsa04512
91	Astrocytes	NPCs	FN1	CD44	1.59422e-06	0	FN1_CD44	FN1 - CD44	FN1	ECM-Receptor	KEGG: hsa04512
92	Astrocytes	Astrocytes	FN1	CD44	1.27536e-05	0	FN1_CD44	FN1 - CD44	FN1	ECM-Receptor	KEGG: hsa04512
93	Astrocytes	Unclassified	FN1	CD44	3.18844e-06	0	FN1_CD44	FN1 - CD44	FN1	ECM-Receptor	KEGG: hsa04512
94	NPCs	Astrocytes	COL1A2	CD44	1.27536e-05	0.02	COL1A2_CD44	COL1A2 - CD44	COLLAGEN	ECM-Receptor	KEGG: hsa04512
95	Astrocytes	Astrocytes	COL1A2	CD44	5.10126e-05	0	COL1A2_CD44	COL1A2 - CD44	COLLAGEN	ECM-Receptor	KEGG: hsa04512
96	GluNeu	Astrocytes	COL1A2	CD44	1.27536e-05	0	COL1A2_CD44	COL1A2 - CD44	COLLAGEN	ECM-Receptor	KEGG: hsa04512
97	Unclassified	Astrocytes	COL1A2	CD44	3.82599e-05	0	COL1A2_CD44	COL1A2 - CD44	COLLAGEN	ECM-Receptor	KEGG: hsa04512
98	Astrocytes	Astrocytes	COL4A1	CD44	1.27536e-05	0	COL4A1_CD44	COL4A1 - CD44	COLLAGEN	ECM-Receptor	KEGG: hsa04512
99	NPCs	Astrocytes	COL4A2	CD44	1.27536e-05	0	COL4A2_CD44	COL4A2 - CD44	COLLAGEN	ECM-Receptor	KEGG: hsa04512
100	Astrocytes	Astrocytes	COL4A2	CD44	5.10126e-05	0	COL4A2_CD44	COL4A2 - CD44	COLLAGEN	ECM-Receptor	KEGG: hsa04512
101	GABANeu	Astrocytes	COL4A2	CD44	1.27536e-05	0	COL4A2_CD44	COL4A2 - CD44	COLLAGEN	ECM-Receptor	KEGG: hsa04512
102	Astrocytes	Unclassified	COL4A2	CD44	1.27536e-05	0.04	COL4A2_CD44	COL4A2 - CD44	COLLAGEN	ECM-Receptor	KEGG: hsa04512
103	NPCs	Astrocytes	COL4A5	CD44	1.27536e-05	0	COL4A5_CD44	COL4A5 - CD44	COLLAGEN	ECM-Receptor	KEGG: hsa04512
104	Astrocytes	Astrocytes	COL4A5	CD44	5.10126e-05	0	COL4A5_CD44	COL4A5 - CD44	COLLAGEN	ECM-Receptor	KEGG: hsa04512
105	Astrocytes	Unclassified	COL4A5	CD44	1.27536e-05	0.04	COL4A5_CD44	COL4A5 - CD44	COLLAGEN	ECM-Receptor	KEGG: hsa04512
106	Astrocytes	NPCs	COL4A6	CD44	1.59422e-06	0	COL4A6_CD44	COL4A6 - CD44	COLLAGEN	ECM-Receptor	KEGG: hsa04512
107	Astrocytes	Astrocytes	COL4A6	CD44	1.27536e-05	0	COL4A6_CD44	COL4A6 - CD44	COLLAGEN	ECM-Receptor	KEGG: hsa04512
108	Astrocytes	Unclassified	COL4A6	CD44	3.18844e-06	0	COL4A6_CD44	COL4A6 - CD44	COLLAGEN	ECM-Receptor	KEGG: hsa04512
109	Astrocytes	Astrocytes	LAMA2	CD44	1.27536e-05	0	LAMA2_CD44	LAMA2 - CD44	LAMININ	ECM-Receptor	KEGG: hsa04512
110	Astrocytes	Astrocytes	LAMA4	CD44	1.27536e-05	0	LAMA4_CD44	LAMA4 - CD44	LAMININ	ECM-Receptor	KEGG: hsa04512
111	Astrocytes	Astrocytes	LAMC1	CD44	1.27536e-05	0	LAMC1_CD44	LAMC1 - CD44	LAMININ	ECM-Receptor	KEGG: hsa04512
112	Unclassified	Astrocytes	LAMC1	CD44	3.18844e-06	0.04	LAMC1_CD44	LAMC1 - CD44	LAMININ	ECM-Receptor	KEGG: hsa04512
113	Astrocytes	Astrocytes	LAMA2	SV2C	9.56526e-06	0	LAMA2_SV2C	LAMA2 - SV2C	LAMININ	ECM-Receptor	KEGG: hsa04512
114	Astrocytes	GABANeu	LAMA2	SV2C	1.27536e-05	0	LAMA2_SV2C	LAMA2 - SV2C	LAMININ	ECM-Receptor	KEGG: hsa04512
115	Astrocytes	Astrocytes	LAMA4	SV2C	9.56526e-06	0	LAMA4_SV2C	LAMA4 - SV2C	LAMININ	ECM-Receptor	KEGG: hsa04512
116	Astrocytes	GABANeu	LAMA4	SV2C	1.27536e-05	0	LAMA4_SV2C	LAMA4 - SV2C	LAMININ	ECM-Receptor	KEGG: hsa04512
117	Astrocytes	Astrocytes	LAMC1	SV2C	9.56526e-06	0	LAMC1_SV2C	LAMC1 - SV2C	LAMININ	ECM-Receptor	KEGG: hsa04512
118	Astrocytes	GABANeu	LAMC1	SV2C	1.27536e-05	0	LAMC1_SV2C	LAMC1 - SV2C	LAMININ	ECM-Receptor	KEGG: hsa04512
119	Astrocytes	Astrocytes	AGRN	DAG1	3.18844e-06	0	AGRN_DAG1	AGRN - DAG1	AGRN	ECM-Receptor	KEGG: hsa04512
120	Unclassified	Astrocytes	AGRN	DAG1	3.18844e-06	0	AGRN_DAG1	AGRN - DAG1	AGRN	ECM-Receptor	KEGG: hsa04512
121	Astrocytes	Astrocytes	LAMA2	DAG1	3.18844e-06	0	LAMA2_DAG1	LAMA2 - DAG1	LAMININ	ECM-Receptor	KEGG: hsa04512
122	Astrocytes	Astrocytes	LAMA4	DAG1	3.18844e-06	0	LAMA4_DAG1	LAMA4 - DAG1	LAMININ	ECM-Receptor	KEGG: hsa04512
123	Astrocytes	Astrocytes	LAMC1	DAG1	3.18844e-06	0	LAMC1_DAG1	LAMC1 - DAG1	LAMININ	ECM-Receptor	KEGG: hsa04512
124	Unclassified	Astrocytes	LAMC1	DAG1	7.97112e-07	0.01	LAMC1_DAG1	LAMC1 - DAG1	LAMININ	ECM-Receptor	KEGG: hsa04512
125	NPCs	NPCs	CD99	CD99	3.18844e-06	0	CD99_CD99	CD99 - CD99	CD99	Cell-Cell Contact	KEGG: hsa04514
126	Astrocytes	NPCs	CD99	CD99	3.18844e-06	0	CD99_CD99	CD99 - CD99	CD99	Cell-Cell Contact	KEGG: hsa04514
127	NPCs	Astrocytes	CD99	CD99	3.18844e-06	0	CD99_CD99	CD99 - CD99	CD99	Cell-Cell Contact	KEGG: hsa04514
128	Astrocytes	Astrocytes	CD99	CD99	3.18844e-06	0	CD99_CD99	CD99 - CD99	CD99	Cell-Cell Contact	KEGG: hsa04514
129	Astrocytes	Astrocytes	CDH2	CDH2	0.000624546	0	CDH2_CDH2	CDH2 - CDH2	CDH	Cell-Cell Contact	KEGG: hsa04514
130	GluNeu	NPCs	CNTN1	NRCAM	7.97049e-05	0	CNTN1_NRCAM	CNTN1 - NRCAM	CNTN	Cell-Cell Contact	KEGG: hsa04514
131	GABANeu	NPCs	CNTN1	NRCAM	3.18835e-05	0.02	CNTN1_NRCAM	CNTN1 - NRCAM	CNTN	Cell-Cell Contact	KEGG: hsa04514
132	GluNeu	Astrocytes	CNTN1	NRCAM	0.00014346	0	CNTN1_NRCAM	CNTN1 - NRCAM	CNTN	Cell-Cell Contact	KEGG: hsa04514
133	GABANeu	Astrocytes	CNTN1	NRCAM	5.73888e-05	0	CNTN1_NRCAM	CNTN1 - NRCAM	CNTN	Cell-Cell Contact	KEGG: hsa04514
134	GluNeu	GluNeu	CNTN1	NRCAM	0.000111583	0	CNTN1_NRCAM	CNTN1 - NRCAM	CNTN	Cell-Cell Contact	KEGG: hsa04514
135	GABANeu	GluNeu	CNTN1	NRCAM	4.46363e-05	0	CNTN1_NRCAM	CNTN1 - NRCAM	CNTN	Cell-Cell Contact	KEGG: hsa04514
136	GluNeu	GABANeu	CNTN1	NRCAM	7.97049e-05	0	CNTN1_NRCAM	CNTN1 - NRCAM	CNTN	Cell-Cell Contact	KEGG: hsa04514
137	GABANeu	GABANeu	CNTN1	NRCAM	3.18835e-05	0	CNTN1_NRCAM	CNTN1 - NRCAM	CNTN	Cell-Cell Contact	KEGG: hsa04514
138	GluNeu	Unclassified	CNTN1	NRCAM	6.37649e-05	0	CNTN1_NRCAM	CNTN1 - NRCAM	CNTN	Cell-Cell Contact	KEGG: hsa04514
139	NPCs	GluNeu	EFNA5	EPHA3	3.18844e-06	0	EFNA5_EPHA3	EFNA5 - EPHA3	EPHA	Cell-Cell Contact	PMID: 15114347
140	Astrocytes	GluNeu	EFNA5	EPHA3	6.37686e-06	0	EFNA5_EPHA3	EFNA5 - EPHA3	EPHA	Cell-Cell Contact	PMID: 15114347
141	GluNeu	GluNeu	EFNA5	EPHA3	3.18844e-06	0	EFNA5_EPHA3	EFNA5 - EPHA3	EPHA	Cell-Cell Contact	PMID: 15114347
142	GABANeu	GluNeu	EFNA5	EPHA3	2.39133e-06	0	EFNA5_EPHA3	EFNA5 - EPHA3	EPHA	Cell-Cell Contact	PMID: 15114347
143	Unclassified	GluNeu	EFNA5	EPHA3	7.97112e-07	0	EFNA5_EPHA3	EFNA5 - EPHA3	EPHA	Cell-Cell Contact	PMID: 15114347
144	NPCs	GABANeu	EFNA5	EPHA3	6.37686e-06	0	EFNA5_EPHA3	EFNA5 - EPHA3	EPHA	Cell-Cell Contact	PMID: 15114347
145	Astrocytes	GABANeu	EFNA5	EPHA3	1.27536e-05	0	EFNA5_EPHA3	EFNA5 - EPHA3	EPHA	Cell-Cell Contact	PMID: 15114347
146	GluNeu	GABANeu	EFNA5	EPHA3	6.37686e-06	0	EFNA5_EPHA3	EFNA5 - EPHA3	EPHA	Cell-Cell Contact	PMID: 15114347
147	GABANeu	GABANeu	EFNA5	EPHA3	4.78265e-06	0	EFNA5_EPHA3	EFNA5 - EPHA3	EPHA	Cell-Cell Contact	PMID: 15114347
148	Unclassified	GABANeu	EFNA5	EPHA3	1.59422e-06	0.03	EFNA5_EPHA3	EFNA5 - EPHA3	EPHA	Cell-Cell Contact	PMID: 15114347
149	NPCs	GluNeu	EFNA5	EPHA5	3.18844e-06	0	EFNA5_EPHA5	EFNA5 - EPHA5	EPHA	Cell-Cell Contact	PMID: 15114347
150	Astrocytes	GluNeu	EFNA5	EPHA5	6.37686e-06	0	EFNA5_EPHA5	EFNA5 - EPHA5	EPHA	Cell-Cell Contact	PMID: 15114347
151	GluNeu	GluNeu	EFNA5	EPHA5	3.18844e-06	0	EFNA5_EPHA5	EFNA5 - EPHA5	EPHA	Cell-Cell Contact	PMID: 15114347
152	GABANeu	GluNeu	EFNA5	EPHA5	2.39133e-06	0	EFNA5_EPHA5	EFNA5 - EPHA5	EPHA	Cell-Cell Contact	PMID: 15114347
153	Unclassified	GluNeu	EFNA5	EPHA5	7.97112e-07	0	EFNA5_EPHA5	EFNA5 - EPHA5	EPHA	Cell-Cell Contact	PMID: 15114347
154	Astrocytes	GABANeu	EFNA5	EPHA5	6.37686e-06	0	EFNA5_EPHA5	EFNA5 - EPHA5	EPHA	Cell-Cell Contact	PMID: 15114347
155	NPCs	GluNeu	EFNA5	EPHA7	3.18844e-06	0	EFNA5_EPHA7	EFNA5 - EPHA7	EPHA	Cell-Cell Contact	PMID: 15114347
156	Astrocytes	GluNeu	EFNA5	EPHA7	6.37686e-06	0	EFNA5_EPHA7	EFNA5 - EPHA7	EPHA	Cell-Cell Contact	PMID: 15114347
157	GluNeu	GluNeu	EFNA5	EPHA7	3.18844e-06	0	EFNA5_EPHA7	EFNA5 - EPHA7	EPHA	Cell-Cell Contact	PMID: 15114347
158	GABANeu	GluNeu	EFNA5	EPHA7	2.39133e-06	0	EFNA5_EPHA7	EFNA5 - EPHA7	EPHA	Cell-Cell Contact	PMID: 15114347
159	Unclassified	GluNeu	EFNA5	EPHA7	7.97112e-07	0	EFNA5_EPHA7	EFNA5 - EPHA7	EPHA	Cell-Cell Contact	PMID: 15114347
160	NPCs	GABANeu	EFNA5	EPHA7	3.18844e-06	0.01	EFNA5_EPHA7	EFNA5 - EPHA7	EPHA	Cell-Cell Contact	PMID: 15114347
161	Astrocytes	GABANeu	EFNA5	EPHA7	6.37686e-06	0	EFNA5_EPHA7	EFNA5 - EPHA7	EPHA	Cell-Cell Contact	PMID: 15114347
162	GluNeu	GABANeu	EFNA5	EPHA7	3.18844e-06	0	EFNA5_EPHA7	EFNA5 - EPHA7	EPHA	Cell-Cell Contact	PMID: 15114347
163	GABANeu	GABANeu	EFNA5	EPHA7	2.39133e-06	0.01	EFNA5_EPHA7	EFNA5 - EPHA7	EPHA	Cell-Cell Contact	PMID: 15114347
164	Unclassified	GABANeu	EFNA5	EPHA7	7.97112e-07	0.01	EFNA5_EPHA7	EFNA5 - EPHA7	EPHA	Cell-Cell Contact	PMID: 15114347
165	Astrocytes	NPCs	EFNA5	EPHB2	6.37686e-06	0	EFNA5_EPHB2	EFNA5 - EPHB2	EPHA	Cell-Cell Contact	PMID:15107857; PMID: 15114347
166	Astrocytes	Astrocytes	EFNA5	EPHB2	6.37686e-06	0	EFNA5_EPHB2	EFNA5 - EPHB2	EPHA	Cell-Cell Contact	PMID:15107857; PMID: 15114347
167	Astrocytes	GluNeu	EFNA5	EPHB2	6.37686e-06	0	EFNA5_EPHB2	EFNA5 - EPHB2	EPHA	Cell-Cell Contact	PMID:15107857; PMID: 15114347
168	Astrocytes	GABANeu	EFNA5	EPHB2	6.37686e-06	0	EFNA5_EPHB2	EFNA5 - EPHB2	EPHA	Cell-Cell Contact	PMID:15107857; PMID: 15114347
169	Astrocytes	NPCs	EFNB2	EPHB1	1.43478e-05	0	EFNB2_EPHB1	EFNB2 - EPHB1	EPHB	Cell-Cell Contact	PMID: 15114347
170	Unclassified	NPCs	EFNB2	EPHB1	1.43478e-05	0.02	EFNB2_EPHB1	EFNB2 - EPHB1	EPHB	Cell-Cell Contact	PMID: 15114347
171	Astrocytes	GluNeu	EFNB2	EPHB1	1.5942e-05	0	EFNB2_EPHB1	EFNB2 - EPHB1	EPHB	Cell-Cell Contact	PMID: 15114347
172	Unclassified	GluNeu	EFNB2	EPHB1	1.5942e-05	0.02	EFNB2_EPHB1	EFNB2 - EPHB1	EPHB	Cell-Cell Contact	PMID: 15114347
173	Astrocytes	GABANeu	EFNB2	EPHB1	2.23187e-05	0	EFNB2_EPHB1	EFNB2 - EPHB1	EPHB	Cell-Cell Contact	PMID: 15114347
174	Unclassified	GABANeu	EFNB2	EPHB1	2.23187e-05	0.02	EFNB2_EPHB1	EFNB2 - EPHB1	EPHB	Cell-Cell Contact	PMID: 15114347
175	Astrocytes	NPCs	EFNB2	EPHB2	3.18844e-06	0	EFNB2_EPHB2	EFNB2 - EPHB2	EPHB	Cell-Cell Contact	PMID: 15114347
176	Unclassified	NPCs	EFNB2	EPHB2	3.18844e-06	0.02	EFNB2_EPHB2	EFNB2 - EPHB2	EPHB	Cell-Cell Contact	PMID: 15114347
177	Astrocytes	Astrocytes	EFNB2	EPHB2	3.18844e-06	0	EFNB2_EPHB2	EFNB2 - EPHB2	EPHB	Cell-Cell Contact	PMID: 15114347
178	Unclassified	Astrocytes	EFNB2	EPHB2	3.18844e-06	0.02	EFNB2_EPHB2	EFNB2 - EPHB2	EPHB	Cell-Cell Contact	PMID: 15114347
179	Astrocytes	GluNeu	EFNB2	EPHB2	3.18844e-06	0	EFNB2_EPHB2	EFNB2 - EPHB2	EPHB	Cell-Cell Contact	PMID: 15114347
180	Unclassified	GluNeu	EFNB2	EPHB2	3.18844e-06	0.02	EFNB2_EPHB2	EFNB2 - EPHB2	EPHB	Cell-Cell Contact	PMID: 15114347
181	Astrocytes	GABANeu	EFNB2	EPHB2	3.18844e-06	0	EFNB2_EPHB2	EFNB2 - EPHB2	EPHB	Cell-Cell Contact	PMID: 15114347
182	Unclassified	GABANeu	EFNB2	EPHB2	3.18844e-06	0.02	EFNB2_EPHB2	EFNB2 - EPHB2	EPHB	Cell-Cell Contact	PMID: 15114347
183	NPCs	Astrocytes	JAM2	ITGAV_ITGB1	3.18844e-06	0	JAM2_ITGAV_ITGB1	JAM2 - (ITGAV+ITGB1)	JAM	Cell-Cell Contact	KEGG: hsa04514
184	Astrocytes	Astrocytes	JAM2	ITGAV_ITGB1	3.18844e-06	0	JAM2_ITGAV_ITGB1	JAM2 - (ITGAV+ITGB1)	JAM	Cell-Cell Contact	KEGG: hsa04514
185	NPCs	NPCs	JAM2	JAM3	1.5942e-05	0	JAM2_JAM3	JAM2 - JAM3	JAM	Cell-Cell Contact	PMC1237098; PMID: 11590146
186	Astrocytes	NPCs	JAM2	JAM3	1.5942e-05	0	JAM2_JAM3	JAM2 - JAM3	JAM	Cell-Cell Contact	PMC1237098; PMID: 11590146
187	NPCs	Astrocytes	JAM2	JAM3	3.18844e-06	0	JAM2_JAM3	JAM2 - JAM3	JAM	Cell-Cell Contact	PMC1237098; PMID: 11590146
188	Astrocytes	Astrocytes	JAM2	JAM3	3.18844e-06	0	JAM2_JAM3	JAM2 - JAM3	JAM	Cell-Cell Contact	PMC1237098; PMID: 11590146
189	NPCs	GluNeu	JAM2	JAM3	3.18844e-06	0	JAM2_JAM3	JAM2 - JAM3	JAM	Cell-Cell Contact	PMC1237098; PMID: 11590146
190	Astrocytes	GluNeu	JAM2	JAM3	3.18844e-06	0	JAM2_JAM3	JAM2 - JAM3	JAM	Cell-Cell Contact	PMC1237098; PMID: 11590146
191	NPCs	GABANeu	JAM2	JAM3	3.18844e-06	0	JAM2_JAM3	JAM2 - JAM3	JAM	Cell-Cell Contact	PMC1237098; PMID: 11590146
192	Astrocytes	GABANeu	JAM2	JAM3	3.18844e-06	0	JAM2_JAM3	JAM2 - JAM3	JAM	Cell-Cell Contact	PMC1237098; PMID: 11590146
193	NPCs	NPCs	JAM2	JAM2	3.18844e-06	0	JAM2_JAM2	JAM2 - JAM2	JAM	Cell-Cell Contact	KEGG: hsa04514
194	Astrocytes	NPCs	JAM2	JAM2	3.18844e-06	0	JAM2_JAM2	JAM2 - JAM2	JAM	Cell-Cell Contact	KEGG: hsa04514
195	NPCs	Astrocytes	JAM2	JAM2	3.18844e-06	0	JAM2_JAM2	JAM2 - JAM2	JAM	Cell-Cell Contact	KEGG: hsa04514
196	Astrocytes	Astrocytes	JAM2	JAM2	3.18844e-06	0	JAM2_JAM2	JAM2 - JAM2	JAM	Cell-Cell Contact	KEGG: hsa04514
197	NPCs	NPCs	JAM3	JAM2	1.5942e-05	0	JAM3_JAM2	JAM3 - JAM2	JAM	Cell-Cell Contact	KEGG: hsa04514
198	Astrocytes	NPCs	JAM3	JAM2	3.18844e-06	0	JAM3_JAM2	JAM3 - JAM2	JAM	Cell-Cell Contact	KEGG: hsa04514
199	GluNeu	NPCs	JAM3	JAM2	3.18844e-06	0	JAM3_JAM2	JAM3 - JAM2	JAM	Cell-Cell Contact	KEGG: hsa04514
200	GABANeu	NPCs	JAM3	JAM2	3.18844e-06	0	JAM3_JAM2	JAM3 - JAM2	JAM	Cell-Cell Contact	KEGG: hsa04514
201	NPCs	Astrocytes	JAM3	JAM2	1.5942e-05	0	JAM3_JAM2	JAM3 - JAM2	JAM	Cell-Cell Contact	KEGG: hsa04514
202	Astrocytes	Astrocytes	JAM3	JAM2	3.18844e-06	0	JAM3_JAM2	JAM3 - JAM2	JAM	Cell-Cell Contact	KEGG: hsa04514
203	GluNeu	Astrocytes	JAM3	JAM2	3.18844e-06	0	JAM3_JAM2	JAM3 - JAM2	JAM	Cell-Cell Contact	KEGG: hsa04514
204	GABANeu	Astrocytes	JAM3	JAM2	3.18844e-06	0	JAM3_JAM2	JAM3 - JAM2	JAM	Cell-Cell Contact	KEGG: hsa04514
205	NPCs	NPCs	JAM3	JAM3	7.97049e-05	0	JAM3_JAM3	JAM3 - JAM3	JAM	Cell-Cell Contact	KEGG: hsa04514
206	Astrocytes	NPCs	JAM3	JAM3	1.5942e-05	0	JAM3_JAM3	JAM3 - JAM3	JAM	Cell-Cell Contact	KEGG: hsa04514
207	GluNeu	NPCs	JAM3	JAM3	1.5942e-05	0	JAM3_JAM3	JAM3 - JAM3	JAM	Cell-Cell Contact	KEGG: hsa04514
208	GABANeu	NPCs	JAM3	JAM3	1.5942e-05	0	JAM3_JAM3	JAM3 - JAM3	JAM	Cell-Cell Contact	KEGG: hsa04514
209	Unclassified	NPCs	JAM3	JAM3	1.5942e-05	0	JAM3_JAM3	JAM3 - JAM3	JAM	Cell-Cell Contact	KEGG: hsa04514
210	NPCs	Astrocytes	JAM3	JAM3	1.5942e-05	0	JAM3_JAM3	JAM3 - JAM3	JAM	Cell-Cell Contact	KEGG: hsa04514
211	Astrocytes	Astrocytes	JAM3	JAM3	3.18844e-06	0	JAM3_JAM3	JAM3 - JAM3	JAM	Cell-Cell Contact	KEGG: hsa04514
212	GluNeu	Astrocytes	JAM3	JAM3	3.18844e-06	0	JAM3_JAM3	JAM3 - JAM3	JAM	Cell-Cell Contact	KEGG: hsa04514
213	GABANeu	Astrocytes	JAM3	JAM3	3.18844e-06	0	JAM3_JAM3	JAM3 - JAM3	JAM	Cell-Cell Contact	KEGG: hsa04514
214	NPCs	GluNeu	JAM3	JAM3	1.5942e-05	0	JAM3_JAM3	JAM3 - JAM3	JAM	Cell-Cell Contact	KEGG: hsa04514
215	Astrocytes	GluNeu	JAM3	JAM3	3.18844e-06	0	JAM3_JAM3	JAM3 - JAM3	JAM	Cell-Cell Contact	KEGG: hsa04514
216	GluNeu	GluNeu	JAM3	JAM3	3.18844e-06	0	JAM3_JAM3	JAM3 - JAM3	JAM	Cell-Cell Contact	KEGG: hsa04514
217	GABANeu	GluNeu	JAM3	JAM3	3.18844e-06	0	JAM3_JAM3	JAM3 - JAM3	JAM	Cell-Cell Contact	KEGG: hsa04514
218	NPCs	GABANeu	JAM3	JAM3	1.5942e-05	0	JAM3_JAM3	JAM3 - JAM3	JAM	Cell-Cell Contact	KEGG: hsa04514
219	Astrocytes	GABANeu	JAM3	JAM3	3.18844e-06	0	JAM3_JAM3	JAM3 - JAM3	JAM	Cell-Cell Contact	KEGG: hsa04514
220	GluNeu	GABANeu	JAM3	JAM3	3.18844e-06	0	JAM3_JAM3	JAM3 - JAM3	JAM	Cell-Cell Contact	KEGG: hsa04514
221	GABANeu	GABANeu	JAM3	JAM3	3.18844e-06	0	JAM3_JAM3	JAM3 - JAM3	JAM	Cell-Cell Contact	KEGG: hsa04514
222	NPCs	Unclassified	JAM3	JAM3	1.5942e-05	0	JAM3_JAM3	JAM3 - JAM3	JAM	Cell-Cell Contact	KEGG: hsa04514
223	NPCs	NPCs	MPZL1	MPZL1	3.18844e-06	0	MPZL1_MPZL1	MPZL1 - MPZL1	MPZ	Cell-Cell Contact	KEGG: hsa04514
224	Astrocytes	NPCs	MPZL1	MPZL1	3.18844e-06	0	MPZL1_MPZL1	MPZL1 - MPZL1	MPZ	Cell-Cell Contact	KEGG: hsa04514
225	NPCs	Astrocytes	MPZL1	MPZL1	3.18844e-06	0	MPZL1_MPZL1	MPZL1 - MPZL1	MPZ	Cell-Cell Contact	KEGG: hsa04514
226	Astrocytes	Astrocytes	MPZL1	MPZL1	3.18844e-06	0	MPZL1_MPZL1	MPZL1 - MPZL1	MPZ	Cell-Cell Contact	KEGG: hsa04514
227	GluNeu	NPCs	NCAM1	FGFR1	0.000267758	0	NCAM1_FGFR1	NCAM1 - FGFR1	NCAM	Cell-Cell Contact	PMID: 12791257
228	GABANeu	NPCs	NCAM1	FGFR1	0.000216768	0	NCAM1_FGFR1	NCAM1 - FGFR1	NCAM	Cell-Cell Contact	PMID: 12791257
229	NPCs	Astrocytes	NCAM1	FGFR1	0.000153022	0.02	NCAM1_FGFR1	NCAM1 - FGFR1	NCAM	Cell-Cell Contact	PMID: 12791257
230	GluNeu	Astrocytes	NCAM1	FGFR1	0.000535373	0	NCAM1_FGFR1	NCAM1 - FGFR1	NCAM	Cell-Cell Contact	PMID: 12791257
231	GABANeu	Astrocytes	NCAM1	FGFR1	0.000433441	0	NCAM1_FGFR1	NCAM1 - FGFR1	NCAM	Cell-Cell Contact	PMID: 12791257
232	GluNeu	NPCs	NCAM1	NCAM1	0.000401583	0	NCAM1_NCAM1	NCAM1 - NCAM1	NCAM	Cell-Cell Contact	KEGG: hsa04514
233	GABANeu	NPCs	NCAM1	NCAM1	0.000325116	0.02	NCAM1_NCAM1	NCAM1 - NCAM1	NCAM	Cell-Cell Contact	KEGG: hsa04514
234	GluNeu	Astrocytes	NCAM1	NCAM1	0.000267758	0	NCAM1_NCAM1	NCAM1 - NCAM1	NCAM	Cell-Cell Contact	KEGG: hsa04514
235	NPCs	GluNeu	NCAM1	NCAM1	0.000401583	0	NCAM1_NCAM1	NCAM1 - NCAM1	NCAM	Cell-Cell Contact	KEGG: hsa04514
236	Astrocytes	GluNeu	NCAM1	NCAM1	0.000267758	0	NCAM1_NCAM1	NCAM1 - NCAM1	NCAM	Cell-Cell Contact	KEGG: hsa04514
237	GluNeu	GluNeu	NCAM1	NCAM1	0.00140413	0	NCAM1_NCAM1	NCAM1 - NCAM1	NCAM	Cell-Cell Contact	KEGG: hsa04514
238	GABANeu	GluNeu	NCAM1	NCAM1	0.00113698	0	NCAM1_NCAM1	NCAM1 - NCAM1	NCAM	Cell-Cell Contact	KEGG: hsa04514
239	NPCs	GABANeu	NCAM1	NCAM1	0.000325116	0.02	NCAM1_NCAM1	NCAM1 - NCAM1	NCAM	Cell-Cell Contact	KEGG: hsa04514
240	GluNeu	GABANeu	NCAM1	NCAM1	0.00113698	0	NCAM1_NCAM1	NCAM1 - NCAM1	NCAM	Cell-Cell Contact	KEGG: hsa04514
241	GABANeu	GABANeu	NCAM1	NCAM1	0.000920614	0	NCAM1_NCAM1	NCAM1 - NCAM1	NCAM	Cell-Cell Contact	KEGG: hsa04514
242	GluNeu	NPCs	NCAM1	NCAM2	0.000769418	0	NCAM1_NCAM2	NCAM1 - NCAM2	NCAM	Cell-Cell Contact	KEGG: hsa04514
243	GABANeu	NPCs	NCAM1	NCAM2	0.000622954	0	NCAM1_NCAM2	NCAM1 - NCAM2	NCAM	Cell-Cell Contact	KEGG: hsa04514
244	GluNeu	Astrocytes	NCAM1	NCAM2	0.000936526	0	NCAM1_NCAM2	NCAM1 - NCAM2	NCAM	Cell-Cell Contact	KEGG: hsa04514
245	GABANeu	Astrocytes	NCAM1	NCAM2	0.000758276	0	NCAM1_NCAM2	NCAM1 - NCAM2	NCAM	Cell-Cell Contact	KEGG: hsa04514
246	GluNeu	GluNeu	NCAM1	NCAM2	0.00120378	0	NCAM1_NCAM2	NCAM1 - NCAM2	NCAM	Cell-Cell Contact	KEGG: hsa04514
247	GABANeu	GluNeu	NCAM1	NCAM2	0.000974715	0	NCAM1_NCAM2	NCAM1 - NCAM2	NCAM	Cell-Cell Contact	KEGG: hsa04514
248	GluNeu	GABANeu	NCAM1	NCAM2	0.000936526	0	NCAM1_NCAM2	NCAM1 - NCAM2	NCAM	Cell-Cell Contact	KEGG: hsa04514
249	GABANeu	GABANeu	NCAM1	NCAM2	0.000758276	0	NCAM1_NCAM2	NCAM1 - NCAM2	NCAM	Cell-Cell Contact	KEGG: hsa04514
250	GluNeu	NPCs	NEGR1	NEGR1	5.10126e-05	0.01	NEGR1_NEGR1	NEGR1 - NEGR1	NEGR	Cell-Cell Contact	KEGG: hsa04514
251	GluNeu	Astrocytes	NEGR1	NEGR1	5.10126e-05	0	NEGR1_NEGR1	NEGR1 - NEGR1	NEGR	Cell-Cell Contact	KEGG: hsa04514
252	NPCs	GluNeu	NEGR1	NEGR1	5.10126e-05	0.01	NEGR1_NEGR1	NEGR1 - NEGR1	NEGR	Cell-Cell Contact	KEGG: hsa04514
253	Astrocytes	GluNeu	NEGR1	NEGR1	5.10126e-05	0	NEGR1_NEGR1	NEGR1 - NEGR1	NEGR	Cell-Cell Contact	KEGG: hsa04514
254	GluNeu	GluNeu	NEGR1	NEGR1	0.000815578	0	NEGR1_NEGR1	NEGR1 - NEGR1	NEGR	Cell-Cell Contact	KEGG: hsa04514
255	GABANeu	GluNeu	NEGR1	NEGR1	0.000458926	0	NEGR1_NEGR1	NEGR1 - NEGR1	NEGR	Cell-Cell Contact	KEGG: hsa04514
256	Unclassified	GluNeu	NEGR1	NEGR1	5.10126e-05	0.04	NEGR1_NEGR1	NEGR1 - NEGR1	NEGR	Cell-Cell Contact	KEGG: hsa04514
257	GluNeu	GABANeu	NEGR1	NEGR1	0.000458926	0	NEGR1_NEGR1	NEGR1 - NEGR1	NEGR	Cell-Cell Contact	KEGG: hsa04514
258	GABANeu	GABANeu	NEGR1	NEGR1	0.000258198	0	NEGR1_NEGR1	NEGR1 - NEGR1	NEGR	Cell-Cell Contact	KEGG: hsa04514
259	GluNeu	Unclassified	NEGR1	NEGR1	5.10126e-05	0.04	NEGR1_NEGR1	NEGR1 - NEGR1	NEGR	Cell-Cell Contact	KEGG: hsa04514
260	NPCs	GluNeu	LRRC4C	NTNG1	0.000278912	0	LRRC4C_NTNG1	LRRC4C - NTNG1	NGL	Cell-Cell Contact	KEGG: hsa04514
261	Astrocytes	GluNeu	LRRC4C	NTNG1	0.000621361	0	LRRC4C_NTNG1	LRRC4C - NTNG1	NGL	Cell-Cell Contact	KEGG: hsa04514
262	GluNeu	GluNeu	LRRC4C	NTNG1	0.000223142	0	LRRC4C_NTNG1	LRRC4C - NTNG1	NGL	Cell-Cell Contact	KEGG: hsa04514
263	Astrocytes	NPCs	DLK1	NOTCH1	1.27536e-05	0	DLK1_NOTCH1	DLK1 - NOTCH1	NOTCH	Cell-Cell Contact	PMID: 22353464
264	Unclassified	NPCs	DLK1	NOTCH1	1.27536e-05	0.03	DLK1_NOTCH1	DLK1 - NOTCH1	NOTCH	Cell-Cell Contact	PMID: 22353464
265	Astrocytes	Astrocytes	DLK1	NOTCH1	1.27536e-05	0	DLK1_NOTCH1	DLK1 - NOTCH1	NOTCH	Cell-Cell Contact	PMID: 22353464
266	Unclassified	Astrocytes	DLK1	NOTCH1	1.27536e-05	0.01	DLK1_NOTCH1	DLK1 - NOTCH1	NOTCH	Cell-Cell Contact	PMID: 22353464
267	Astrocytes	Unclassified	DLK1	NOTCH1	1.27536e-05	0	DLK1_NOTCH1	DLK1 - NOTCH1	NOTCH	Cell-Cell Contact	PMID: 22353464
268	Astrocytes	NPCs	DLK1	NOTCH2	1.27536e-05	0	DLK1_NOTCH2	DLK1 - NOTCH2	NOTCH	Cell-Cell Contact	PMID: 22353464
269	Unclassified	NPCs	DLK1	NOTCH2	1.27536e-05	0.04	DLK1_NOTCH2	DLK1 - NOTCH2	NOTCH	Cell-Cell Contact	PMID: 22353464
270	NPCs	Astrocytes	DLK1	NOTCH2	3.18844e-06	0	DLK1_NOTCH2	DLK1 - NOTCH2	NOTCH	Cell-Cell Contact	PMID: 22353464
271	Astrocytes	Astrocytes	DLK1	NOTCH2	1.27536e-05	0	DLK1_NOTCH2	DLK1 - NOTCH2	NOTCH	Cell-Cell Contact	PMID: 22353464
272	GluNeu	Astrocytes	DLK1	NOTCH2	3.18844e-06	0	DLK1_NOTCH2	DLK1 - NOTCH2	NOTCH	Cell-Cell Contact	PMID: 22353464
273	GABANeu	Astrocytes	DLK1	NOTCH2	3.18844e-06	0	DLK1_NOTCH2	DLK1 - NOTCH2	NOTCH	Cell-Cell Contact	PMID: 22353464
274	Unclassified	Astrocytes	DLK1	NOTCH2	1.27536e-05	0	DLK1_NOTCH2	DLK1 - NOTCH2	NOTCH	Cell-Cell Contact	PMID: 22353464
275	NPCs	NPCs	DLL1	NOTCH1	3.18844e-06	0	DLL1_NOTCH1	DLL1 - NOTCH1	NOTCH	Cell-Cell Contact	PMID: 22353464
276	NPCs	Astrocytes	DLL1	NOTCH1	3.18844e-06	0	DLL1_NOTCH1	DLL1 - NOTCH1	NOTCH	Cell-Cell Contact	PMID: 22353464
277	NPCs	Unclassified	DLL1	NOTCH1	3.18844e-06	0	DLL1_NOTCH1	DLL1 - NOTCH1	NOTCH	Cell-Cell Contact	PMID: 22353464
278	NPCs	NPCs	JAG1	NOTCH1	3.18844e-06	0	JAG1_NOTCH1	JAG1 - NOTCH1	NOTCH	Cell-Cell Contact	PMID: 22353464
279	Astrocytes	NPCs	JAG1	NOTCH1	3.18844e-06	0	JAG1_NOTCH1	JAG1 - NOTCH1	NOTCH	Cell-Cell Contact	PMID: 22353464
280	NPCs	Astrocytes	JAG1	NOTCH1	3.18844e-06	0	JAG1_NOTCH1	JAG1 - NOTCH1	NOTCH	Cell-Cell Contact	PMID: 22353464
281	Astrocytes	Astrocytes	JAG1	NOTCH1	3.18844e-06	0	JAG1_NOTCH1	JAG1 - NOTCH1	NOTCH	Cell-Cell Contact	PMID: 22353464
282	NPCs	Unclassified	JAG1	NOTCH1	3.18844e-06	0	JAG1_NOTCH1	JAG1 - NOTCH1	NOTCH	Cell-Cell Contact	PMID: 22353464
283	Astrocytes	Unclassified	JAG1	NOTCH1	3.18844e-06	0	JAG1_NOTCH1	JAG1 - NOTCH1	NOTCH	Cell-Cell Contact	PMID: 22353464
284	NPCs	NPCs	JAG1	NOTCH2	3.18844e-06	0	JAG1_NOTCH2	JAG1 - NOTCH2	NOTCH	Cell-Cell Contact	PMID: 22353464
285	Astrocytes	NPCs	JAG1	NOTCH2	3.18844e-06	0	JAG1_NOTCH2	JAG1 - NOTCH2	NOTCH	Cell-Cell Contact	PMID: 22353464
286	NPCs	Astrocytes	JAG1	NOTCH2	3.18844e-06	0	JAG1_NOTCH2	JAG1 - NOTCH2	NOTCH	Cell-Cell Contact	PMID: 22353464
287	Astrocytes	Astrocytes	JAG1	NOTCH2	3.18844e-06	0	JAG1_NOTCH2	JAG1 - NOTCH2	NOTCH	Cell-Cell Contact	PMID: 22353464
288	NPCs	NPCs	DLL1	NOTCH2	3.18844e-06	0	DLL1_NOTCH2	DLL1 - NOTCH2	NOTCH	Cell-Cell Contact	PMID: 22353464
289	NPCs	Astrocytes	DLL1	NOTCH2	3.18844e-06	0	DLL1_NOTCH2	DLL1 - NOTCH2	NOTCH	Cell-Cell Contact	PMID: 22353464
290	GluNeu	NPCs	NRXN1	NLGN1	0.000907883	0	NRXN1_NLGN1	NRXN1 - NLGN1	NRXN	Cell-Cell Contact	KEGG: hsa04514
291	GABANeu	NPCs	NRXN1	NLGN1	0.000780561	0	NRXN1_NLGN1	NRXN1 - NLGN1	NRXN	Cell-Cell Contact	KEGG: hsa04514
292	GluNeu	Astrocytes	NRXN1	NLGN1	0.00108926	0	NRXN1_NLGN1	NRXN1 - NLGN1	NRXN	Cell-Cell Contact	KEGG: hsa04514
293	GABANeu	Astrocytes	NRXN1	NLGN1	0.000936526	0	NRXN1_NLGN1	NRXN1 - NLGN1	NRXN	Cell-Cell Contact	KEGG: hsa04514
294	GluNeu	GluNeu	NRXN1	NLGN1	0.00326068	0	NRXN1_NLGN1	NRXN1 - NLGN1	NRXN	Cell-Cell Contact	KEGG: hsa04514
295	GABANeu	GluNeu	NRXN1	NLGN1	0.00280433	0	NRXN1_NLGN1	NRXN1 - NLGN1	NRXN	Cell-Cell Contact	KEGG: hsa04514
296	GluNeu	GABANeu	NRXN1	NLGN1	0.001633	0	NRXN1_NLGN1	NRXN1 - NLGN1	NRXN	Cell-Cell Contact	KEGG: hsa04514
297	GABANeu	GABANeu	NRXN1	NLGN1	0.00140413	0	NRXN1_NLGN1	NRXN1 - NLGN1	NRXN	Cell-Cell Contact	KEGG: hsa04514
298	NPCs	NPCs	NRXN1	NLGN2	1.11595e-05	0.01	NRXN1_NLGN2	NRXN1 - NLGN2	NRXN	Cell-Cell Contact	KEGG: hsa04514
299	Astrocytes	NPCs	NRXN1	NLGN2	1.59422e-06	0.01	NRXN1_NLGN2	NRXN1 - NLGN2	NRXN	Cell-Cell Contact	KEGG: hsa04514
300	GluNeu	NPCs	NRXN1	NLGN2	9.08626e-05	0	NRXN1_NLGN2	NRXN1 - NLGN2	NRXN	Cell-Cell Contact	KEGG: hsa04514
301	GABANeu	NPCs	NRXN1	NLGN2	7.81109e-05	0	NRXN1_NLGN2	NRXN1 - NLGN2	NRXN	Cell-Cell Contact	KEGG: hsa04514
302	Unclassified	NPCs	NRXN1	NLGN2	7.17396e-06	0.01	NRXN1_NLGN2	NRXN1 - NLGN2	NRXN	Cell-Cell Contact	KEGG: hsa04514
303	GluNeu	NPCs	NRXN2	NLGN1	1.5942e-05	0	NRXN2_NLGN1	NRXN2 - NLGN1	NRXN	Cell-Cell Contact	KEGG: hsa04514
304	GABANeu	NPCs	NRXN2	NLGN1	1.5942e-05	0	NRXN2_NLGN1	NRXN2 - NLGN1	NRXN	Cell-Cell Contact	KEGG: hsa04514
305	GluNeu	Astrocytes	NRXN2	NLGN1	1.91303e-05	0	NRXN2_NLGN1	NRXN2 - NLGN1	NRXN	Cell-Cell Contact	KEGG: hsa04514
306	GABANeu	Astrocytes	NRXN2	NLGN1	1.91303e-05	0	NRXN2_NLGN1	NRXN2 - NLGN1	NRXN	Cell-Cell Contact	KEGG: hsa04514
307	GluNeu	GluNeu	NRXN2	NLGN1	5.73888e-05	0	NRXN2_NLGN1	NRXN2 - NLGN1	NRXN	Cell-Cell Contact	KEGG: hsa04514
308	GABANeu	GluNeu	NRXN2	NLGN1	5.73888e-05	0	NRXN2_NLGN1	NRXN2 - NLGN1	NRXN	Cell-Cell Contact	KEGG: hsa04514
309	GluNeu	GABANeu	NRXN2	NLGN1	2.86952e-05	0	NRXN2_NLGN1	NRXN2 - NLGN1	NRXN	Cell-Cell Contact	KEGG: hsa04514
310	GABANeu	GABANeu	NRXN2	NLGN1	2.86952e-05	0	NRXN2_NLGN1	NRXN2 - NLGN1	NRXN	Cell-Cell Contact	KEGG: hsa04514
311	GluNeu	Unclassified	NRXN2	NLGN1	3.18844e-06	0	NRXN2_NLGN1	NRXN2 - NLGN1	NRXN	Cell-Cell Contact	KEGG: hsa04514
312	GABANeu	Unclassified	NRXN2	NLGN1	3.18844e-06	0	NRXN2_NLGN1	NRXN2 - NLGN1	NRXN	Cell-Cell Contact	KEGG: hsa04514
313	GluNeu	NPCs	NRXN2	NLGN2	1.59422e-06	0	NRXN2_NLGN2	NRXN2 - NLGN2	NRXN	Cell-Cell Contact	KEGG: hsa04514
314	GABANeu	NPCs	NRXN2	NLGN2	1.59422e-06	0	NRXN2_NLGN2	NRXN2 - NLGN2	NRXN	Cell-Cell Contact	KEGG: hsa04514
315	GABANeu	NPCs	NRXN3	NLGN1	0.000876056	0	NRXN3_NLGN1	NRXN3 - NLGN1	NRXN	Cell-Cell Contact	KEGG: hsa04514
316	GluNeu	Astrocytes	NRXN3	NLGN1	3.82599e-05	0	NRXN3_NLGN1	NRXN3 - NLGN1	NRXN	Cell-Cell Contact	KEGG: hsa04514
317	GABANeu	Astrocytes	NRXN3	NLGN1	0.00105108	0	NRXN3_NLGN1	NRXN3 - NLGN1	NRXN	Cell-Cell Contact	KEGG: hsa04514
318	NPCs	GluNeu	NRXN3	NLGN1	5.73888e-05	0.04	NRXN3_NLGN1	NRXN3 - NLGN1	NRXN	Cell-Cell Contact	KEGG: hsa04514
319	GluNeu	GluNeu	NRXN3	NLGN1	0.000114771	0	NRXN3_NLGN1	NRXN3 - NLGN1	NRXN	Cell-Cell Contact	KEGG: hsa04514
320	GABANeu	GluNeu	NRXN3	NLGN1	0.00314663	0	NRXN3_NLGN1	NRXN3 - NLGN1	NRXN	Cell-Cell Contact	KEGG: hsa04514
321	GluNeu	GABANeu	NRXN3	NLGN1	5.73888e-05	0	NRXN3_NLGN1	NRXN3 - NLGN1	NRXN	Cell-Cell Contact	KEGG: hsa04514
322	GABANeu	GABANeu	NRXN3	NLGN1	0.0015758	0	NRXN3_NLGN1	NRXN3 - NLGN1	NRXN	Cell-Cell Contact	KEGG: hsa04514
323	GABANeu	Unclassified	NRXN3	NLGN1	0.000175334	0	NRXN3_NLGN1	NRXN3 - NLGN1	NRXN	Cell-Cell Contact	KEGG: hsa04514
324	NPCs	NPCs	NRXN3	NLGN2	1.59422e-06	0.01	NRXN3_NLGN2	NRXN3 - NLGN2	NRXN	Cell-Cell Contact	KEGG: hsa04514
325	GluNeu	NPCs	NRXN3	NLGN2	3.18844e-06	0	NRXN3_NLGN2	NRXN3 - NLGN2	NRXN	Cell-Cell Contact	KEGG: hsa04514
326	GABANeu	NPCs	NRXN3	NLGN2	8.76747e-05	0	NRXN3_NLGN2	NRXN3 - NLGN2	NRXN	Cell-Cell Contact	KEGG: hsa04514
327	Astrocytes	Astrocytes	PTPRM	PTPRM	5.10126e-05	0	PTPRM_PTPRM	PTPRM - PTPRM	PTPRM	Cell-Cell Contact	KEGG: hsa04514
328	GluNeu	Astrocytes	PTPRM	PTPRM	5.10126e-05	0	PTPRM_PTPRM	PTPRM - PTPRM	PTPRM	Cell-Cell Contact	KEGG: hsa04514
329	GABANeu	Astrocytes	PTPRM	PTPRM	6.37649e-05	0	PTPRM_PTPRM	PTPRM - PTPRM	PTPRM	Cell-Cell Contact	KEGG: hsa04514
330	Astrocytes	GluNeu	PTPRM	PTPRM	5.10126e-05	0	PTPRM_PTPRM	PTPRM - PTPRM	PTPRM	Cell-Cell Contact	KEGG: hsa04514
331	GluNeu	GluNeu	PTPRM	PTPRM	5.10126e-05	0	PTPRM_PTPRM	PTPRM - PTPRM	PTPRM	Cell-Cell Contact	KEGG: hsa04514
332	GABANeu	GluNeu	PTPRM	PTPRM	6.37649e-05	0	PTPRM_PTPRM	PTPRM - PTPRM	PTPRM	Cell-Cell Contact	KEGG: hsa04514
333	Astrocytes	GABANeu	PTPRM	PTPRM	6.37649e-05	0	PTPRM_PTPRM	PTPRM - PTPRM	PTPRM	Cell-Cell Contact	KEGG: hsa04514
334	GluNeu	GABANeu	PTPRM	PTPRM	6.37649e-05	0	PTPRM_PTPRM	PTPRM - PTPRM	PTPRM	Cell-Cell Contact	KEGG: hsa04514
335	GABANeu	GABANeu	PTPRM	PTPRM	7.97049e-05	0	PTPRM_PTPRM	PTPRM - PTPRM	PTPRM	Cell-Cell Contact	KEGG: hsa04514
336	NPCs	Astrocytes	SEMA6A	PLXNA4	1.5942e-05	0	SEMA6A_PLXNA4	SEMA6A - PLXNA4	SEMA6	Cell-Cell Contact	PMID: 27533782
337	Astrocytes	Astrocytes	SEMA6A	PLXNA4	1.27536e-05	0	SEMA6A_PLXNA4	SEMA6A - PLXNA4	SEMA6	Cell-Cell Contact	PMID: 27533782
338	GABANeu	Astrocytes	SEMA6A	PLXNA4	1.27536e-05	0.02	SEMA6A_PLXNA4	SEMA6A - PLXNA4	SEMA6	Cell-Cell Contact	PMID: 27533782
339	NPCs	GluNeu	SEMA6A	PLXNA4	7.97049e-05	0	SEMA6A_PLXNA4	SEMA6A - PLXNA4	SEMA6	Cell-Cell Contact	PMID: 27533782
340	Astrocytes	GluNeu	SEMA6A	PLXNA4	6.37649e-05	0	SEMA6A_PLXNA4	SEMA6A - PLXNA4	SEMA6	Cell-Cell Contact	PMID: 27533782
341	GluNeu	GluNeu	SEMA6A	PLXNA4	1.5942e-05	0.04	SEMA6A_PLXNA4	SEMA6A - PLXNA4	SEMA6	Cell-Cell Contact	PMID: 27533782
342	GABANeu	GluNeu	SEMA6A	PLXNA4	6.37649e-05	0	SEMA6A_PLXNA4	SEMA6A - PLXNA4	SEMA6	Cell-Cell Contact	PMID: 27533782
343	NPCs	GABANeu	SEMA6A	PLXNA4	7.97049e-05	0	SEMA6A_PLXNA4	SEMA6A - PLXNA4	SEMA6	Cell-Cell Contact	PMID: 27533782
344	Astrocytes	GABANeu	SEMA6A	PLXNA4	6.37649e-05	0	SEMA6A_PLXNA4	SEMA6A - PLXNA4	SEMA6	Cell-Cell Contact	PMID: 27533782
345	GABANeu	GABANeu	SEMA6A	PLXNA4	6.37649e-05	0	SEMA6A_PLXNA4	SEMA6A - PLXNA4	SEMA6	Cell-Cell Contact	PMID: 27533782

## Sheet: APP WT
	source	target	ligand	receptor	prob	pval	interaction_name	interaction_name_2	pathway_name	annotation	evidence
1	Astrocytes	Astrocytes	BMP7	ACVR1_BMPR2	7.97976e-06	0	BMP7_ACVR1_BMPR2	BMP7 - (ACVR1+BMPR2)	BMP	Secreted Signaling	KEGG: hsa04350; PMID:26893264
2	Astrocytes	NPCs	BMP7	BMPR1A_ACVR2A	7.97976e-06	0	BMP7_BMPR1A_ACVR2A	BMP7 - (BMPR1A+ACVR2A)	BMP	Secreted Signaling	KEGG: hsa04350; PMID:26893264
3	Astrocytes	GluNeu	BMP7	BMPR1A_ACVR2A	7.97976e-06	0	BMP7_BMPR1A_ACVR2A	BMP7 - (BMPR1A+ACVR2A)	BMP	Secreted Signaling	KEGG: hsa04350; PMID:26893264
4	Astrocytes	GABANeu	BMP7	BMPR1A_ACVR2A	7.97976e-06	0	BMP7_BMPR1A_ACVR2A	BMP7 - (BMPR1A+ACVR2A)	BMP	Secreted Signaling	KEGG: hsa04350; PMID:26893264
5	Astrocytes	Unclassified	BMP7	BMPR1A_ACVR2A	1.99495e-06	0	BMP7_BMPR1A_ACVR2A	BMP7 - (BMPR1A+ACVR2A)	BMP	Secreted Signaling	KEGG: hsa04350; PMID:26893264
6	Astrocytes	NPCs	BMP7	BMPR1A_BMPR2	1.78431e-05	0	BMP7_BMPR1A_BMPR2	BMP7 - (BMPR1A+BMPR2)	BMP	Secreted Signaling	KEGG: hsa04350; PMID:26893264
7	Astrocytes	Astrocytes	BMP7	BMPR1A_BMPR2	1.78431e-05	0	BMP7_BMPR1A_BMPR2	BMP7 - (BMPR1A+BMPR2)	BMP	Secreted Signaling	KEGG: hsa04350; PMID:26893264
8	Astrocytes	GluNeu	BMP7	BMPR1A_BMPR2	2.64654e-05	0	BMP7_BMPR1A_BMPR2	BMP7 - (BMPR1A+BMPR2)	BMP	Secreted Signaling	KEGG: hsa04350; PMID:26893264
9	Astrocytes	GABANeu	BMP7	BMPR1A_BMPR2	2.39389e-05	0	BMP7_BMPR1A_BMPR2	BMP7 - (BMPR1A+BMPR2)	BMP	Secreted Signaling	KEGG: hsa04350; PMID:26893264
10	Astrocytes	Unclassified	BMP7	BMPR1A_BMPR2	4.46084e-06	0	BMP7_BMPR1A_BMPR2	BMP7 - (BMPR1A+BMPR2)	BMP	Secreted Signaling	KEGG: hsa04350; PMID:26893264
11	Astrocytes	NPCs	BMP7	BMPR1B_ACVR2A	1.12851e-05	0	BMP7_BMPR1B_ACVR2A	BMP7 - (BMPR1B+ACVR2A)	BMP	Secreted Signaling	KEGG: hsa04350; PMID:26893264
12	Astrocytes	NPCs	BMP7	BMPR1B_BMPR2	2.52338e-05	0	BMP7_BMPR1B_BMPR2	BMP7 - (BMPR1B+BMPR2)	BMP	Secreted Signaling	KEGG: hsa04350; PMID:26893264
13	Astrocytes	Astrocytes	BMP7	BMPR1B_BMPR2	1.78431e-05	0	BMP7_BMPR1B_BMPR2	BMP7 - (BMPR1B+BMPR2)	BMP	Secreted Signaling	KEGG: hsa04350; PMID:26893264
14	GluNeu	NPCs	FGF1	FGFR1	1.59594e-05	0.04	FGF1_FGFR1	FGF1 - FGFR1	FGF	Secreted Signaling	PMC: 4393358
15	GluNeu	Astrocytes	FGF1	FGFR1	2.39389e-05	0	FGF1_FGFR1	FGF1 - FGFR1	FGF	Secreted Signaling	PMC: 4393358
16	GluNeu	Astrocytes	FGF1	FGFR2	3.9899e-06	0	FGF1_FGFR2	FGF1 - FGFR2	FGF	Secreted Signaling	PMC: 4393358
17	Astrocytes	NPCs	FGF2	FGFR1	1.59594e-05	0	FGF2_FGFR1	FGF2 - FGFR1	FGF	Secreted Signaling	PMC: 4393358
18	Astrocytes	Astrocytes	FGF2	FGFR1	2.39389e-05	0	FGF2_FGFR1	FGF2 - FGFR1	FGF	Secreted Signaling	PMC: 4393358
19	Astrocytes	GluNeu	FGF2	FGFR1	3.9899e-06	0	FGF2_FGFR1	FGF2 - FGFR1	FGF	Secreted Signaling	PMC: 4393358
20	Astrocytes	GABANeu	FGF2	FGFR1	3.9899e-06	0	FGF2_FGFR1	FGF2 - FGFR1	FGF	Secreted Signaling	PMC: 4393358
21	Astrocytes	Unclassified	FGF2	FGFR1	3.98849e-06	0	FGF2_FGFR1	FGF2 - FGFR1	FGF	Secreted Signaling	PMC: 4393358
22	Astrocytes	Astrocytes	FGF2	FGFR2	3.9899e-06	0	FGF2_FGFR2	FGF2 - FGFR2	FGF	Secreted Signaling	PMC: 4393358
23	Astrocytes	NPCs	NAMPT	INSR	1.59594e-05	0	NAMPT_INSR	NAMPT - INSR	VISFATIN	Secreted Signaling	PMID: 28490838
24	Astrocytes	Astrocytes	NAMPT	INSR	1.59594e-05	0	NAMPT_INSR	NAMPT - INSR	VISFATIN	Secreted Signaling	PMID: 28490838
25	GluNeu	Astrocytes	NAMPT	INSR	3.9899e-06	0	NAMPT_INSR	NAMPT - INSR	VISFATIN	Secreted Signaling	PMID: 28490838
26	Astrocytes	GluNeu	NAMPT	INSR	1.59594e-05	0	NAMPT_INSR	NAMPT - INSR	VISFATIN	Secreted Signaling	PMID: 28490838
27	GluNeu	GluNeu	NAMPT	INSR	3.9899e-06	0	NAMPT_INSR	NAMPT - INSR	VISFATIN	Secreted Signaling	PMID: 28490838
28	Astrocytes	GABANeu	NAMPT	INSR	1.59594e-05	0	NAMPT_INSR	NAMPT - INSR	VISFATIN	Secreted Signaling	PMID: 28490838
29	GluNeu	GABANeu	NAMPT	INSR	3.9899e-06	0	NAMPT_INSR	NAMPT - INSR	VISFATIN	Secreted Signaling	PMID: 28490838
30	Unclassified	NPCs	MDK	SDC2	1.59594e-05	0	MDK_SDC2	MDK - SDC2	MK	Secreted Signaling	PMID: 28356350
31	Unclassified	Astrocytes	MDK	SDC2	1.59594e-05	0	MDK_SDC2	MDK - SDC2	MK	Secreted Signaling	PMID: 28356350
32	Unclassified	NPCs	MDK	PTPRZ1	0.000103727	0	MDK_PTPRZ1	MDK - PTPRZ1	MK	Secreted Signaling	PMID: 28356350
33	Unclassified	Astrocytes	MDK	PTPRZ1	9.97379e-05	0	MDK_PTPRZ1	MDK - PTPRZ1	MK	Secreted Signaling	PMID: 28356350
34	Unclassified	GABANeu	MDK	PTPRZ1	1.59594e-05	0.03	MDK_PTPRZ1	MDK - PTPRZ1	MK	Secreted Signaling	PMID: 28356350
35	Unclassified	Astrocytes	MDK	ALK	3.9899e-06	0.01	MDK_ALK	MDK - ALK	MK	Secreted Signaling	PMID: 19459784
36	Unclassified	GluNeu	MDK	ALK	7.97976e-06	0	MDK_ALK	MDK - ALK	MK	Secreted Signaling	PMID: 19459784
37	Unclassified	GABANeu	MDK	ALK	1.99492e-05	0	MDK_ALK	MDK - ALK	MK	Secreted Signaling	PMID: 19459784
38	NPCs	NPCs	PTN	PTPRZ1	0.00181212	0	PTN_PTPRZ1	PTN - PTPRZ1	PTN	Secreted Signaling	PMID: 28356350; PMID: 25620911
39	Astrocytes	NPCs	PTN	PTPRZ1	0.00227703	0	PTN_PTPRZ1	PTN - PTPRZ1	PTN	Secreted Signaling	PMID: 28356350; PMID: 25620911
40	Unclassified	NPCs	PTN	PTPRZ1	0.00108806	0.01	PTN_PTPRZ1	PTN - PTPRZ1	PTN	Secreted Signaling	PMID: 28356350; PMID: 25620911
41	NPCs	Astrocytes	PTN	PTPRZ1	0.00174255	0	PTN_PTPRZ1	PTN - PTPRZ1	PTN	Secreted Signaling	PMID: 28356350; PMID: 25620911
42	Astrocytes	Astrocytes	PTN	PTPRZ1	0.00218965	0	PTN_PTPRZ1	PTN - PTPRZ1	PTN	Secreted Signaling	PMID: 28356350; PMID: 25620911
43	GluNeu	Astrocytes	PTN	PTPRZ1	0.000398832	0.01	PTN_PTPRZ1	PTN - PTPRZ1	PTN	Secreted Signaling	PMID: 28356350; PMID: 25620911
44	Unclassified	Astrocytes	PTN	PTPRZ1	0.00104626	0	PTN_PTPRZ1	PTN - PTPRZ1	PTN	Secreted Signaling	PMID: 28356350; PMID: 25620911
45	NPCs	NPCs	PTN	SDC2	0.000279216	0	PTN_SDC2	PTN - SDC2	PTN	Secreted Signaling	PMID: 28356350; PMID: 25620911
46	Astrocytes	NPCs	PTN	SDC2	0.000350989	0	PTN_SDC2	PTN - SDC2	PTN	Secreted Signaling	PMID: 28356350; PMID: 25620911
47	NPCs	Astrocytes	PTN	SDC2	0.000279216	0	PTN_SDC2	PTN - SDC2	PTN	Secreted Signaling	PMID: 28356350; PMID: 25620911
48	Astrocytes	Astrocytes	PTN	SDC2	0.000350989	0	PTN_SDC2	PTN - SDC2	PTN	Secreted Signaling	PMID: 28356350; PMID: 25620911
49	Unclassified	Astrocytes	PTN	SDC2	0.000167548	0	PTN_SDC2	PTN - SDC2	PTN	Secreted Signaling	PMID: 28356350; PMID: 25620911
50	Astrocytes	Astrocytes	PTN	ALK	8.77704e-05	0	PTN_ALK	PTN - ALK	PTN	Secreted Signaling	PMID: 28356350; PMID: 25620911
51	NPCs	GluNeu	PTN	ALK	0.000139627	0	PTN_ALK	PTN - ALK	PTN	Secreted Signaling	PMID: 28356350; PMID: 25620911
52	Astrocytes	GluNeu	PTN	ALK	0.000175525	0	PTN_ALK	PTN - ALK	PTN	Secreted Signaling	PMID: 28356350; PMID: 25620911
53	NPCs	GABANeu	PTN	ALK	0.000348996	0.01	PTN_ALK	PTN - ALK	PTN	Secreted Signaling	PMID: 28356350; PMID: 25620911
54	Astrocytes	GABANeu	PTN	ALK	0.000438698	0	PTN_ALK	PTN - ALK	PTN	Secreted Signaling	PMID: 28356350; PMID: 25620911
55	GluNeu	GABANeu	PTN	ALK	7.97919e-05	0.04	PTN_ALK	PTN - ALK	PTN	Secreted Signaling	PMID: 28356350; PMID: 25620911
56	Unclassified	GABANeu	PTN	ALK	0.000209427	0.01	PTN_ALK	PTN - ALK	PTN	Secreted Signaling	PMID: 28356350; PMID: 25620911
57	GluNeu	NPCs	BDNF	NTRK2	2.79286e-05	0	BDNF_NTRK2	BDNF - NTRK2	NT	Secreted Signaling	PMID: 27908981
58	GluNeu	Astrocytes	BDNF	NTRK2	6.38345e-05	0	BDNF_NTRK2	BDNF - NTRK2	NT	Secreted Signaling	PMID: 27908981
59	GluNeu	GluNeu	BDNF	NTRK2	3.19183e-05	0	BDNF_NTRK2	BDNF - NTRK2	NT	Secreted Signaling	PMID: 27908981
60	GluNeu	GABANeu	BDNF	NTRK2	1.99492e-05	0	BDNF_NTRK2	BDNF - NTRK2	NT	Secreted Signaling	PMID: 27908981
61	GluNeu	Unclassified	BDNF	NTRK2	1.59594e-05	0	BDNF_NTRK2	BDNF - NTRK2	NT	Secreted Signaling	PMID: 27908981
62	Astrocytes	NPCs	SEMA3A	NRP1_PLXNA2	1.69275e-05	0.01	SEMA3A_NRP1_PLXNA2	SEMA3A - (NRP1+PLXNA2)	SEMA3	Secreted Signaling	PMID: 27533782
63	GluNeu	NPCs	SEMA3A	NRP1_PLXNA2	1.69275e-05	0.01	SEMA3A_NRP1_PLXNA2	SEMA3A - (NRP1+PLXNA2)	SEMA3	Secreted Signaling	PMID: 27533782
64	Astrocytes	Astrocytes	SEMA3A	NRP1_PLXNA2	7.97976e-06	0.02	SEMA3A_NRP1_PLXNA2	SEMA3A - (NRP1+PLXNA2)	SEMA3	Secreted Signaling	PMID: 27533782
65	GluNeu	Astrocytes	SEMA3A	NRP1_PLXNA2	7.97976e-06	0.02	SEMA3A_NRP1_PLXNA2	SEMA3A - (NRP1+PLXNA2)	SEMA3	Secreted Signaling	PMID: 27533782
66	Astrocytes	GluNeu	SEMA3A	NRP1_PLXNA4	1.59594e-05	0	SEMA3A_NRP1_PLXNA4	SEMA3A - (NRP1+PLXNA4)	SEMA3	Secreted Signaling	PMID: 27533782
67	GluNeu	GluNeu	SEMA3A	NRP1_PLXNA4	1.59594e-05	0	SEMA3A_NRP1_PLXNA4	SEMA3A - (NRP1+PLXNA4)	SEMA3	Secreted Signaling	PMID: 27533782
68	Astrocytes	GABANeu	SEMA3A	NRP1_PLXNA4	1.26171e-05	0	SEMA3A_NRP1_PLXNA4	SEMA3A - (NRP1+PLXNA4)	SEMA3	Secreted Signaling	PMID: 27533782
69	GluNeu	GABANeu	SEMA3A	NRP1_PLXNA4	1.26171e-05	0	SEMA3A_NRP1_PLXNA4	SEMA3A - (NRP1+PLXNA4)	SEMA3	Secreted Signaling	PMID: 27533782
70	Unclassified	NPCs	GRN	SORT1	1.59594e-05	0	GRN_SORT1	GRN - SORT1	GRN	Secreted Signaling	PMID: 29555433
71	Unclassified	Astrocytes	GRN	SORT1	1.59594e-05	0	GRN_SORT1	GRN - SORT1	GRN	Secreted Signaling	PMID: 29555433
72	Unclassified	GluNeu	GRN	SORT1	3.9899e-06	0	GRN_SORT1	GRN - SORT1	GRN	Secreted Signaling	PMID: 29555433
73	Unclassified	GABANeu	GRN	SORT1	3.9899e-06	0.02	GRN_SORT1	GRN - SORT1	GRN	Secreted Signaling	PMID: 29555433
74	NPCs	Astrocytes	FN1	ITGAV_ITGB1	3.9899e-06	0	FN1_ITGAV_ITGB1	FN1 - (ITGAV+ITGB1)	FN1	ECM-Receptor	KEGG: hsa04512
75	NPCs	Astrocytes	FN1	ITGAV_ITGB8	8.92164e-06	0	FN1_ITGAV_ITGB8	FN1 - (ITGAV+ITGB8)	FN1	ECM-Receptor	KEGG: hsa04512
76	NPCs	Astrocytes	LAMA1	ITGAV_ITGB8	8.92164e-06	0	LAMA1_ITGAV_ITGB8	LAMA1 - (ITGAV+ITGB8)	LAMININ	ECM-Receptor	KEGG: hsa04512
77	Astrocytes	Astrocytes	LAMA2	ITGAV_ITGB8	8.92164e-06	0	LAMA2_ITGAV_ITGB8	LAMA2 - (ITGAV+ITGB8)	LAMININ	ECM-Receptor	KEGG: hsa04512
78	Unclassified	Astrocytes	LAMA2	ITGAV_ITGB8	2.23042e-06	0	LAMA2_ITGAV_ITGB8	LAMA2 - (ITGAV+ITGB8)	LAMININ	ECM-Receptor	KEGG: hsa04512
79	Astrocytes	Astrocytes	LAMA4	ITGAV_ITGB8	8.92164e-06	0	LAMA4_ITGAV_ITGB8	LAMA4 - (ITGAV+ITGB8)	LAMININ	ECM-Receptor	KEGG: hsa04512
80	Unclassified	Astrocytes	LAMA4	ITGAV_ITGB8	2.23042e-06	0	LAMA4_ITGAV_ITGB8	LAMA4 - (ITGAV+ITGB8)	LAMININ	ECM-Receptor	KEGG: hsa04512
81	NPCs	Astrocytes	LAMA5	ITGAV_ITGB8	8.92164e-06	0	LAMA5_ITGAV_ITGB8	LAMA5 - (ITGAV+ITGB8)	LAMININ	ECM-Receptor	KEGG: hsa04512
82	Astrocytes	Astrocytes	LAMC1	ITGAV_ITGB8	8.92164e-06	0	LAMC1_ITGAV_ITGB8	LAMC1 - (ITGAV+ITGB8)	LAMININ	ECM-Receptor	KEGG: hsa04512
83	Unclassified	Astrocytes	COL1A1	ITGAV_ITGB8	2.23042e-06	0	COL1A1_ITGAV_ITGB8	COL1A1 - (ITGAV+ITGB8)	COLLAGEN	ECM-Receptor	KEGG: hsa04512
84	NPCs	Astrocytes	COL1A2	ITGAV_ITGB8	2.67644e-05	0	COL1A2_ITGAV_ITGB8	COL1A2 - (ITGAV+ITGB8)	COLLAGEN	ECM-Receptor	KEGG: hsa04512
85	Astrocytes	Astrocytes	COL1A2	ITGAV_ITGB8	3.56856e-05	0	COL1A2_ITGAV_ITGB8	COL1A2 - (ITGAV+ITGB8)	COLLAGEN	ECM-Receptor	KEGG: hsa04512
86	Unclassified	Astrocytes	COL1A2	ITGAV_ITGB8	8.92164e-06	0	COL1A2_ITGAV_ITGB8	COL1A2 - (ITGAV+ITGB8)	COLLAGEN	ECM-Receptor	KEGG: hsa04512
87	Astrocytes	Astrocytes	COL4A1	ITGAV_ITGB8	8.92164e-06	0	COL4A1_ITGAV_ITGB8	COL4A1 - (ITGAV+ITGB8)	COLLAGEN	ECM-Receptor	KEGG: hsa04512
88	NPCs	Astrocytes	COL4A2	ITGAV_ITGB8	3.56856e-05	0	COL4A2_ITGAV_ITGB8	COL4A2 - (ITGAV+ITGB8)	COLLAGEN	ECM-Receptor	KEGG: hsa04512
89	Astrocytes	Astrocytes	COL4A2	ITGAV_ITGB8	4.46066e-05	0	COL4A2_ITGAV_ITGB8	COL4A2 - (ITGAV+ITGB8)	COLLAGEN	ECM-Receptor	KEGG: hsa04512
90	NPCs	Astrocytes	COL4A5	ITGAV_ITGB8	1.33824e-05	0	COL4A5_ITGAV_ITGB8	COL4A5 - (ITGAV+ITGB8)	COLLAGEN	ECM-Receptor	KEGG: hsa04512
91	Astrocytes	Astrocytes	COL4A5	ITGAV_ITGB8	3.56856e-05	0	COL4A5_ITGAV_ITGB8	COL4A5 - (ITGAV+ITGB8)	COLLAGEN	ECM-Receptor	KEGG: hsa04512
92	Astrocytes	Astrocytes	COL4A6	ITGAV_ITGB8	8.92164e-06	0	COL4A6_ITGAV_ITGB8	COL4A6 - (ITGAV+ITGB8)	COLLAGEN	ECM-Receptor	KEGG: hsa04512
93	Astrocytes	Astrocytes	COL6A2	ITGAV_ITGB8	8.92164e-06	0	COL6A2_ITGAV_ITGB8	COL6A2 - (ITGAV+ITGB8)	COLLAGEN	ECM-Receptor	KEGG: hsa04512
94	NPCs	NPCs	FN1	CD44	3.9899e-06	0.02	FN1_CD44	FN1 - CD44	FN1	ECM-Receptor	KEGG: hsa04512
95	NPCs	Astrocytes	FN1	CD44	1.59594e-05	0	FN1_CD44	FN1 - CD44	FN1	ECM-Receptor	KEGG: hsa04512
96	Unclassified	NPCs	COL1A1	CD44	9.97477e-07	0.01	COL1A1_CD44	COL1A1 - CD44	COLLAGEN	ECM-Receptor	KEGG: hsa04512
97	Unclassified	Astrocytes	COL1A1	CD44	3.9899e-06	0	COL1A1_CD44	COL1A1 - CD44	COLLAGEN	ECM-Receptor	KEGG: hsa04512
98	Astrocytes	NPCs	COL1A2	CD44	1.59594e-05	0.01	COL1A2_CD44	COL1A2 - CD44	COLLAGEN	ECM-Receptor	KEGG: hsa04512
99	NPCs	Astrocytes	COL1A2	CD44	4.78767e-05	0	COL1A2_CD44	COL1A2 - CD44	COLLAGEN	ECM-Receptor	KEGG: hsa04512
100	Astrocytes	Astrocytes	COL1A2	CD44	6.38345e-05	0	COL1A2_CD44	COL1A2 - CD44	COLLAGEN	ECM-Receptor	KEGG: hsa04512
101	Unclassified	Astrocytes	COL1A2	CD44	1.59594e-05	0.02	COL1A2_CD44	COL1A2 - CD44	COLLAGEN	ECM-Receptor	KEGG: hsa04512
102	Astrocytes	NPCs	COL4A1	CD44	3.9899e-06	0	COL4A1_CD44	COL4A1 - CD44	COLLAGEN	ECM-Receptor	KEGG: hsa04512
103	Astrocytes	Astrocytes	COL4A1	CD44	1.59594e-05	0	COL4A1_CD44	COL4A1 - CD44	COLLAGEN	ECM-Receptor	KEGG: hsa04512
104	NPCs	NPCs	COL4A2	CD44	1.59594e-05	0.04	COL4A2_CD44	COL4A2 - CD44	COLLAGEN	ECM-Receptor	KEGG: hsa04512
105	Astrocytes	NPCs	COL4A2	CD44	1.99492e-05	0	COL4A2_CD44	COL4A2 - CD44	COLLAGEN	ECM-Receptor	KEGG: hsa04512
106	NPCs	Astrocytes	COL4A2	CD44	6.38345e-05	0	COL4A2_CD44	COL4A2 - CD44	COLLAGEN	ECM-Receptor	KEGG: hsa04512
107	Astrocytes	Astrocytes	COL4A2	CD44	7.97919e-05	0	COL4A2_CD44	COL4A2 - CD44	COLLAGEN	ECM-Receptor	KEGG: hsa04512
108	Astrocytes	NPCs	COL4A5	CD44	1.59594e-05	0.01	COL4A5_CD44	COL4A5 - CD44	COLLAGEN	ECM-Receptor	KEGG: hsa04512
109	NPCs	Astrocytes	COL4A5	CD44	2.39389e-05	0	COL4A5_CD44	COL4A5 - CD44	COLLAGEN	ECM-Receptor	KEGG: hsa04512
110	Astrocytes	Astrocytes	COL4A5	CD44	6.38345e-05	0	COL4A5_CD44	COL4A5 - CD44	COLLAGEN	ECM-Receptor	KEGG: hsa04512
111	Astrocytes	NPCs	COL4A6	CD44	3.9899e-06	0	COL4A6_CD44	COL4A6 - CD44	COLLAGEN	ECM-Receptor	KEGG: hsa04512
112	Astrocytes	Astrocytes	COL4A6	CD44	1.59594e-05	0	COL4A6_CD44	COL4A6 - CD44	COLLAGEN	ECM-Receptor	KEGG: hsa04512
113	Astrocytes	NPCs	COL6A2	CD44	3.9899e-06	0	COL6A2_CD44	COL6A2 - CD44	COLLAGEN	ECM-Receptor	KEGG: hsa04512
114	Astrocytes	Astrocytes	COL6A2	CD44	1.59594e-05	0	COL6A2_CD44	COL6A2 - CD44	COLLAGEN	ECM-Receptor	KEGG: hsa04512
115	NPCs	NPCs	LAMA1	CD44	3.9899e-06	0.03	LAMA1_CD44	LAMA1 - CD44	LAMININ	ECM-Receptor	KEGG: hsa04512
116	NPCs	Astrocytes	LAMA1	CD44	1.59594e-05	0	LAMA1_CD44	LAMA1 - CD44	LAMININ	ECM-Receptor	KEGG: hsa04512
117	Astrocytes	NPCs	LAMA2	CD44	3.9899e-06	0	LAMA2_CD44	LAMA2 - CD44	LAMININ	ECM-Receptor	KEGG: hsa04512
118	Astrocytes	Astrocytes	LAMA2	CD44	1.59594e-05	0	LAMA2_CD44	LAMA2 - CD44	LAMININ	ECM-Receptor	KEGG: hsa04512
119	Unclassified	Astrocytes	LAMA2	CD44	3.9899e-06	0.01	LAMA2_CD44	LAMA2 - CD44	LAMININ	ECM-Receptor	KEGG: hsa04512
120	Astrocytes	NPCs	LAMA4	CD44	3.9899e-06	0	LAMA4_CD44	LAMA4 - CD44	LAMININ	ECM-Receptor	KEGG: hsa04512
121	Astrocytes	Astrocytes	LAMA4	CD44	1.59594e-05	0	LAMA4_CD44	LAMA4 - CD44	LAMININ	ECM-Receptor	KEGG: hsa04512
122	Unclassified	Astrocytes	LAMA4	CD44	3.9899e-06	0.03	LAMA4_CD44	LAMA4 - CD44	LAMININ	ECM-Receptor	KEGG: hsa04512
123	NPCs	NPCs	LAMA5	CD44	3.9899e-06	0	LAMA5_CD44	LAMA5 - CD44	LAMININ	ECM-Receptor	KEGG: hsa04512
124	NPCs	Astrocytes	LAMA5	CD44	1.59594e-05	0	LAMA5_CD44	LAMA5 - CD44	LAMININ	ECM-Receptor	KEGG: hsa04512
125	Astrocytes	Astrocytes	LAMC1	CD44	1.59594e-05	0	LAMC1_CD44	LAMC1 - CD44	LAMININ	ECM-Receptor	KEGG: hsa04512
126	NPCs	GluNeu	LAMA1	SV2A	3.9899e-06	0	LAMA1_SV2A	LAMA1 - SV2A	LAMININ	ECM-Receptor	KEGG: hsa04512
127	NPCs	Unclassified	LAMA1	SV2A	9.97477e-07	0	LAMA1_SV2A	LAMA1 - SV2A	LAMININ	ECM-Receptor	KEGG: hsa04512
128	Astrocytes	GluNeu	LAMA2	SV2A	3.9899e-06	0	LAMA2_SV2A	LAMA2 - SV2A	LAMININ	ECM-Receptor	KEGG: hsa04512
129	Unclassified	GluNeu	LAMA2	SV2A	9.97477e-07	0	LAMA2_SV2A	LAMA2 - SV2A	LAMININ	ECM-Receptor	KEGG: hsa04512
130	Astrocytes	Unclassified	LAMA2	SV2A	9.97477e-07	0	LAMA2_SV2A	LAMA2 - SV2A	LAMININ	ECM-Receptor	KEGG: hsa04512
131	Astrocytes	GluNeu	LAMA4	SV2A	3.9899e-06	0	LAMA4_SV2A	LAMA4 - SV2A	LAMININ	ECM-Receptor	KEGG: hsa04512
132	Unclassified	GluNeu	LAMA4	SV2A	9.97477e-07	0	LAMA4_SV2A	LAMA4 - SV2A	LAMININ	ECM-Receptor	KEGG: hsa04512
133	Astrocytes	Unclassified	LAMA4	SV2A	9.97477e-07	0	LAMA4_SV2A	LAMA4 - SV2A	LAMININ	ECM-Receptor	KEGG: hsa04512
134	NPCs	GluNeu	LAMA5	SV2A	3.9899e-06	0	LAMA5_SV2A	LAMA5 - SV2A	LAMININ	ECM-Receptor	KEGG: hsa04512
135	NPCs	Unclassified	LAMA5	SV2A	9.97477e-07	0	LAMA5_SV2A	LAMA5 - SV2A	LAMININ	ECM-Receptor	KEGG: hsa04512
136	Astrocytes	GluNeu	LAMC1	SV2A	3.9899e-06	0	LAMC1_SV2A	LAMC1 - SV2A	LAMININ	ECM-Receptor	KEGG: hsa04512
137	NPCs	NPCs	LAMA1	SV2B	1.99495e-06	0.01	LAMA1_SV2B	LAMA1 - SV2B	LAMININ	ECM-Receptor	KEGG: hsa04512
138	Astrocytes	NPCs	LAMA2	SV2B	1.99495e-06	0	LAMA2_SV2B	LAMA2 - SV2B	LAMININ	ECM-Receptor	KEGG: hsa04512
139	Astrocytes	NPCs	LAMA4	SV2B	1.99495e-06	0	LAMA4_SV2B	LAMA4 - SV2B	LAMININ	ECM-Receptor	KEGG: hsa04512
140	NPCs	NPCs	LAMA5	SV2B	1.99495e-06	0	LAMA5_SV2B	LAMA5 - SV2B	LAMININ	ECM-Receptor	KEGG: hsa04512
141	NPCs	Astrocytes	LAMA1	SV2C	2.39389e-05	0	LAMA1_SV2C	LAMA1 - SV2C	LAMININ	ECM-Receptor	KEGG: hsa04512
142	NPCs	GABANeu	LAMA1	SV2C	1.59594e-05	0	LAMA1_SV2C	LAMA1 - SV2C	LAMININ	ECM-Receptor	KEGG: hsa04512
143	Astrocytes	Astrocytes	LAMA2	SV2C	2.39389e-05	0	LAMA2_SV2C	LAMA2 - SV2C	LAMININ	ECM-Receptor	KEGG: hsa04512
144	Astrocytes	GluNeu	LAMA2	SV2C	3.9899e-06	0	LAMA2_SV2C	LAMA2 - SV2C	LAMININ	ECM-Receptor	KEGG: hsa04512
145	Astrocytes	GABANeu	LAMA2	SV2C	1.59594e-05	0	LAMA2_SV2C	LAMA2 - SV2C	LAMININ	ECM-Receptor	KEGG: hsa04512
146	Astrocytes	Astrocytes	LAMA4	SV2C	2.39389e-05	0	LAMA4_SV2C	LAMA4 - SV2C	LAMININ	ECM-Receptor	KEGG: hsa04512
147	Astrocytes	GluNeu	LAMA4	SV2C	3.9899e-06	0	LAMA4_SV2C	LAMA4 - SV2C	LAMININ	ECM-Receptor	KEGG: hsa04512
148	Astrocytes	GABANeu	LAMA4	SV2C	1.59594e-05	0	LAMA4_SV2C	LAMA4 - SV2C	LAMININ	ECM-Receptor	KEGG: hsa04512
149	NPCs	Astrocytes	LAMA5	SV2C	2.39389e-05	0	LAMA5_SV2C	LAMA5 - SV2C	LAMININ	ECM-Receptor	KEGG: hsa04512
150	NPCs	GluNeu	LAMA5	SV2C	3.9899e-06	0	LAMA5_SV2C	LAMA5 - SV2C	LAMININ	ECM-Receptor	KEGG: hsa04512
151	NPCs	GABANeu	LAMA5	SV2C	1.59594e-05	0	LAMA5_SV2C	LAMA5 - SV2C	LAMININ	ECM-Receptor	KEGG: hsa04512
152	Astrocytes	Astrocytes	LAMC1	SV2C	2.39389e-05	0	LAMC1_SV2C	LAMC1 - SV2C	LAMININ	ECM-Receptor	KEGG: hsa04512
153	Astrocytes	GABANeu	LAMC1	SV2C	1.59594e-05	0.02	LAMC1_SV2C	LAMC1 - SV2C	LAMININ	ECM-Receptor	KEGG: hsa04512
154	Astrocytes	Astrocytes	AGRN	DAG1	3.9899e-06	0	AGRN_DAG1	AGRN - DAG1	AGRN	ECM-Receptor	KEGG: hsa04512
155	NPCs	Astrocytes	LAMA1	DAG1	3.9899e-06	0	LAMA1_DAG1	LAMA1 - DAG1	LAMININ	ECM-Receptor	KEGG: hsa04512
156	Astrocytes	Astrocytes	LAMA2	DAG1	3.9899e-06	0	LAMA2_DAG1	LAMA2 - DAG1	LAMININ	ECM-Receptor	KEGG: hsa04512
157	Unclassified	Astrocytes	LAMA2	DAG1	9.97477e-07	0	LAMA2_DAG1	LAMA2 - DAG1	LAMININ	ECM-Receptor	KEGG: hsa04512
158	Astrocytes	Astrocytes	LAMA4	DAG1	3.9899e-06	0	LAMA4_DAG1	LAMA4 - DAG1	LAMININ	ECM-Receptor	KEGG: hsa04512
159	Unclassified	Astrocytes	LAMA4	DAG1	9.97477e-07	0	LAMA4_DAG1	LAMA4 - DAG1	LAMININ	ECM-Receptor	KEGG: hsa04512
160	NPCs	Astrocytes	LAMA5	DAG1	3.9899e-06	0	LAMA5_DAG1	LAMA5 - DAG1	LAMININ	ECM-Receptor	KEGG: hsa04512
161	Astrocytes	Astrocytes	LAMC1	DAG1	3.9899e-06	0	LAMC1_DAG1	LAMC1 - DAG1	LAMININ	ECM-Receptor	KEGG: hsa04512
162	GluNeu	GluNeu	CADM1	CADM1	0.00102038	0	CADM1_CADM1	CADM1 - CADM1	CADM	Cell-Cell Contact	PMID: 24503895
163	GluNeu	GluNeu	CADM3	CADM3	3.9899e-06	0	CADM3_CADM3	CADM3 - CADM3	CADM	Cell-Cell Contact	KEGG: hsa04514
164	GABANeu	GluNeu	CADM3	CADM3	3.9899e-06	0	CADM3_CADM3	CADM3 - CADM3	CADM	Cell-Cell Contact	KEGG: hsa04514
165	GluNeu	GABANeu	CADM3	CADM3	3.9899e-06	0	CADM3_CADM3	CADM3 - CADM3	CADM	Cell-Cell Contact	KEGG: hsa04514
166	GABANeu	GABANeu	CADM3	CADM3	3.9899e-06	0	CADM3_CADM3	CADM3 - CADM3	CADM	Cell-Cell Contact	KEGG: hsa04514
167	NPCs	Astrocytes	CD46	JAG1	3.9899e-06	0	CD46_JAG1	CD46 - JAG1	CD46	Cell-Cell Contact	PMID: 23086448
168	Astrocytes	Astrocytes	CD46	JAG1	3.9899e-06	0	CD46_JAG1	CD46 - JAG1	CD46	Cell-Cell Contact	PMID: 23086448
169	GluNeu	Astrocytes	CD46	JAG1	3.9899e-06	0	CD46_JAG1	CD46 - JAG1	CD46	Cell-Cell Contact	PMID: 23086448
170	GABANeu	Astrocytes	CD46	JAG1	3.9899e-06	0	CD46_JAG1	CD46 - JAG1	CD46	Cell-Cell Contact	PMID: 23086448
171	Astrocytes	Astrocytes	CD99	CD99	3.9899e-06	0	CD99_CD99	CD99 - CD99	CD99	Cell-Cell Contact	KEGG: hsa04514
172	Astrocytes	Astrocytes	CDH4	CDH4	9.97379e-05	0	CDH4_CDH4	CDH4 - CDH4	CDH	Cell-Cell Contact	KEGG: hsa04514
173	GluNeu	Astrocytes	CDH4	CDH4	9.97379e-05	0	CDH4_CDH4	CDH4 - CDH4	CDH	Cell-Cell Contact	KEGG: hsa04514
174	GABANeu	Astrocytes	CDH4	CDH4	9.97379e-05	0.02	CDH4_CDH4	CDH4 - CDH4	CDH	Cell-Cell Contact	KEGG: hsa04514
175	Astrocytes	GluNeu	CDH4	CDH4	9.97379e-05	0	CDH4_CDH4	CDH4 - CDH4	CDH	Cell-Cell Contact	KEGG: hsa04514
176	GluNeu	GluNeu	CDH4	CDH4	9.97379e-05	0	CDH4_CDH4	CDH4 - CDH4	CDH	Cell-Cell Contact	KEGG: hsa04514
177	GABANeu	GluNeu	CDH4	CDH4	9.97379e-05	0.01	CDH4_CDH4	CDH4 - CDH4	CDH	Cell-Cell Contact	KEGG: hsa04514
178	Astrocytes	GABANeu	CDH4	CDH4	9.97379e-05	0.02	CDH4_CDH4	CDH4 - CDH4	CDH	Cell-Cell Contact	KEGG: hsa04514
179	GluNeu	GABANeu	CDH4	CDH4	9.97379e-05	0.01	CDH4_CDH4	CDH4 - CDH4	CDH	Cell-Cell Contact	KEGG: hsa04514
180	GABANeu	GABANeu	CDH4	CDH4	9.97379e-05	0.02	CDH4_CDH4	CDH4 - CDH4	CDH	Cell-Cell Contact	KEGG: hsa04514
181	Astrocytes	Astrocytes	CDH2	CDH2	0.000781412	0	CDH2_CDH2	CDH2 - CDH2	CDH	Cell-Cell Contact	KEGG: hsa04514
182	GluNeu	Astrocytes	CDH2	CDH2	0.000502476	0	CDH2_CDH2	CDH2 - CDH2	CDH	Cell-Cell Contact	KEGG: hsa04514
183	Astrocytes	GluNeu	CDH2	CDH2	0.000502476	0	CDH2_CDH2	CDH2 - CDH2	CDH	Cell-Cell Contact	KEGG: hsa04514
184	GluNeu	NPCs	CNTN1	NRCAM	0.000239338	0	CNTN1_NRCAM	CNTN1 - NRCAM	CNTN	Cell-Cell Contact	KEGG: hsa04514
185	GluNeu	Astrocytes	CNTN1	NRCAM	0.000358963	0	CNTN1_NRCAM	CNTN1 - NRCAM	CNTN	Cell-Cell Contact	KEGG: hsa04514
186	GABANeu	Astrocytes	CNTN1	NRCAM	0.000179514	0.02	CNTN1_NRCAM	CNTN1 - NRCAM	CNTN	Cell-Cell Contact	KEGG: hsa04514
187	GluNeu	GluNeu	CNTN1	NRCAM	0.000358963	0	CNTN1_NRCAM	CNTN1 - NRCAM	CNTN	Cell-Cell Contact	KEGG: hsa04514
188	GABANeu	GluNeu	CNTN1	NRCAM	0.000179514	0.02	CNTN1_NRCAM	CNTN1 - NRCAM	CNTN	Cell-Cell Contact	KEGG: hsa04514
189	GluNeu	GABANeu	CNTN1	NRCAM	0.000279216	0	CNTN1_NRCAM	CNTN1 - NRCAM	CNTN	Cell-Cell Contact	KEGG: hsa04514
190	Astrocytes	Astrocytes	EFNB2	EPHA4	3.9899e-06	0	EFNB2_EPHA4	EFNB2 - EPHA4	EPHB	Cell-Cell Contact	PMID: 15114347
191	Astrocytes	GluNeu	EFNB2	EPHA4	3.9899e-06	0	EFNB2_EPHA4	EFNB2 - EPHA4	EPHB	Cell-Cell Contact	PMID: 15114347
192	Astrocytes	GABANeu	EFNB2	EPHA4	3.9899e-06	0	EFNB2_EPHA4	EFNB2 - EPHA4	EPHB	Cell-Cell Contact	PMID: 15114347
193	Astrocytes	GluNeu	EFNB2	EPHB1	3.59079e-05	0	EFNB2_EPHB1	EFNB2 - EPHB1	EPHB	Cell-Cell Contact	PMID: 15114347
194	Astrocytes	GABANeu	EFNB2	EPHB1	2.79286e-05	0	EFNB2_EPHB1	EFNB2 - EPHB1	EPHB	Cell-Cell Contact	PMID: 15114347
195	Astrocytes	NPCs	EFNB2	EPHB2	1.59594e-05	0	EFNB2_EPHB2	EFNB2 - EPHB2	EPHB	Cell-Cell Contact	PMID: 15114347
196	Astrocytes	Astrocytes	EFNB2	EPHB2	3.9899e-06	0	EFNB2_EPHB2	EFNB2 - EPHB2	EPHB	Cell-Cell Contact	PMID: 15114347
197	Astrocytes	GluNeu	EFNB2	EPHB2	1.19696e-05	0	EFNB2_EPHB2	EFNB2 - EPHB2	EPHB	Cell-Cell Contact	PMID: 15114347
198	Astrocytes	GABANeu	EFNB2	EPHB2	1.59594e-05	0	EFNB2_EPHB2	EFNB2 - EPHB2	EPHB	Cell-Cell Contact	PMID: 15114347
199	NPCs	Astrocytes	JAM2	ITGAV_ITGB1	3.9899e-06	0	JAM2_ITGAV_ITGB1	JAM2 - (ITGAV+ITGB1)	JAM	Cell-Cell Contact	KEGG: hsa04514
200	Astrocytes	Astrocytes	JAM2	ITGAV_ITGB1	3.9899e-06	0	JAM2_ITGAV_ITGB1	JAM2 - (ITGAV+ITGB1)	JAM	Cell-Cell Contact	KEGG: hsa04514
201	NPCs	NPCs	JAM2	JAM3	1.99492e-05	0	JAM2_JAM3	JAM2 - JAM3	JAM	Cell-Cell Contact	PMC1237098; PMID: 11590146
202	Astrocytes	NPCs	JAM2	JAM3	1.99492e-05	0	JAM2_JAM3	JAM2 - JAM3	JAM	Cell-Cell Contact	PMC1237098; PMID: 11590146
203	NPCs	Astrocytes	JAM2	JAM3	3.9899e-06	0	JAM2_JAM3	JAM2 - JAM3	JAM	Cell-Cell Contact	PMC1237098; PMID: 11590146
204	Astrocytes	Astrocytes	JAM2	JAM3	3.9899e-06	0	JAM2_JAM3	JAM2 - JAM3	JAM	Cell-Cell Contact	PMC1237098; PMID: 11590146
205	NPCs	GluNeu	JAM2	JAM3	3.9899e-06	0	JAM2_JAM3	JAM2 - JAM3	JAM	Cell-Cell Contact	PMC1237098; PMID: 11590146
206	Astrocytes	GluNeu	JAM2	JAM3	3.9899e-06	0	JAM2_JAM3	JAM2 - JAM3	JAM	Cell-Cell Contact	PMC1237098; PMID: 11590146
207	NPCs	GABANeu	JAM2	JAM3	3.9899e-06	0.03	JAM2_JAM3	JAM2 - JAM3	JAM	Cell-Cell Contact	PMC1237098; PMID: 11590146
208	Astrocytes	GABANeu	JAM2	JAM3	3.9899e-06	0	JAM2_JAM3	JAM2 - JAM3	JAM	Cell-Cell Contact	PMC1237098; PMID: 11590146
209	Astrocytes	Unclassified	JAM2	JAM3	3.9899e-06	0.01	JAM2_JAM3	JAM2 - JAM3	JAM	Cell-Cell Contact	PMC1237098; PMID: 11590146
210	NPCs	NPCs	JAM2	JAM2	3.9899e-06	0	JAM2_JAM2	JAM2 - JAM2	JAM	Cell-Cell Contact	KEGG: hsa04514
211	Astrocytes	NPCs	JAM2	JAM2	3.9899e-06	0	JAM2_JAM2	JAM2 - JAM2	JAM	Cell-Cell Contact	KEGG: hsa04514
212	NPCs	Astrocytes	JAM2	JAM2	3.9899e-06	0	JAM2_JAM2	JAM2 - JAM2	JAM	Cell-Cell Contact	KEGG: hsa04514
213	Astrocytes	Astrocytes	JAM2	JAM2	3.9899e-06	0	JAM2_JAM2	JAM2 - JAM2	JAM	Cell-Cell Contact	KEGG: hsa04514
214	NPCs	NPCs	JAM3	JAM2	1.99492e-05	0	JAM3_JAM2	JAM3 - JAM2	JAM	Cell-Cell Contact	KEGG: hsa04514
215	Astrocytes	NPCs	JAM3	JAM2	3.9899e-06	0	JAM3_JAM2	JAM3 - JAM2	JAM	Cell-Cell Contact	KEGG: hsa04514
216	GluNeu	NPCs	JAM3	JAM2	3.9899e-06	0	JAM3_JAM2	JAM3 - JAM2	JAM	Cell-Cell Contact	KEGG: hsa04514
217	GABANeu	NPCs	JAM3	JAM2	3.9899e-06	0.03	JAM3_JAM2	JAM3 - JAM2	JAM	Cell-Cell Contact	KEGG: hsa04514
218	NPCs	Astrocytes	JAM3	JAM2	1.99492e-05	0	JAM3_JAM2	JAM3 - JAM2	JAM	Cell-Cell Contact	KEGG: hsa04514
219	Astrocytes	Astrocytes	JAM3	JAM2	3.9899e-06	0	JAM3_JAM2	JAM3 - JAM2	JAM	Cell-Cell Contact	KEGG: hsa04514
220	GluNeu	Astrocytes	JAM3	JAM2	3.9899e-06	0	JAM3_JAM2	JAM3 - JAM2	JAM	Cell-Cell Contact	KEGG: hsa04514
221	GABANeu	Astrocytes	JAM3	JAM2	3.9899e-06	0	JAM3_JAM2	JAM3 - JAM2	JAM	Cell-Cell Contact	KEGG: hsa04514
222	Unclassified	Astrocytes	JAM3	JAM2	3.9899e-06	0.01	JAM3_JAM2	JAM3 - JAM2	JAM	Cell-Cell Contact	KEGG: hsa04514
223	NPCs	NPCs	JAM3	JAM3	9.97379e-05	0	JAM3_JAM3	JAM3 - JAM3	JAM	Cell-Cell Contact	KEGG: hsa04514
224	Astrocytes	NPCs	JAM3	JAM3	1.99492e-05	0	JAM3_JAM3	JAM3 - JAM3	JAM	Cell-Cell Contact	KEGG: hsa04514
225	GluNeu	NPCs	JAM3	JAM3	1.99492e-05	0	JAM3_JAM3	JAM3 - JAM3	JAM	Cell-Cell Contact	KEGG: hsa04514
226	GABANeu	NPCs	JAM3	JAM3	1.99492e-05	0.02	JAM3_JAM3	JAM3 - JAM3	JAM	Cell-Cell Contact	KEGG: hsa04514
227	NPCs	Astrocytes	JAM3	JAM3	1.99492e-05	0	JAM3_JAM3	JAM3 - JAM3	JAM	Cell-Cell Contact	KEGG: hsa04514
228	Astrocytes	Astrocytes	JAM3	JAM3	3.9899e-06	0	JAM3_JAM3	JAM3 - JAM3	JAM	Cell-Cell Contact	KEGG: hsa04514
229	GluNeu	Astrocytes	JAM3	JAM3	3.9899e-06	0	JAM3_JAM3	JAM3 - JAM3	JAM	Cell-Cell Contact	KEGG: hsa04514
230	NPCs	GluNeu	JAM3	JAM3	1.99492e-05	0	JAM3_JAM3	JAM3 - JAM3	JAM	Cell-Cell Contact	KEGG: hsa04514
231	Astrocytes	GluNeu	JAM3	JAM3	3.9899e-06	0	JAM3_JAM3	JAM3 - JAM3	JAM	Cell-Cell Contact	KEGG: hsa04514
232	GluNeu	GluNeu	JAM3	JAM3	3.9899e-06	0	JAM3_JAM3	JAM3 - JAM3	JAM	Cell-Cell Contact	KEGG: hsa04514
233	NPCs	GABANeu	JAM3	JAM3	1.99492e-05	0.02	JAM3_JAM3	JAM3 - JAM3	JAM	Cell-Cell Contact	KEGG: hsa04514
234	GluNeu	NPCs	NCAM1	FGFR1	0.000446671	0	NCAM1_FGFR1	NCAM1 - FGFR1	NCAM	Cell-Cell Contact	PMID: 12791257
235	GABANeu	NPCs	NCAM1	FGFR1	0.000366937	0	NCAM1_FGFR1	NCAM1 - FGFR1	NCAM	Cell-Cell Contact	PMID: 12791257
236	GluNeu	Astrocytes	NCAM1	FGFR1	0.000669856	0	NCAM1_FGFR1	NCAM1 - FGFR1	NCAM	Cell-Cell Contact	PMID: 12791257
237	GABANeu	Astrocytes	NCAM1	FGFR1	0.000550305	0	NCAM1_FGFR1	NCAM1 - FGFR1	NCAM	Cell-Cell Contact	PMID: 12791257
238	GluNeu	GluNeu	NCAM1	NCAM1	0.00311834	0	NCAM1_NCAM1	NCAM1 - NCAM1	NCAM	Cell-Cell Contact	KEGG: hsa04514
239	GABANeu	GluNeu	NCAM1	NCAM1	0.00256292	0	NCAM1_NCAM1	NCAM1 - NCAM1	NCAM	Cell-Cell Contact	KEGG: hsa04514
240	GluNeu	GABANeu	NCAM1	NCAM1	0.00256292	0	NCAM1_NCAM1	NCAM1 - NCAM1	NCAM	Cell-Cell Contact	KEGG: hsa04514
241	GABANeu	GABANeu	NCAM1	NCAM1	0.00210622	0	NCAM1_NCAM1	NCAM1 - NCAM1	NCAM	Cell-Cell Contact	KEGG: hsa04514
242	GluNeu	Astrocytes	NCAM1	NCAM2	0.00145022	0	NCAM1_NCAM2	NCAM1 - NCAM2	NCAM	Cell-Cell Contact	KEGG: hsa04514
243	GluNeu	GluNeu	NCAM1	NCAM2	0.00289624	0	NCAM1_NCAM2	NCAM1 - NCAM2	NCAM	Cell-Cell Contact	KEGG: hsa04514
244	GABANeu	GluNeu	NCAM1	NCAM2	0.00238029	0	NCAM1_NCAM2	NCAM1 - NCAM2	NCAM	Cell-Cell Contact	KEGG: hsa04514
245	GluNeu	GABANeu	NCAM1	NCAM2	0.00200688	0	NCAM1_NCAM2	NCAM1 - NCAM2	NCAM	Cell-Cell Contact	KEGG: hsa04514
246	GABANeu	GABANeu	NCAM1	NCAM2	0.0016491	0	NCAM1_NCAM2	NCAM1 - NCAM2	NCAM	Cell-Cell Contact	KEGG: hsa04514
247	GluNeu	GluNeu	NEGR1	NEGR1	0.0033443	0	NEGR1_NEGR1	NEGR1 - NEGR1	NEGR	Cell-Cell Contact	KEGG: hsa04514
248	GABANeu	GluNeu	NEGR1	NEGR1	0.0018479	0	NEGR1_NEGR1	NEGR1 - NEGR1	NEGR	Cell-Cell Contact	KEGG: hsa04514
249	GluNeu	GABANeu	NEGR1	NEGR1	0.0018479	0	NEGR1_NEGR1	NEGR1 - NEGR1	NEGR	Cell-Cell Contact	KEGG: hsa04514
250	GABANeu	GABANeu	NEGR1	NEGR1	0.00102038	0	NEGR1_NEGR1	NEGR1 - NEGR1	NEGR	Cell-Cell Contact	KEGG: hsa04514
251	Astrocytes	GluNeu	LRRC4C	NTNG1	0.000857096	0	LRRC4C_NTNG1	LRRC4C - NTNG1	NGL	Cell-Cell Contact	KEGG: hsa04514
252	GluNeu	GluNeu	LRRC4C	NTNG1	0.000358963	0	LRRC4C_NTNG1	LRRC4C - NTNG1	NGL	Cell-Cell Contact	KEGG: hsa04514
253	GABANeu	GluNeu	LRRC4C	NTNG1	0.000314107	0.01	LRRC4C_NTNG1	LRRC4C - NTNG1	NGL	Cell-Cell Contact	KEGG: hsa04514
254	NPCs	GluNeu	LRRC4B	PTPRF	3.9899e-06	0	LRRC4B_PTPRF	LRRC4B - PTPRF	NGL	Cell-Cell Contact	KEGG: hsa04514
255	GluNeu	GluNeu	LRRC4B	PTPRF	3.9899e-06	0	LRRC4B_PTPRF	LRRC4B - PTPRF	NGL	Cell-Cell Contact	KEGG: hsa04514
256	GABANeu	GluNeu	LRRC4B	PTPRF	3.9899e-06	0	LRRC4B_PTPRF	LRRC4B - PTPRF	NGL	Cell-Cell Contact	KEGG: hsa04514
257	NPCs	NPCs	DLK1	NOTCH1	3.59079e-05	0	DLK1_NOTCH1	DLK1 - NOTCH1	NOTCH	Cell-Cell Contact	PMID: 22353464
258	Astrocytes	NPCs	DLK1	NOTCH1	4.78767e-05	0	DLK1_NOTCH1	DLK1 - NOTCH1	NOTCH	Cell-Cell Contact	PMID: 22353464
259	Unclassified	NPCs	DLK1	NOTCH1	5.08688e-05	0	DLK1_NOTCH1	DLK1 - NOTCH1	NOTCH	Cell-Cell Contact	PMID: 22353464
260	NPCs	Astrocytes	DLK1	NOTCH1	1.19696e-05	0	DLK1_NOTCH1	DLK1 - NOTCH1	NOTCH	Cell-Cell Contact	PMID: 22353464
261	Astrocytes	Astrocytes	DLK1	NOTCH1	1.59594e-05	0	DLK1_NOTCH1	DLK1 - NOTCH1	NOTCH	Cell-Cell Contact	PMID: 22353464
262	GluNeu	Astrocytes	DLK1	NOTCH1	3.9899e-06	0	DLK1_NOTCH1	DLK1 - NOTCH1	NOTCH	Cell-Cell Contact	PMID: 22353464
263	GABANeu	Astrocytes	DLK1	NOTCH1	3.9899e-06	0	DLK1_NOTCH1	DLK1 - NOTCH1	NOTCH	Cell-Cell Contact	PMID: 22353464
264	Unclassified	Astrocytes	DLK1	NOTCH1	1.69568e-05	0	DLK1_NOTCH1	DLK1 - NOTCH1	NOTCH	Cell-Cell Contact	PMID: 22353464
265	NPCs	Astrocytes	DLK1	NOTCH2	1.19696e-05	0	DLK1_NOTCH2	DLK1 - NOTCH2	NOTCH	Cell-Cell Contact	PMID: 22353464
266	Astrocytes	Astrocytes	DLK1	NOTCH2	1.59594e-05	0	DLK1_NOTCH2	DLK1 - NOTCH2	NOTCH	Cell-Cell Contact	PMID: 22353464
267	GluNeu	Astrocytes	DLK1	NOTCH2	3.9899e-06	0	DLK1_NOTCH2	DLK1 - NOTCH2	NOTCH	Cell-Cell Contact	PMID: 22353464
268	GABANeu	Astrocytes	DLK1	NOTCH2	3.9899e-06	0	DLK1_NOTCH2	DLK1 - NOTCH2	NOTCH	Cell-Cell Contact	PMID: 22353464
269	Unclassified	Astrocytes	DLK1	NOTCH2	1.69568e-05	0	DLK1_NOTCH2	DLK1 - NOTCH2	NOTCH	Cell-Cell Contact	PMID: 22353464
270	NPCs	NPCs	DLL1	NOTCH1	1.79543e-05	0	DLL1_NOTCH1	DLL1 - NOTCH1	NOTCH	Cell-Cell Contact	PMID: 22353464
271	NPCs	Astrocytes	DLL1	NOTCH1	5.98483e-06	0	DLL1_NOTCH1	DLL1 - NOTCH1	NOTCH	Cell-Cell Contact	PMID: 22353464
272	NPCs	Unclassified	DLL1	NOTCH1	1.49622e-06	0	DLL1_NOTCH1	DLL1 - NOTCH1	NOTCH	Cell-Cell Contact	PMID: 22353464
273	Astrocytes	NPCs	JAG1	NOTCH1	1.19696e-05	0	JAG1_NOTCH1	JAG1 - NOTCH1	NOTCH	Cell-Cell Contact	PMID: 22353464
274	Astrocytes	Astrocytes	JAG1	NOTCH1	3.9899e-06	0	JAG1_NOTCH1	JAG1 - NOTCH1	NOTCH	Cell-Cell Contact	PMID: 22353464
275	Astrocytes	Unclassified	JAG1	NOTCH1	9.97477e-07	0	JAG1_NOTCH1	JAG1 - NOTCH1	NOTCH	Cell-Cell Contact	PMID: 22353464
276	Astrocytes	Astrocytes	JAG1	NOTCH2	3.9899e-06	0	JAG1_NOTCH2	JAG1 - NOTCH2	NOTCH	Cell-Cell Contact	PMID: 22353464
277	NPCs	Astrocytes	DLL1	NOTCH2	5.98483e-06	0	DLL1_NOTCH2	DLL1 - NOTCH2	NOTCH	Cell-Cell Contact	PMID: 22353464
278	GluNeu	GluNeu	NRXN1	NLGN1	0.00858379	0	NRXN1_NLGN1	NRXN1 - NLGN1	NRXN	Cell-Cell Contact	KEGG: hsa04514
279	GABANeu	GluNeu	NRXN1	NLGN1	0.00748843	0	NRXN1_NLGN1	NRXN1 - NLGN1	NRXN	Cell-Cell Contact	KEGG: hsa04514
280	GluNeu	GABANeu	NRXN1	NLGN1	0.00507127	0	NRXN1_NLGN1	NRXN1 - NLGN1	NRXN	Cell-Cell Contact	KEGG: hsa04514
281	GABANeu	GABANeu	NRXN1	NLGN1	0.00442213	0	NRXN1_NLGN1	NRXN1 - NLGN1	NRXN	Cell-Cell Contact	KEGG: hsa04514
282	GluNeu	GluNeu	NRXN2	NLGN1	0.000123672	0	NRXN2_NLGN1	NRXN2 - NLGN1	NRXN	Cell-Cell Contact	KEGG: hsa04514
283	GABANeu	GluNeu	NRXN2	NLGN1	0.000123672	0	NRXN2_NLGN1	NRXN2 - NLGN1	NRXN	Cell-Cell Contact	KEGG: hsa04514
284	GABANeu	NPCs	NRXN3	NLGN1	0.00149	0	NRXN3_NLGN1	NRXN3 - NLGN1	NRXN	Cell-Cell Contact	KEGG: hsa04514
285	GABANeu	Astrocytes	NRXN3	NLGN1	0.00162524	0	NRXN3_NLGN1	NRXN3 - NLGN1	NRXN	Cell-Cell Contact	KEGG: hsa04514
286	GluNeu	GluNeu	NRXN3	NLGN1	0.000618054	0	NRXN3_NLGN1	NRXN3 - NLGN1	NRXN	Cell-Cell Contact	KEGG: hsa04514
287	GABANeu	GluNeu	NRXN3	NLGN1	0.00834059	0	NRXN3_NLGN1	NRXN3 - NLGN1	NRXN	Cell-Cell Contact	KEGG: hsa04514
288	GluNeu	GABANeu	NRXN3	NLGN1	0.000363947	0	NRXN3_NLGN1	NRXN3 - NLGN1	NRXN	Cell-Cell Contact	KEGG: hsa04514
289	GABANeu	GABANeu	NRXN3	NLGN1	0.00492709	0	NRXN3_NLGN1	NRXN3 - NLGN1	NRXN	Cell-Cell Contact	KEGG: hsa04514
290	GABANeu	Unclassified	NRXN3	NLGN1	0.00115176	0	NRXN3_NLGN1	NRXN3 - NLGN1	NRXN	Cell-Cell Contact	KEGG: hsa04514
291	Astrocytes	Astrocytes	PTPRM	PTPRM	0.000255289	0	PTPRM_PTPRM	PTPRM - PTPRM	PTPRM	Cell-Cell Contact	KEGG: hsa04514
292	GluNeu	Astrocytes	PTPRM	PTPRM	0.000127661	0	PTPRM_PTPRM	PTPRM - PTPRM	PTPRM	Cell-Cell Contact	KEGG: hsa04514
293	GABANeu	Astrocytes	PTPRM	PTPRM	0.000159571	0.01	PTPRM_PTPRM	PTPRM - PTPRM	PTPRM	Cell-Cell Contact	KEGG: hsa04514
294	Astrocytes	GluNeu	PTPRM	PTPRM	0.000127661	0	PTPRM_PTPRM	PTPRM - PTPRM	PTPRM	Cell-Cell Contact	KEGG: hsa04514
295	Astrocytes	GABANeu	PTPRM	PTPRM	0.000159571	0.01	PTPRM_PTPRM	PTPRM - PTPRM	PTPRM	Cell-Cell Contact	KEGG: hsa04514
296	Astrocytes	NPCs	SEMA6A	PLXNA2	7.18133e-05	0.04	SEMA6A_PLXNA2	SEMA6A - PLXNA2	SEMA6	Cell-Cell Contact	PMID: 27533782
297	GluNeu	NPCs	SEMA6A	PLXNA2	7.18133e-05	0.04	SEMA6A_PLXNA2	SEMA6A - PLXNA2	SEMA6	Cell-Cell Contact	PMID: 27533782
298	Astrocytes	Astrocytes	SEMA6A	PLXNA2	6.38345e-05	0	SEMA6A_PLXNA2	SEMA6A - PLXNA2	SEMA6	Cell-Cell Contact	PMID: 27533782
299	GluNeu	Astrocytes	SEMA6A	PLXNA2	6.38345e-05	0	SEMA6A_PLXNA2	SEMA6A - PLXNA2	SEMA6	Cell-Cell Contact	PMID: 27533782
300	GABANeu	Astrocytes	SEMA6A	PLXNA2	6.38345e-05	0.04	SEMA6A_PLXNA2	SEMA6A - PLXNA2	SEMA6	Cell-Cell Contact	PMID: 27533782
301	NPCs	GluNeu	SEMA6A	PLXNA4	0.000127661	0	SEMA6A_PLXNA4	SEMA6A - PLXNA4	SEMA6	Cell-Cell Contact	PMID: 27533782
302	Astrocytes	GluNeu	SEMA6A	PLXNA4	0.000127661	0	SEMA6A_PLXNA4	SEMA6A - PLXNA4	SEMA6	Cell-Cell Contact	PMID: 27533782
303	GluNeu	GluNeu	SEMA6A	PLXNA4	0.000127661	0	SEMA6A_PLXNA4	SEMA6A - PLXNA4	SEMA6	Cell-Cell Contact	PMID: 27533782
304	GABANeu	GluNeu	SEMA6A	PLXNA4	0.000127661	0	SEMA6A_PLXNA4	SEMA6A - PLXNA4	SEMA6	Cell-Cell Contact	PMID: 27533782
305	Astrocytes	GABANeu	SEMA6A	PLXNA4	7.97919e-05	0	SEMA6A_PLXNA4	SEMA6A - PLXNA4	SEMA6	Cell-Cell Contact	PMID: 27533782
306	GluNeu	GABANeu	SEMA6A	PLXNA4	7.97919e-05	0	SEMA6A_PLXNA4	SEMA6A - PLXNA4	SEMA6	Cell-Cell Contact	PMID: 27533782
307	GABANeu	GABANeu	SEMA6A	PLXNA4	7.97919e-05	0	SEMA6A_PLXNA4	SEMA6A - PLXNA4	SEMA6	Cell-Cell Contact	PMID: 27533782

## Sheet: APP V717L
	source	target	ligand	receptor	prob	pval	interaction_name	interaction_name_2	pathway_name	annotation	evidence
1	Astrocytes	Astrocytes	BMP7	ACVR1_ACVR2A	2.9456e-06	0	BMP7_ACVR1_ACVR2A	BMP7 - (ACVR1+ACVR2A)	BMP	Secreted Signaling	KEGG: hsa04350; PMID:26893264
2	Astrocytes	Astrocytes	BMP7	ACVR1_BMPR2	7.21519e-06	0	BMP7_ACVR1_BMPR2	BMP7 - (ACVR1+BMPR2)	BMP	Secreted Signaling	KEGG: hsa04350; PMID:26893264
3	Astrocytes	NPCs	BMP7	BMPR1A_ACVR2A	5.89119e-06	0	BMP7_BMPR1A_ACVR2A	BMP7 - (BMPR1A+ACVR2A)	BMP	Secreted Signaling	KEGG: hsa04350; PMID:26893264
4	Astrocytes	Astrocytes	BMP7	BMPR1A_ACVR2A	8.33138e-06	0	BMP7_BMPR1A_ACVR2A	BMP7 - (BMPR1A+ACVR2A)	BMP	Secreted Signaling	KEGG: hsa04350; PMID:26893264
5	Astrocytes	GluNeu	BMP7	BMPR1A_ACVR2A	1.17823e-05	0	BMP7_BMPR1A_ACVR2A	BMP7 - (BMPR1A+ACVR2A)	BMP	Secreted Signaling	KEGG: hsa04350; PMID:26893264
6	Astrocytes	GABANeu	BMP7	BMPR1A_ACVR2A	1.17823e-05	0	BMP7_BMPR1A_ACVR2A	BMP7 - (BMPR1A+ACVR2A)	BMP	Secreted Signaling	KEGG: hsa04350; PMID:26893264
7	Astrocytes	NPCs	BMP7	BMPR1A_BMPR2	1.17823e-05	0	BMP7_BMPR1A_BMPR2	BMP7 - (BMPR1A+BMPR2)	BMP	Secreted Signaling	KEGG: hsa04350; PMID:26893264
8	Astrocytes	Astrocytes	BMP7	BMPR1A_BMPR2	2.04074e-05	0	BMP7_BMPR1A_BMPR2	BMP7 - (BMPR1A+BMPR2)	BMP	Secreted Signaling	KEGG: hsa04350; PMID:26893264
9	Astrocytes	GluNeu	BMP7	BMPR1A_BMPR2	2.12407e-05	0	BMP7_BMPR1A_BMPR2	BMP7 - (BMPR1A+BMPR2)	BMP	Secreted Signaling	KEGG: hsa04350; PMID:26893264
10	Astrocytes	GABANeu	BMP7	BMPR1A_BMPR2	2.01937e-05	0	BMP7_BMPR1A_BMPR2	BMP7 - (BMPR1A+BMPR2)	BMP	Secreted Signaling	KEGG: hsa04350; PMID:26893264
11	Astrocytes	NPCs	BMP7	BMPR1B_ACVR2A	5.89119e-06	0	BMP7_BMPR1B_ACVR2A	BMP7 - (BMPR1B+ACVR2A)	BMP	Secreted Signaling	KEGG: hsa04350; PMID:26893264
12	Astrocytes	Astrocytes	BMP7	BMPR1B_ACVR2A	6.58655e-06	0	BMP7_BMPR1B_ACVR2A	BMP7 - (BMPR1B+ACVR2A)	BMP	Secreted Signaling	KEGG: hsa04350; PMID:26893264
13	Astrocytes	NPCs	BMP7	BMPR1B_BMPR2	1.17823e-05	0	BMP7_BMPR1B_BMPR2	BMP7 - (BMPR1B+BMPR2)	BMP	Secreted Signaling	KEGG: hsa04350; PMID:26893264
14	Astrocytes	Astrocytes	BMP7	BMPR1B_BMPR2	1.61335e-05	0	BMP7_BMPR1B_BMPR2	BMP7 - (BMPR1B+BMPR2)	BMP	Secreted Signaling	KEGG: hsa04350; PMID:26893264
15	Astrocytes	Astrocytes	FGF1	FGFR1	2.35643e-05	0	FGF1_FGFR1	FGF1 - FGFR1	FGF	Secreted Signaling	PMC: 4393358
16	GluNeu	Astrocytes	FGF1	FGFR1	2.35643e-05	0	FGF1_FGFR1	FGF1 - FGFR1	FGF	Secreted Signaling	PMC: 4393358
17	Astrocytes	Astrocytes	FGF1	FGFR2	2.9456e-06	0	FGF1_FGFR2	FGF1 - FGFR2	FGF	Secreted Signaling	PMC: 4393358
18	GluNeu	Astrocytes	FGF1	FGFR2	2.9456e-06	0	FGF1_FGFR2	FGF1 - FGFR2	FGF	Secreted Signaling	PMC: 4393358
19	Astrocytes	NPCs	FGF2	FGFR1	1.17823e-05	0	FGF2_FGFR1	FGF2 - FGFR1	FGF	Secreted Signaling	PMC: 4393358
20	Astrocytes	Astrocytes	FGF2	FGFR1	2.35643e-05	0	FGF2_FGFR1	FGF2 - FGFR1	FGF	Secreted Signaling	PMC: 4393358
21	Astrocytes	GluNeu	FGF2	FGFR1	2.9456e-06	0	FGF2_FGFR1	FGF2 - FGFR1	FGF	Secreted Signaling	PMC: 4393358
22	Astrocytes	GABANeu	FGF2	FGFR1	2.2092e-06	0	FGF2_FGFR1	FGF2 - FGFR1	FGF	Secreted Signaling	PMC: 4393358
23	Astrocytes	Astrocytes	FGF2	FGFR2	2.9456e-06	0	FGF2_FGFR2	FGF2 - FGFR2	FGF	Secreted Signaling	PMC: 4393358
24	Astrocytes	Astrocytes	NAMPT	INSR	1.17823e-05	0	NAMPT_INSR	NAMPT - INSR	VISFATIN	Secreted Signaling	PMID: 28490838
25	GluNeu	Astrocytes	NAMPT	INSR	2.9456e-06	0	NAMPT_INSR	NAMPT - INSR	VISFATIN	Secreted Signaling	PMID: 28490838
26	GABANeu	Astrocytes	NAMPT	INSR	2.9456e-06	0.02	NAMPT_INSR	NAMPT - INSR	VISFATIN	Secreted Signaling	PMID: 28490838
27	Astrocytes	GluNeu	NAMPT	INSR	3.53461e-05	0	NAMPT_INSR	NAMPT - INSR	VISFATIN	Secreted Signaling	PMID: 28490838
28	GluNeu	GluNeu	NAMPT	INSR	8.83676e-06	0	NAMPT_INSR	NAMPT - INSR	VISFATIN	Secreted Signaling	PMID: 28490838
29	GABANeu	GluNeu	NAMPT	INSR	8.83676e-06	0	NAMPT_INSR	NAMPT - INSR	VISFATIN	Secreted Signaling	PMID: 28490838
30	Astrocytes	GABANeu	NAMPT	INSR	1.17823e-05	0	NAMPT_INSR	NAMPT - INSR	VISFATIN	Secreted Signaling	PMID: 28490838
31	GluNeu	GABANeu	NAMPT	INSR	2.9456e-06	0.01	NAMPT_INSR	NAMPT - INSR	VISFATIN	Secreted Signaling	PMID: 28490838
32	GABANeu	GABANeu	NAMPT	INSR	2.9456e-06	0.03	NAMPT_INSR	NAMPT - INSR	VISFATIN	Secreted Signaling	PMID: 28490838
33	Astrocytes	Unclassified	NAMPT	INSR	1.17823e-05	0	NAMPT_INSR	NAMPT - INSR	VISFATIN	Secreted Signaling	PMID: 28490838
34	NPCs	NPCs	PTN	PTPRZ1	0.000494618	0.02	PTN_PTPRZ1	PTN - PTPRZ1	PTN	Secreted Signaling	PMID: 28356350; PMID: 25620911
35	Astrocytes	NPCs	PTN	PTPRZ1	0.000741744	0	PTN_PTPRZ1	PTN - PTPRZ1	PTN	Secreted Signaling	PMID: 28356350; PMID: 25620911
36	NPCs	Astrocytes	PTN	PTPRZ1	0.000741744	0	PTN_PTPRZ1	PTN - PTPRZ1	PTN	Secreted Signaling	PMID: 28356350; PMID: 25620911
37	Astrocytes	Astrocytes	PTN	PTPRZ1	0.0011122	0	PTN_PTPRZ1	PTN - PTPRZ1	PTN	Secreted Signaling	PMID: 28356350; PMID: 25620911
38	GluNeu	Astrocytes	PTN	PTPRZ1	0.00024737	0	PTN_PTPRZ1	PTN - PTPRZ1	PTN	Secreted Signaling	PMID: 28356350; PMID: 25620911
39	GABANeu	Astrocytes	PTN	PTPRZ1	0.000309194	0	PTN_PTPRZ1	PTN - PTPRZ1	PTN	Secreted Signaling	PMID: 28356350; PMID: 25620911
40	Astrocytes	NPCs	PTN	SDC2	0.000159038	0	PTN_SDC2	PTN - SDC2	PTN	Secreted Signaling	PMID: 28356350; PMID: 25620911
41	NPCs	Astrocytes	PTN	SDC2	0.000176706	0	PTN_SDC2	PTN - SDC2	PTN	Secreted Signaling	PMID: 28356350; PMID: 25620911
42	Astrocytes	Astrocytes	PTN	SDC2	0.000265035	0	PTN_SDC2	PTN - SDC2	PTN	Secreted Signaling	PMID: 28356350; PMID: 25620911
43	GluNeu	Astrocytes	PTN	SDC2	5.89088e-05	0	PTN_SDC2	PTN - SDC2	PTN	Secreted Signaling	PMID: 28356350; PMID: 25620911
44	GABANeu	Astrocytes	PTN	SDC2	7.36349e-05	0	PTN_SDC2	PTN - SDC2	PTN	Secreted Signaling	PMID: 28356350; PMID: 25620911
45	NPCs	GluNeu	PTN	SDC2	3.53461e-05	0.03	PTN_SDC2	PTN - SDC2	PTN	Secreted Signaling	PMID: 28356350; PMID: 25620911
46	Astrocytes	GluNeu	PTN	SDC2	5.30182e-05	0	PTN_SDC2	PTN - SDC2	PTN	Secreted Signaling	PMID: 28356350; PMID: 25620911
47	NPCs	GluNeu	PTN	ALK	7.06897e-05	0	PTN_ALK	PTN - ALK	PTN	Secreted Signaling	PMID: 28356350; PMID: 25620911
48	Astrocytes	GluNeu	PTN	ALK	0.000106031	0	PTN_ALK	PTN - ALK	PTN	Secreted Signaling	PMID: 28356350; PMID: 25620911
49	NPCs	GABANeu	PTN	ALK	0.000176706	0	PTN_ALK	PTN - ALK	PTN	Secreted Signaling	PMID: 28356350; PMID: 25620911
50	Astrocytes	GABANeu	PTN	ALK	0.000265035	0	PTN_ALK	PTN - ALK	PTN	Secreted Signaling	PMID: 28356350; PMID: 25620911
51	GluNeu	GABANeu	PTN	ALK	5.89088e-05	0	PTN_ALK	PTN - ALK	PTN	Secreted Signaling	PMID: 28356350; PMID: 25620911
52	GABANeu	GABANeu	PTN	ALK	7.36349e-05	0	PTN_ALK	PTN - ALK	PTN	Secreted Signaling	PMID: 28356350; PMID: 25620911
53	GluNeu	Astrocytes	BDNF	NTRK2	4.12369e-05	0	BDNF_NTRK2	BDNF - NTRK2	NT	Secreted Signaling	PMID: 27908981
54	Astrocytes	GluNeu	SEMA3A	NRP1_PLXNA1	1.17823e-05	0	SEMA3A_NRP1_PLXNA1	SEMA3A - (NRP1+PLXNA1)	SEMA3	Secreted Signaling	PMID: 27533782
55	GluNeu	GluNeu	SEMA3A	NRP1_PLXNA1	5.89119e-06	0	SEMA3A_NRP1_PLXNA1	SEMA3A - (NRP1+PLXNA1)	SEMA3	Secreted Signaling	PMID: 27533782
56	GABANeu	GluNeu	SEMA3A	NRP1_PLXNA1	5.89119e-06	0	SEMA3A_NRP1_PLXNA1	SEMA3A - (NRP1+PLXNA1)	SEMA3	Secreted Signaling	PMID: 27533782
57	Astrocytes	Astrocytes	SEMA3A	NRP1_PLXNA2	1.17823e-05	0	SEMA3A_NRP1_PLXNA2	SEMA3A - (NRP1+PLXNA2)	SEMA3	Secreted Signaling	PMID: 27533782
58	Astrocytes	GluNeu	SEMA3A	NRP1_PLXNA2	1.17823e-05	0	SEMA3A_NRP1_PLXNA2	SEMA3A - (NRP1+PLXNA2)	SEMA3	Secreted Signaling	PMID: 27533782
59	Astrocytes	GABANeu	SEMA3A	NRP1_PLXNA2	2.35643e-05	0	SEMA3A_NRP1_PLXNA2	SEMA3A - (NRP1+PLXNA2)	SEMA3	Secreted Signaling	PMID: 27533782
60	GluNeu	GABANeu	SEMA3A	NRP1_PLXNA2	1.17823e-05	0	SEMA3A_NRP1_PLXNA2	SEMA3A - (NRP1+PLXNA2)	SEMA3	Secreted Signaling	PMID: 27533782
61	Astrocytes	GluNeu	SEMA3A	NRP1_PLXNA4	4.24804e-05	0	SEMA3A_NRP1_PLXNA4	SEMA3A - (NRP1+PLXNA4)	SEMA3	Secreted Signaling	PMID: 27533782
62	GluNeu	GluNeu	SEMA3A	NRP1_PLXNA4	2.12407e-05	0	SEMA3A_NRP1_PLXNA4	SEMA3A - (NRP1+PLXNA4)	SEMA3	Secreted Signaling	PMID: 27533782
63	GABANeu	GluNeu	SEMA3A	NRP1_PLXNA4	2.12407e-05	0.02	SEMA3A_NRP1_PLXNA4	SEMA3A - (NRP1+PLXNA4)	SEMA3	Secreted Signaling	PMID: 27533782
64	Astrocytes	GABANeu	SEMA3A	NRP1_PLXNA4	3.11725e-05	0	SEMA3A_NRP1_PLXNA4	SEMA3A - (NRP1+PLXNA4)	SEMA3	Secreted Signaling	PMID: 27533782
65	GluNeu	GABANeu	SEMA3A	NRP1_PLXNA4	1.55865e-05	0	SEMA3A_NRP1_PLXNA4	SEMA3A - (NRP1+PLXNA4)	SEMA3	Secreted Signaling	PMID: 27533782
66	Astrocytes	GluNeu	SEMA3C	NRP1_PLXNA1	5.89119e-06	0	SEMA3C_NRP1_PLXNA1	SEMA3C - (NRP1+PLXNA1)	SEMA3	Secreted Signaling	PMID: 27533782
67	Astrocytes	NPCs	SEMA3C	NRP1_PLXNA2	4.16571e-06	0	SEMA3C_NRP1_PLXNA2	SEMA3C - (NRP1+PLXNA2)	SEMA3	Secreted Signaling	PMID: 27533782
68	Astrocytes	Astrocytes	SEMA3C	NRP1_PLXNA2	5.89119e-06	0	SEMA3C_NRP1_PLXNA2	SEMA3C - (NRP1+PLXNA2)	SEMA3	Secreted Signaling	PMID: 27533782
69	Astrocytes	GluNeu	SEMA3C	NRP1_PLXNA2	5.89119e-06	0	SEMA3C_NRP1_PLXNA2	SEMA3C - (NRP1+PLXNA2)	SEMA3	Secreted Signaling	PMID: 27533782
70	Astrocytes	GABANeu	SEMA3C	NRP1_PLXNA2	1.17823e-05	0	SEMA3C_NRP1_PLXNA2	SEMA3C - (NRP1+PLXNA2)	SEMA3	Secreted Signaling	PMID: 27533782
71	Astrocytes	Astrocytes	SEMA3C	NRP1_PLXNA4	2.9456e-06	0	SEMA3C_NRP1_PLXNA4	SEMA3C - (NRP1+PLXNA4)	SEMA3	Secreted Signaling	PMID: 27533782
72	Astrocytes	GluNeu	SEMA3C	NRP1_PLXNA4	2.12407e-05	0	SEMA3C_NRP1_PLXNA4	SEMA3C - (NRP1+PLXNA4)	SEMA3	Secreted Signaling	PMID: 27533782
73	Astrocytes	GABANeu	SEMA3C	NRP1_PLXNA4	1.55865e-05	0	SEMA3C_NRP1_PLXNA4	SEMA3C - (NRP1+PLXNA4)	SEMA3	Secreted Signaling	PMID: 27533782
74	Astrocytes	GluNeu	SEMA3C	NRP2_PLXNA1	2.9456e-06	0	SEMA3C_NRP2_PLXNA1	SEMA3C - (NRP2+PLXNA1)	SEMA3	Secreted Signaling	PMID: 27533782
75	Astrocytes	Astrocytes	SEMA3C	NRP2_PLXNA2	5.89119e-06	0	SEMA3C_NRP2_PLXNA2	SEMA3C - (NRP2+PLXNA2)	SEMA3	Secreted Signaling	PMID: 27533782
76	Astrocytes	GluNeu	SEMA3C	NRP2_PLXNA2	2.9456e-06	0	SEMA3C_NRP2_PLXNA2	SEMA3C - (NRP2+PLXNA2)	SEMA3	Secreted Signaling	PMID: 27533782
77	Astrocytes	Astrocytes	SEMA3C	NRP2_PLXNA4	2.9456e-06	0	SEMA3C_NRP2_PLXNA4	SEMA3C - (NRP2+PLXNA4)	SEMA3	Secreted Signaling	PMID: 27533782
78	Astrocytes	GluNeu	SEMA3C	NRP2_PLXNA4	1.06204e-05	0	SEMA3C_NRP2_PLXNA4	SEMA3C - (NRP2+PLXNA4)	SEMA3	Secreted Signaling	PMID: 27533782
79	Astrocytes	NPCs	GRN	SORT1	1.17823e-05	0	GRN_SORT1	GRN - SORT1	GRN	Secreted Signaling	PMID: 29555433
80	Astrocytes	Astrocytes	GRN	SORT1	1.17823e-05	0	GRN_SORT1	GRN - SORT1	GRN	Secreted Signaling	PMID: 29555433
81	Astrocytes	GluNeu	GRN	SORT1	2.9456e-06	0	GRN_SORT1	GRN - SORT1	GRN	Secreted Signaling	PMID: 29555433
82	Astrocytes	GABANeu	GRN	SORT1	2.9456e-06	0	GRN_SORT1	GRN - SORT1	GRN	Secreted Signaling	PMID: 29555433
83	Astrocytes	Astrocytes	LAMA2	ITGAV_ITGB8	6.58655e-06	0	LAMA2_ITGAV_ITGB8	LAMA2 - (ITGAV+ITGB8)	LAMININ	ECM-Receptor	KEGG: hsa04512
84	Astrocytes	Astrocytes	LAMA4	ITGAV_ITGB8	6.58655e-06	0	LAMA4_ITGAV_ITGB8	LAMA4 - (ITGAV+ITGB8)	LAMININ	ECM-Receptor	KEGG: hsa04512
85	Astrocytes	Astrocytes	LAMB1	ITGAV_ITGB8	6.58655e-06	0	LAMB1_ITGAV_ITGB8	LAMB1 - (ITGAV+ITGB8)	LAMININ	ECM-Receptor	KEGG: hsa04512
86	Astrocytes	Astrocytes	LAMC1	ITGAV_ITGB8	6.58655e-06	0	LAMC1_ITGAV_ITGB8	LAMC1 - (ITGAV+ITGB8)	LAMININ	ECM-Receptor	KEGG: hsa04512
87	NPCs	Astrocytes	COL1A2	ITGAV_ITGB8	6.58655e-06	0	COL1A2_ITGAV_ITGB8	COL1A2 - (ITGAV+ITGB8)	COLLAGEN	ECM-Receptor	KEGG: hsa04512
88	Astrocytes	Astrocytes	COL1A2	ITGAV_ITGB8	2.63457e-05	0	COL1A2_ITGAV_ITGB8	COL1A2 - (ITGAV+ITGB8)	COLLAGEN	ECM-Receptor	KEGG: hsa04512
89	Astrocytes	Astrocytes	COL4A1	ITGAV_ITGB8	6.58655e-06	0	COL4A1_ITGAV_ITGB8	COL4A1 - (ITGAV+ITGB8)	COLLAGEN	ECM-Receptor	KEGG: hsa04512
90	NPCs	Astrocytes	COL4A2	ITGAV_ITGB8	6.58655e-06	0	COL4A2_ITGAV_ITGB8	COL4A2 - (ITGAV+ITGB8)	COLLAGEN	ECM-Receptor	KEGG: hsa04512
91	Astrocytes	Astrocytes	COL4A2	ITGAV_ITGB8	2.63457e-05	0	COL4A2_ITGAV_ITGB8	COL4A2 - (ITGAV+ITGB8)	COLLAGEN	ECM-Receptor	KEGG: hsa04512
92	NPCs	Astrocytes	COL4A5	ITGAV_ITGB8	6.58655e-06	0	COL4A5_ITGAV_ITGB8	COL4A5 - (ITGAV+ITGB8)	COLLAGEN	ECM-Receptor	KEGG: hsa04512
93	Astrocytes	Astrocytes	COL4A5	ITGAV_ITGB8	2.63457e-05	0	COL4A5_ITGAV_ITGB8	COL4A5 - (ITGAV+ITGB8)	COLLAGEN	ECM-Receptor	KEGG: hsa04512
94	Astrocytes	Astrocytes	COL6A1	ITGAV_ITGB8	6.58655e-06	0	COL6A1_ITGAV_ITGB8	COL6A1 - (ITGAV+ITGB8)	COLLAGEN	ECM-Receptor	KEGG: hsa04512
95	Astrocytes	Astrocytes	COL6A2	ITGAV_ITGB8	6.58655e-06	0	COL6A2_ITGAV_ITGB8	COL6A2 - (ITGAV+ITGB8)	COLLAGEN	ECM-Receptor	KEGG: hsa04512
96	Astrocytes	NPCs	COL1A2	CD44	1.17823e-05	0	COL1A2_CD44	COL1A2 - CD44	COLLAGEN	ECM-Receptor	KEGG: hsa04512
97	NPCs	Astrocytes	COL1A2	CD44	1.17823e-05	0	COL1A2_CD44	COL1A2 - CD44	COLLAGEN	ECM-Receptor	KEGG: hsa04512
98	Astrocytes	Astrocytes	COL1A2	CD44	4.71276e-05	0	COL1A2_CD44	COL1A2 - CD44	COLLAGEN	ECM-Receptor	KEGG: hsa04512
99	Astrocytes	NPCs	COL4A1	CD44	2.9456e-06	0.01	COL4A1_CD44	COL4A1 - CD44	COLLAGEN	ECM-Receptor	KEGG: hsa04512
100	Astrocytes	Astrocytes	COL4A1	CD44	1.17823e-05	0	COL4A1_CD44	COL4A1 - CD44	COLLAGEN	ECM-Receptor	KEGG: hsa04512
101	Astrocytes	NPCs	COL4A2	CD44	1.17823e-05	0	COL4A2_CD44	COL4A2 - CD44	COLLAGEN	ECM-Receptor	KEGG: hsa04512
102	NPCs	Astrocytes	COL4A2	CD44	1.17823e-05	0	COL4A2_CD44	COL4A2 - CD44	COLLAGEN	ECM-Receptor	KEGG: hsa04512
103	Astrocytes	Astrocytes	COL4A2	CD44	4.71276e-05	0	COL4A2_CD44	COL4A2 - CD44	COLLAGEN	ECM-Receptor	KEGG: hsa04512
104	Astrocytes	NPCs	COL4A5	CD44	1.17823e-05	0	COL4A5_CD44	COL4A5 - CD44	COLLAGEN	ECM-Receptor	KEGG: hsa04512
105	NPCs	Astrocytes	COL4A5	CD44	1.17823e-05	0	COL4A5_CD44	COL4A5 - CD44	COLLAGEN	ECM-Receptor	KEGG: hsa04512
106	Astrocytes	Astrocytes	COL4A5	CD44	4.71276e-05	0	COL4A5_CD44	COL4A5 - CD44	COLLAGEN	ECM-Receptor	KEGG: hsa04512
107	Astrocytes	NPCs	COL6A1	CD44	2.9456e-06	0	COL6A1_CD44	COL6A1 - CD44	COLLAGEN	ECM-Receptor	KEGG: hsa04512
108	Astrocytes	Astrocytes	COL6A1	CD44	1.17823e-05	0	COL6A1_CD44	COL6A1 - CD44	COLLAGEN	ECM-Receptor	KEGG: hsa04512
109	Astrocytes	NPCs	COL6A2	CD44	2.9456e-06	0	COL6A2_CD44	COL6A2 - CD44	COLLAGEN	ECM-Receptor	KEGG: hsa04512
110	Astrocytes	Astrocytes	COL6A2	CD44	1.17823e-05	0	COL6A2_CD44	COL6A2 - CD44	COLLAGEN	ECM-Receptor	KEGG: hsa04512
111	Astrocytes	NPCs	LAMA2	CD44	2.9456e-06	0	LAMA2_CD44	LAMA2 - CD44	LAMININ	ECM-Receptor	KEGG: hsa04512
112	Astrocytes	Astrocytes	LAMA2	CD44	1.17823e-05	0	LAMA2_CD44	LAMA2 - CD44	LAMININ	ECM-Receptor	KEGG: hsa04512
113	Astrocytes	NPCs	LAMA4	CD44	2.9456e-06	0	LAMA4_CD44	LAMA4 - CD44	LAMININ	ECM-Receptor	KEGG: hsa04512
114	Astrocytes	Astrocytes	LAMA4	CD44	1.17823e-05	0	LAMA4_CD44	LAMA4 - CD44	LAMININ	ECM-Receptor	KEGG: hsa04512
115	Astrocytes	NPCs	LAMB1	CD44	2.9456e-06	0	LAMB1_CD44	LAMB1 - CD44	LAMININ	ECM-Receptor	KEGG: hsa04512
116	Astrocytes	Astrocytes	LAMB1	CD44	1.17823e-05	0	LAMB1_CD44	LAMB1 - CD44	LAMININ	ECM-Receptor	KEGG: hsa04512
117	Astrocytes	Astrocytes	LAMC1	CD44	1.17823e-05	0	LAMC1_CD44	LAMC1 - CD44	LAMININ	ECM-Receptor	KEGG: hsa04512
118	Astrocytes	GluNeu	LAMA2	SV2A	2.9456e-06	0	LAMA2_SV2A	LAMA2 - SV2A	LAMININ	ECM-Receptor	KEGG: hsa04512
119	Astrocytes	GluNeu	LAMA4	SV2A	2.9456e-06	0	LAMA4_SV2A	LAMA4 - SV2A	LAMININ	ECM-Receptor	KEGG: hsa04512
120	Astrocytes	GluNeu	LAMB1	SV2A	2.9456e-06	0	LAMB1_SV2A	LAMB1 - SV2A	LAMININ	ECM-Receptor	KEGG: hsa04512
121	Astrocytes	GluNeu	LAMC1	SV2A	2.9456e-06	0	LAMC1_SV2A	LAMC1 - SV2A	LAMININ	ECM-Receptor	KEGG: hsa04512
122	Astrocytes	GluNeu	LAMA2	SV2B	2.9456e-06	0	LAMA2_SV2B	LAMA2 - SV2B	LAMININ	ECM-Receptor	KEGG: hsa04512
123	Astrocytes	GluNeu	LAMA4	SV2B	2.9456e-06	0	LAMA4_SV2B	LAMA4 - SV2B	LAMININ	ECM-Receptor	KEGG: hsa04512
124	Astrocytes	GluNeu	LAMB1	SV2B	2.9456e-06	0	LAMB1_SV2B	LAMB1 - SV2B	LAMININ	ECM-Receptor	KEGG: hsa04512
125	Astrocytes	GluNeu	LAMC1	SV2B	2.9456e-06	0	LAMC1_SV2B	LAMC1 - SV2B	LAMININ	ECM-Receptor	KEGG: hsa04512
126	Astrocytes	NPCs	LAMA2	SV2C	2.9456e-06	0	LAMA2_SV2C	LAMA2 - SV2C	LAMININ	ECM-Receptor	KEGG: hsa04512
127	Astrocytes	Astrocytes	LAMA2	SV2C	1.76734e-05	0	LAMA2_SV2C	LAMA2 - SV2C	LAMININ	ECM-Receptor	KEGG: hsa04512
128	Astrocytes	GluNeu	LAMA2	SV2C	2.9456e-06	0	LAMA2_SV2C	LAMA2 - SV2C	LAMININ	ECM-Receptor	KEGG: hsa04512
129	Astrocytes	GABANeu	LAMA2	SV2C	8.10037e-06	0	LAMA2_SV2C	LAMA2 - SV2C	LAMININ	ECM-Receptor	KEGG: hsa04512
130	Astrocytes	NPCs	LAMA4	SV2C	2.9456e-06	0	LAMA4_SV2C	LAMA4 - SV2C	LAMININ	ECM-Receptor	KEGG: hsa04512
131	Astrocytes	Astrocytes	LAMA4	SV2C	1.76734e-05	0	LAMA4_SV2C	LAMA4 - SV2C	LAMININ	ECM-Receptor	KEGG: hsa04512
132	Astrocytes	GluNeu	LAMA4	SV2C	2.9456e-06	0	LAMA4_SV2C	LAMA4 - SV2C	LAMININ	ECM-Receptor	KEGG: hsa04512
133	Astrocytes	GABANeu	LAMA4	SV2C	8.10037e-06	0	LAMA4_SV2C	LAMA4 - SV2C	LAMININ	ECM-Receptor	KEGG: hsa04512
134	Astrocytes	Astrocytes	LAMB1	SV2C	1.76734e-05	0	LAMB1_SV2C	LAMB1 - SV2C	LAMININ	ECM-Receptor	KEGG: hsa04512
135	Astrocytes	GABANeu	LAMB1	SV2C	8.10037e-06	0	LAMB1_SV2C	LAMB1 - SV2C	LAMININ	ECM-Receptor	KEGG: hsa04512
136	Astrocytes	Astrocytes	LAMC1	SV2C	1.76734e-05	0	LAMC1_SV2C	LAMC1 - SV2C	LAMININ	ECM-Receptor	KEGG: hsa04512
137	Astrocytes	Astrocytes	AGRN	DAG1	2.9456e-06	0	AGRN_DAG1	AGRN - DAG1	AGRN	ECM-Receptor	KEGG: hsa04512
138	Astrocytes	Astrocytes	LAMA2	DAG1	2.9456e-06	0	LAMA2_DAG1	LAMA2 - DAG1	LAMININ	ECM-Receptor	KEGG: hsa04512
139	Astrocytes	Astrocytes	LAMA4	DAG1	2.9456e-06	0	LAMA4_DAG1	LAMA4 - DAG1	LAMININ	ECM-Receptor	KEGG: hsa04512
140	Astrocytes	Astrocytes	LAMB1	DAG1	2.9456e-06	0	LAMB1_DAG1	LAMB1 - DAG1	LAMININ	ECM-Receptor	KEGG: hsa04512
141	Astrocytes	Astrocytes	LAMC1	DAG1	2.9456e-06	0	LAMC1_DAG1	LAMC1 - DAG1	LAMININ	ECM-Receptor	KEGG: hsa04512
142	GluNeu	Astrocytes	CADM1	CADM1	0.000588776	0	CADM1_CADM1	CADM1 - CADM1	CADM	Cell-Cell Contact	PMID: 24503895
143	Astrocytes	GluNeu	CADM1	CADM1	0.000588776	0	CADM1_CADM1	CADM1 - CADM1	CADM	Cell-Cell Contact	PMID: 24503895
144	GluNeu	GluNeu	CADM1	CADM1	0.00117686	0	CADM1_CADM1	CADM1 - CADM1	CADM	Cell-Cell Contact	PMID: 24503895
145	GABANeu	GluNeu	CADM1	CADM1	0.000706448	0	CADM1_CADM1	CADM1 - CADM1	CADM	Cell-Cell Contact	PMID: 24503895
146	GluNeu	GABANeu	CADM1	CADM1	0.000706448	0	CADM1_CADM1	CADM1 - CADM1	CADM	Cell-Cell Contact	PMID: 24503895
147	GluNeu	GluNeu	CADM3	CADM3	2.9456e-06	0	CADM3_CADM3	CADM3 - CADM3	CADM	Cell-Cell Contact	KEGG: hsa04514
148	GABANeu	GluNeu	CADM3	CADM3	2.9456e-06	0	CADM3_CADM3	CADM3 - CADM3	CADM	Cell-Cell Contact	KEGG: hsa04514
149	GluNeu	GABANeu	CADM3	CADM3	2.9456e-06	0	CADM3_CADM3	CADM3 - CADM3	CADM	Cell-Cell Contact	KEGG: hsa04514
150	GABANeu	GABANeu	CADM3	CADM3	2.9456e-06	0	CADM3_CADM3	CADM3 - CADM3	CADM	Cell-Cell Contact	KEGG: hsa04514
151	NPCs	Astrocytes	CD46	JAG1	2.9456e-06	0	CD46_JAG1	CD46 - JAG1	CD46	Cell-Cell Contact	PMID: 23086448
152	Astrocytes	Astrocytes	CD46	JAG1	2.9456e-06	0	CD46_JAG1	CD46 - JAG1	CD46	Cell-Cell Contact	PMID: 23086448
153	GluNeu	Astrocytes	CD46	JAG1	8.83676e-06	0	CD46_JAG1	CD46 - JAG1	CD46	Cell-Cell Contact	PMID: 23086448
154	GABANeu	Astrocytes	CD46	JAG1	2.9456e-06	0	CD46_JAG1	CD46 - JAG1	CD46	Cell-Cell Contact	PMID: 23086448
155	Unclassified	Astrocytes	CD46	JAG1	2.9456e-06	0	CD46_JAG1	CD46 - JAG1	CD46	Cell-Cell Contact	PMID: 23086448
156	NPCs	NPCs	CD99	CD99	2.9456e-06	0	CD99_CD99	CD99 - CD99	CD99	Cell-Cell Contact	KEGG: hsa04514
157	Astrocytes	NPCs	CD99	CD99	2.9456e-06	0	CD99_CD99	CD99 - CD99	CD99	Cell-Cell Contact	KEGG: hsa04514
158	NPCs	Astrocytes	CD99	CD99	2.9456e-06	0	CD99_CD99	CD99 - CD99	CD99	Cell-Cell Contact	KEGG: hsa04514
159	Astrocytes	Astrocytes	CD99	CD99	2.9456e-06	0	CD99_CD99	CD99 - CD99	CD99	Cell-Cell Contact	KEGG: hsa04514
160	NPCs	NPCs	CD99	CD99L2	2.9456e-06	0	CD99_CD99L2	CD99 - CD99L2	CD99	Cell-Cell Contact	KEGG: hsa04514
161	Astrocytes	NPCs	CD99	CD99L2	2.9456e-06	0	CD99_CD99L2	CD99 - CD99L2	CD99	Cell-Cell Contact	KEGG: hsa04514
162	NPCs	GluNeu	CD99	CD99L2	2.9456e-06	0	CD99_CD99L2	CD99 - CD99L2	CD99	Cell-Cell Contact	KEGG: hsa04514
163	Astrocytes	GluNeu	CD99	CD99L2	2.9456e-06	0	CD99_CD99L2	CD99 - CD99L2	CD99	Cell-Cell Contact	KEGG: hsa04514
164	Astrocytes	Astrocytes	CDH4	CDH4	7.36349e-05	0	CDH4_CDH4	CDH4 - CDH4	CDH	Cell-Cell Contact	KEGG: hsa04514
165	GABANeu	Astrocytes	CDH4	CDH4	7.36349e-05	0.01	CDH4_CDH4	CDH4 - CDH4	CDH	Cell-Cell Contact	KEGG: hsa04514
166	Astrocytes	GABANeu	CDH4	CDH4	7.36349e-05	0.01	CDH4_CDH4	CDH4 - CDH4	CDH	Cell-Cell Contact	KEGG: hsa04514
167	GABANeu	GABANeu	CDH4	CDH4	7.36349e-05	0.01	CDH4_CDH4	CDH4 - CDH4	CDH	Cell-Cell Contact	KEGG: hsa04514
168	Astrocytes	Astrocytes	CDH2	CDH2	0.000662324	0	CDH2_CDH2	CDH2 - CDH2	CDH	Cell-Cell Contact	KEGG: hsa04514
169	GluNeu	NPCs	CNTN1	NRCAM	0.000267979	0	CNTN1_NRCAM	CNTN1 - NRCAM	CNTN	Cell-Cell Contact	KEGG: hsa04514
170	GluNeu	Astrocytes	CNTN1	NRCAM	0.000497561	0	CNTN1_NRCAM	CNTN1 - NRCAM	CNTN	Cell-Cell Contact	KEGG: hsa04514
171	GABANeu	Astrocytes	CNTN1	NRCAM	0.000191428	0	CNTN1_NRCAM	CNTN1 - NRCAM	CNTN	Cell-Cell Contact	KEGG: hsa04514
172	GluNeu	GluNeu	CNTN1	NRCAM	0.000344518	0	CNTN1_NRCAM	CNTN1 - NRCAM	CNTN	Cell-Cell Contact	KEGG: hsa04514
173	GluNeu	GABANeu	CNTN1	NRCAM	0.000344518	0	CNTN1_NRCAM	CNTN1 - NRCAM	CNTN	Cell-Cell Contact	KEGG: hsa04514
174	GluNeu	GluNeu	EFNA5	EPHA3	1.47278e-05	0	EFNA5_EPHA3	EFNA5 - EPHA3	EPHA	Cell-Cell Contact	PMID: 15114347
175	Astrocytes	GABANeu	EFNA5	EPHA3	1.17823e-05	0	EFNA5_EPHA3	EFNA5 - EPHA3	EPHA	Cell-Cell Contact	PMID: 15114347
176	GluNeu	GABANeu	EFNA5	EPHA3	5.89088e-05	0	EFNA5_EPHA3	EFNA5 - EPHA3	EPHA	Cell-Cell Contact	PMID: 15114347
177	GABANeu	GABANeu	EFNA5	EPHA3	2.35643e-05	0	EFNA5_EPHA3	EFNA5 - EPHA3	EPHA	Cell-Cell Contact	PMID: 15114347
178	GluNeu	NPCs	EFNA5	EPHA4	1.47278e-05	0	EFNA5_EPHA4	EFNA5 - EPHA4	EPHA	Cell-Cell Contact	PMID: 15114347
179	GluNeu	Astrocytes	EFNA5	EPHA4	1.47278e-05	0	EFNA5_EPHA4	EFNA5 - EPHA4	EPHA	Cell-Cell Contact	PMID: 15114347
180	GluNeu	GluNeu	EFNA5	EPHA4	1.47278e-05	0	EFNA5_EPHA4	EFNA5 - EPHA4	EPHA	Cell-Cell Contact	PMID: 15114347
181	GluNeu	GABANeu	EFNA5	EPHA4	1.47278e-05	0	EFNA5_EPHA4	EFNA5 - EPHA4	EPHA	Cell-Cell Contact	PMID: 15114347
182	Astrocytes	GluNeu	EFNA5	EPHA5	1.47278e-05	0	EFNA5_EPHA5	EFNA5 - EPHA5	EPHA	Cell-Cell Contact	PMID: 15114347
183	GluNeu	GluNeu	EFNA5	EPHA5	7.36349e-05	0	EFNA5_EPHA5	EFNA5 - EPHA5	EPHA	Cell-Cell Contact	PMID: 15114347
184	GABANeu	GluNeu	EFNA5	EPHA5	2.94553e-05	0	EFNA5_EPHA5	EFNA5 - EPHA5	EPHA	Cell-Cell Contact	PMID: 15114347
185	GluNeu	GABANeu	EFNA5	EPHA5	4.41822e-05	0	EFNA5_EPHA5	EFNA5 - EPHA5	EPHA	Cell-Cell Contact	PMID: 15114347
186	GABANeu	GABANeu	EFNA5	EPHA5	1.76734e-05	0.02	EFNA5_EPHA5	EFNA5 - EPHA5	EPHA	Cell-Cell Contact	PMID: 15114347
187	GluNeu	GluNeu	EFNA5	EPHA7	1.47278e-05	0	EFNA5_EPHA7	EFNA5 - EPHA7	EPHA	Cell-Cell Contact	PMID: 15114347
188	GluNeu	GABANeu	EFNA5	EPHA7	2.57734e-05	0	EFNA5_EPHA7	EFNA5 - EPHA7	EPHA	Cell-Cell Contact	PMID: 15114347
189	GluNeu	NPCs	EFNA5	EPHB2	5.89088e-05	0	EFNA5_EPHB2	EFNA5 - EPHB2	EPHA	Cell-Cell Contact	PMID:15107857; PMID: 15114347
190	GABANeu	NPCs	EFNA5	EPHB2	2.35643e-05	0.01	EFNA5_EPHB2	EFNA5 - EPHB2	EPHA	Cell-Cell Contact	PMID:15107857; PMID: 15114347
191	GluNeu	Astrocytes	EFNA5	EPHB2	1.47278e-05	0	EFNA5_EPHB2	EFNA5 - EPHB2	EPHA	Cell-Cell Contact	PMID:15107857; PMID: 15114347
192	Astrocytes	GluNeu	EFNA5	EPHB2	8.83676e-06	0	EFNA5_EPHB2	EFNA5 - EPHB2	EPHA	Cell-Cell Contact	PMID:15107857; PMID: 15114347
193	GluNeu	GluNeu	EFNA5	EPHB2	4.41822e-05	0	EFNA5_EPHB2	EFNA5 - EPHB2	EPHA	Cell-Cell Contact	PMID:15107857; PMID: 15114347
194	GABANeu	GluNeu	EFNA5	EPHB2	1.76734e-05	0	EFNA5_EPHB2	EFNA5 - EPHB2	EPHA	Cell-Cell Contact	PMID:15107857; PMID: 15114347
195	GluNeu	GABANeu	EFNA5	EPHB2	5.89088e-05	0	EFNA5_EPHB2	EFNA5 - EPHB2	EPHA	Cell-Cell Contact	PMID:15107857; PMID: 15114347
196	GABANeu	GABANeu	EFNA5	EPHB2	2.35643e-05	0.02	EFNA5_EPHB2	EFNA5 - EPHB2	EPHA	Cell-Cell Contact	PMID:15107857; PMID: 15114347
197	Astrocytes	Astrocytes	EFNB2	EPHA4	2.9456e-06	0	EFNB2_EPHA4	EFNB2 - EPHA4	EPHB	Cell-Cell Contact	PMID: 15114347
198	GluNeu	Astrocytes	EFNB2	EPHA4	2.9456e-06	0	EFNB2_EPHA4	EFNB2 - EPHA4	EPHB	Cell-Cell Contact	PMID: 15114347
199	GABANeu	Astrocytes	EFNB2	EPHA4	2.9456e-06	0	EFNB2_EPHA4	EFNB2 - EPHA4	EPHB	Cell-Cell Contact	PMID: 15114347
200	Astrocytes	GluNeu	EFNB2	EPHA4	2.9456e-06	0	EFNB2_EPHA4	EFNB2 - EPHA4	EPHB	Cell-Cell Contact	PMID: 15114347
201	GluNeu	GluNeu	EFNB2	EPHA4	2.9456e-06	0	EFNB2_EPHA4	EFNB2 - EPHA4	EPHB	Cell-Cell Contact	PMID: 15114347
202	GABANeu	GluNeu	EFNB2	EPHA4	2.9456e-06	0	EFNB2_EPHA4	EFNB2 - EPHA4	EPHB	Cell-Cell Contact	PMID: 15114347
203	Astrocytes	GABANeu	EFNB2	EPHA4	2.9456e-06	0	EFNB2_EPHA4	EFNB2 - EPHA4	EPHB	Cell-Cell Contact	PMID: 15114347
204	GluNeu	GABANeu	EFNB2	EPHA4	2.9456e-06	0	EFNB2_EPHA4	EFNB2 - EPHA4	EPHB	Cell-Cell Contact	PMID: 15114347
205	GABANeu	GABANeu	EFNB2	EPHA4	2.9456e-06	0	EFNB2_EPHA4	EFNB2 - EPHA4	EPHB	Cell-Cell Contact	PMID: 15114347
206	Astrocytes	GluNeu	EFNB2	EPHB1	2.94553e-05	0	EFNB2_EPHB1	EFNB2 - EPHB1	EPHB	Cell-Cell Contact	PMID: 15114347
207	GluNeu	GluNeu	EFNB2	EPHB1	2.94553e-05	0	EFNB2_EPHB1	EFNB2 - EPHB1	EPHB	Cell-Cell Contact	PMID: 15114347
208	GABANeu	GluNeu	EFNB2	EPHB1	2.94553e-05	0	EFNB2_EPHB1	EFNB2 - EPHB1	EPHB	Cell-Cell Contact	PMID: 15114347
209	Astrocytes	GABANeu	EFNB2	EPHB1	2.65098e-05	0	EFNB2_EPHB1	EFNB2 - EPHB1	EPHB	Cell-Cell Contact	PMID: 15114347
210	GluNeu	GABANeu	EFNB2	EPHB1	2.65098e-05	0	EFNB2_EPHB1	EFNB2 - EPHB1	EPHB	Cell-Cell Contact	PMID: 15114347
211	GABANeu	GABANeu	EFNB2	EPHB1	2.65098e-05	0	EFNB2_EPHB1	EFNB2 - EPHB1	EPHB	Cell-Cell Contact	PMID: 15114347
212	Astrocytes	NPCs	EFNB2	EPHB2	1.17823e-05	0	EFNB2_EPHB2	EFNB2 - EPHB2	EPHB	Cell-Cell Contact	PMID: 15114347
213	GluNeu	NPCs	EFNB2	EPHB2	1.17823e-05	0	EFNB2_EPHB2	EFNB2 - EPHB2	EPHB	Cell-Cell Contact	PMID: 15114347
214	GABANeu	NPCs	EFNB2	EPHB2	1.17823e-05	0	EFNB2_EPHB2	EFNB2 - EPHB2	EPHB	Cell-Cell Contact	PMID: 15114347
215	Astrocytes	Astrocytes	EFNB2	EPHB2	2.9456e-06	0	EFNB2_EPHB2	EFNB2 - EPHB2	EPHB	Cell-Cell Contact	PMID: 15114347
216	GluNeu	Astrocytes	EFNB2	EPHB2	2.9456e-06	0	EFNB2_EPHB2	EFNB2 - EPHB2	EPHB	Cell-Cell Contact	PMID: 15114347
217	GABANeu	Astrocytes	EFNB2	EPHB2	2.9456e-06	0	EFNB2_EPHB2	EFNB2 - EPHB2	EPHB	Cell-Cell Contact	PMID: 15114347
218	Astrocytes	GluNeu	EFNB2	EPHB2	8.83676e-06	0	EFNB2_EPHB2	EFNB2 - EPHB2	EPHB	Cell-Cell Contact	PMID: 15114347
219	GluNeu	GluNeu	EFNB2	EPHB2	8.83676e-06	0	EFNB2_EPHB2	EFNB2 - EPHB2	EPHB	Cell-Cell Contact	PMID: 15114347
220	GABANeu	GluNeu	EFNB2	EPHB2	8.83676e-06	0	EFNB2_EPHB2	EFNB2 - EPHB2	EPHB	Cell-Cell Contact	PMID: 15114347
221	Astrocytes	GABANeu	EFNB2	EPHB2	1.17823e-05	0	EFNB2_EPHB2	EFNB2 - EPHB2	EPHB	Cell-Cell Contact	PMID: 15114347
222	GluNeu	GABANeu	EFNB2	EPHB2	1.17823e-05	0	EFNB2_EPHB2	EFNB2 - EPHB2	EPHB	Cell-Cell Contact	PMID: 15114347
223	GABANeu	GABANeu	EFNB2	EPHB2	1.17823e-05	0	EFNB2_EPHB2	EFNB2 - EPHB2	EPHB	Cell-Cell Contact	PMID: 15114347
224	NPCs	Astrocytes	JAM2	ITGAV_ITGB1	2.9456e-06	0	JAM2_ITGAV_ITGB1	JAM2 - (ITGAV+ITGB1)	JAM	Cell-Cell Contact	KEGG: hsa04514
225	Astrocytes	Astrocytes	JAM2	ITGAV_ITGB1	2.9456e-06	0	JAM2_ITGAV_ITGB1	JAM2 - (ITGAV+ITGB1)	JAM	Cell-Cell Contact	KEGG: hsa04514
226	NPCs	NPCs	JAM2	JAM3	1.47278e-05	0	JAM2_JAM3	JAM2 - JAM3	JAM	Cell-Cell Contact	PMC1237098; PMID: 11590146
227	Astrocytes	NPCs	JAM2	JAM3	1.47278e-05	0	JAM2_JAM3	JAM2 - JAM3	JAM	Cell-Cell Contact	PMC1237098; PMID: 11590146
228	NPCs	Astrocytes	JAM2	JAM3	2.9456e-06	0	JAM2_JAM3	JAM2 - JAM3	JAM	Cell-Cell Contact	PMC1237098; PMID: 11590146
229	Astrocytes	Astrocytes	JAM2	JAM3	2.9456e-06	0	JAM2_JAM3	JAM2 - JAM3	JAM	Cell-Cell Contact	PMC1237098; PMID: 11590146
230	NPCs	GluNeu	JAM2	JAM3	2.9456e-06	0	JAM2_JAM3	JAM2 - JAM3	JAM	Cell-Cell Contact	PMC1237098; PMID: 11590146
231	Astrocytes	GluNeu	JAM2	JAM3	2.9456e-06	0	JAM2_JAM3	JAM2 - JAM3	JAM	Cell-Cell Contact	PMC1237098; PMID: 11590146
232	NPCs	GABANeu	JAM2	JAM3	2.9456e-06	0.02	JAM2_JAM3	JAM2 - JAM3	JAM	Cell-Cell Contact	PMC1237098; PMID: 11590146
233	Astrocytes	GABANeu	JAM2	JAM3	2.9456e-06	0.02	JAM2_JAM3	JAM2 - JAM3	JAM	Cell-Cell Contact	PMC1237098; PMID: 11590146
234	NPCs	NPCs	JAM2	JAM2	2.9456e-06	0	JAM2_JAM2	JAM2 - JAM2	JAM	Cell-Cell Contact	KEGG: hsa04514
235	Astrocytes	NPCs	JAM2	JAM2	2.9456e-06	0	JAM2_JAM2	JAM2 - JAM2	JAM	Cell-Cell Contact	KEGG: hsa04514
236	NPCs	Astrocytes	JAM2	JAM2	2.9456e-06	0	JAM2_JAM2	JAM2 - JAM2	JAM	Cell-Cell Contact	KEGG: hsa04514
237	Astrocytes	Astrocytes	JAM2	JAM2	2.9456e-06	0	JAM2_JAM2	JAM2 - JAM2	JAM	Cell-Cell Contact	KEGG: hsa04514
238	NPCs	NPCs	JAM3	JAM2	1.47278e-05	0	JAM3_JAM2	JAM3 - JAM2	JAM	Cell-Cell Contact	KEGG: hsa04514
239	Astrocytes	NPCs	JAM3	JAM2	2.9456e-06	0	JAM3_JAM2	JAM3 - JAM2	JAM	Cell-Cell Contact	KEGG: hsa04514
240	GluNeu	NPCs	JAM3	JAM2	2.9456e-06	0	JAM3_JAM2	JAM3 - JAM2	JAM	Cell-Cell Contact	KEGG: hsa04514
241	GABANeu	NPCs	JAM3	JAM2	2.9456e-06	0.02	JAM3_JAM2	JAM3 - JAM2	JAM	Cell-Cell Contact	KEGG: hsa04514
242	NPCs	Astrocytes	JAM3	JAM2	1.47278e-05	0	JAM3_JAM2	JAM3 - JAM2	JAM	Cell-Cell Contact	KEGG: hsa04514
243	Astrocytes	Astrocytes	JAM3	JAM2	2.9456e-06	0	JAM3_JAM2	JAM3 - JAM2	JAM	Cell-Cell Contact	KEGG: hsa04514
244	GluNeu	Astrocytes	JAM3	JAM2	2.9456e-06	0	JAM3_JAM2	JAM3 - JAM2	JAM	Cell-Cell Contact	KEGG: hsa04514
245	GABANeu	Astrocytes	JAM3	JAM2	2.9456e-06	0.02	JAM3_JAM2	JAM3 - JAM2	JAM	Cell-Cell Contact	KEGG: hsa04514
246	NPCs	NPCs	JAM3	JAM3	7.36349e-05	0	JAM3_JAM3	JAM3 - JAM3	JAM	Cell-Cell Contact	KEGG: hsa04514
247	Astrocytes	NPCs	JAM3	JAM3	1.47278e-05	0	JAM3_JAM3	JAM3 - JAM3	JAM	Cell-Cell Contact	KEGG: hsa04514
248	GluNeu	NPCs	JAM3	JAM3	1.47278e-05	0	JAM3_JAM3	JAM3 - JAM3	JAM	Cell-Cell Contact	KEGG: hsa04514
249	GABANeu	NPCs	JAM3	JAM3	1.47278e-05	0.01	JAM3_JAM3	JAM3 - JAM3	JAM	Cell-Cell Contact	KEGG: hsa04514
250	NPCs	Astrocytes	JAM3	JAM3	1.47278e-05	0	JAM3_JAM3	JAM3 - JAM3	JAM	Cell-Cell Contact	KEGG: hsa04514
251	Astrocytes	Astrocytes	JAM3	JAM3	2.9456e-06	0	JAM3_JAM3	JAM3 - JAM3	JAM	Cell-Cell Contact	KEGG: hsa04514
252	GluNeu	Astrocytes	JAM3	JAM3	2.9456e-06	0	JAM3_JAM3	JAM3 - JAM3	JAM	Cell-Cell Contact	KEGG: hsa04514
253	NPCs	GluNeu	JAM3	JAM3	1.47278e-05	0	JAM3_JAM3	JAM3 - JAM3	JAM	Cell-Cell Contact	KEGG: hsa04514
254	Astrocytes	GluNeu	JAM3	JAM3	2.9456e-06	0	JAM3_JAM3	JAM3 - JAM3	JAM	Cell-Cell Contact	KEGG: hsa04514
255	GluNeu	GluNeu	JAM3	JAM3	2.9456e-06	0	JAM3_JAM3	JAM3 - JAM3	JAM	Cell-Cell Contact	KEGG: hsa04514
256	NPCs	GABANeu	JAM3	JAM3	1.47278e-05	0.01	JAM3_JAM3	JAM3 - JAM3	JAM	Cell-Cell Contact	KEGG: hsa04514
257	GluNeu	NPCs	NCAM1	FGFR1	0.000376896	0	NCAM1_FGFR1	NCAM1 - FGFR1	NCAM	Cell-Cell Contact	PMID: 12791257
258	GABANeu	NPCs	NCAM1	FGFR1	0.0003298	0	NCAM1_FGFR1	NCAM1 - FGFR1	NCAM	Cell-Cell Contact	PMID: 12791257
259	GluNeu	Astrocytes	NCAM1	FGFR1	0.000753509	0	NCAM1_FGFR1	NCAM1 - FGFR1	NCAM	Cell-Cell Contact	PMID: 12791257
260	GABANeu	Astrocytes	NCAM1	FGFR1	0.000659382	0	NCAM1_FGFR1	NCAM1 - FGFR1	NCAM	Cell-Cell Contact	PMID: 12791257
261	GluNeu	GluNeu	NCAM1	NCAM1	0.00300724	0	NCAM1_NCAM1	NCAM1 - NCAM1	NCAM	Cell-Cell Contact	KEGG: hsa04514
262	GABANeu	GluNeu	NCAM1	NCAM1	0.00263232	0	NCAM1_NCAM1	NCAM1 - NCAM1	NCAM	Cell-Cell Contact	KEGG: hsa04514
263	GluNeu	GABANeu	NCAM1	NCAM1	0.00263232	0	NCAM1_NCAM1	NCAM1 - NCAM1	NCAM	Cell-Cell Contact	KEGG: hsa04514
264	GABANeu	GABANeu	NCAM1	NCAM1	0.00230404	0	NCAM1_NCAM1	NCAM1 - NCAM1	NCAM	Cell-Cell Contact	KEGG: hsa04514
265	GluNeu	Astrocytes	NCAM1	NCAM2	0.00159985	0	NCAM1_NCAM2	NCAM1 - NCAM2	NCAM	Cell-Cell Contact	KEGG: hsa04514
266	GABANeu	Astrocytes	NCAM1	NCAM2	0.00140015	0.01	NCAM1_NCAM2	NCAM1 - NCAM2	NCAM	Cell-Cell Contact	KEGG: hsa04514
267	GluNeu	GluNeu	NCAM1	NCAM2	0.00328824	0	NCAM1_NCAM2	NCAM1 - NCAM2	NCAM	Cell-Cell Contact	KEGG: hsa04514
268	GABANeu	GluNeu	NCAM1	NCAM2	0.00287839	0	NCAM1_NCAM2	NCAM1 - NCAM2	NCAM	Cell-Cell Contact	KEGG: hsa04514
269	GluNeu	GABANeu	NCAM1	NCAM2	0.00188164	0	NCAM1_NCAM2	NCAM1 - NCAM2	NCAM	Cell-Cell Contact	KEGG: hsa04514
270	GABANeu	GABANeu	NCAM1	NCAM2	0.00164683	0.01	NCAM1_NCAM2	NCAM1 - NCAM2	NCAM	Cell-Cell Contact	KEGG: hsa04514
271	Unclassified	GluNeu	NECTIN1	CADM3	7.36403e-07	0	NECTIN1_CADM3	NECTIN1 - CADM3	NECTIN	Cell-Cell Contact	PMID: 23027581
272	Unclassified	GABANeu	NECTIN1	CADM3	7.36403e-07	0	NECTIN1_CADM3	NECTIN1 - CADM3	NECTIN	Cell-Cell Contact	PMID: 23027581
273	NPCs	Unclassified	NECTIN3	NECTIN1	7.36403e-07	0.02	NECTIN3_NECTIN1	NECTIN3 - NECTIN1	NECTIN	Cell-Cell Contact	PMID: 23027581
274	Astrocytes	Unclassified	NECTIN3	NECTIN1	2.2092e-06	0.01	NECTIN3_NECTIN1	NECTIN3 - NECTIN1	NECTIN	Cell-Cell Contact	PMID: 23027581
275	GluNeu	Unclassified	NECTIN3	NECTIN1	7.36403e-07	0.01	NECTIN3_NECTIN1	NECTIN3 - NECTIN1	NECTIN	Cell-Cell Contact	PMID: 23027581
276	Unclassified	NPCs	NECTIN1	NECTIN3	7.36403e-07	0.02	NECTIN1_NECTIN3	NECTIN1 - NECTIN3	NECTIN	Cell-Cell Contact	KEGG: hsa04514
277	Unclassified	Astrocytes	NECTIN1	NECTIN3	2.2092e-06	0.01	NECTIN1_NECTIN3	NECTIN1 - NECTIN3	NECTIN	Cell-Cell Contact	KEGG: hsa04514
278	Unclassified	GluNeu	NECTIN1	NECTIN3	7.36403e-07	0.01	NECTIN1_NECTIN3	NECTIN1 - NECTIN3	NECTIN	Cell-Cell Contact	KEGG: hsa04514
279	GluNeu	GluNeu	NEGR1	NEGR1	0.00446029	0	NEGR1_NEGR1	NEGR1 - NEGR1	NEGR	Cell-Cell Contact	KEGG: hsa04514
280	GABANeu	GluNeu	NEGR1	NEGR1	0.00217794	0	NEGR1_NEGR1	NEGR1 - NEGR1	NEGR	Cell-Cell Contact	KEGG: hsa04514
281	GluNeu	GABANeu	NEGR1	NEGR1	0.00217794	0	NEGR1_NEGR1	NEGR1 - NEGR1	NEGR	Cell-Cell Contact	KEGG: hsa04514
282	GABANeu	GABANeu	NEGR1	NEGR1	0.00106224	0	NEGR1_NEGR1	NEGR1 - NEGR1	NEGR	Cell-Cell Contact	KEGG: hsa04514
283	Astrocytes	GluNeu	LRRC4C	NTNG1	0.000937298	0	LRRC4C_NTNG1	LRRC4C - NTNG1	NGL	Cell-Cell Contact	KEGG: hsa04514
284	GluNeu	GluNeu	LRRC4C	NTNG1	0.00063879	0	LRRC4C_NTNG1	LRRC4C - NTNG1	NGL	Cell-Cell Contact	KEGG: hsa04514
285	GABANeu	GluNeu	LRRC4C	NTNG1	0.000407065	0	LRRC4C_NTNG1	LRRC4C - NTNG1	NGL	Cell-Cell Contact	KEGG: hsa04514
286	GluNeu	GluNeu	LRRC4B	PTPRF	2.9456e-06	0	LRRC4B_PTPRF	LRRC4B - PTPRF	NGL	Cell-Cell Contact	KEGG: hsa04514
287	GABANeu	GluNeu	LRRC4B	PTPRF	2.9456e-06	0	LRRC4B_PTPRF	LRRC4B - PTPRF	NGL	Cell-Cell Contact	KEGG: hsa04514
288	Unclassified	GluNeu	LRRC4B	PTPRF	7.36403e-07	0.01	LRRC4B_PTPRF	LRRC4B - PTPRF	NGL	Cell-Cell Contact	KEGG: hsa04514
289	GluNeu	GABANeu	LRRC4B	PTPRF	2.9456e-06	0	LRRC4B_PTPRF	LRRC4B - PTPRF	NGL	Cell-Cell Contact	KEGG: hsa04514
290	GABANeu	GABANeu	LRRC4B	PTPRF	2.9456e-06	0	LRRC4B_PTPRF	LRRC4B - PTPRF	NGL	Cell-Cell Contact	KEGG: hsa04514
291	Astrocytes	NPCs	DLK1	NOTCH1	3.53461e-05	0	DLK1_NOTCH1	DLK1 - NOTCH1	NOTCH	Cell-Cell Contact	PMID: 22353464
292	GluNeu	NPCs	DLK1	NOTCH1	2.65098e-05	0	DLK1_NOTCH1	DLK1 - NOTCH1	NOTCH	Cell-Cell Contact	PMID: 22353464
293	GABANeu	NPCs	DLK1	NOTCH1	2.65098e-05	0	DLK1_NOTCH1	DLK1 - NOTCH1	NOTCH	Cell-Cell Contact	PMID: 22353464
294	Unclassified	NPCs	DLK1	NOTCH1	2.87189e-05	0	DLK1_NOTCH1	DLK1 - NOTCH1	NOTCH	Cell-Cell Contact	PMID: 22353464
295	NPCs	Astrocytes	DLK1	NOTCH1	2.9456e-06	0	DLK1_NOTCH1	DLK1 - NOTCH1	NOTCH	Cell-Cell Contact	PMID: 22353464
296	Astrocytes	Astrocytes	DLK1	NOTCH1	1.17823e-05	0	DLK1_NOTCH1	DLK1 - NOTCH1	NOTCH	Cell-Cell Contact	PMID: 22353464
297	GluNeu	Astrocytes	DLK1	NOTCH1	8.83676e-06	0	DLK1_NOTCH1	DLK1 - NOTCH1	NOTCH	Cell-Cell Contact	PMID: 22353464
298	GABANeu	Astrocytes	DLK1	NOTCH1	8.83676e-06	0	DLK1_NOTCH1	DLK1 - NOTCH1	NOTCH	Cell-Cell Contact	PMID: 22353464
299	Unclassified	Astrocytes	DLK1	NOTCH1	9.57315e-06	0	DLK1_NOTCH1	DLK1 - NOTCH1	NOTCH	Cell-Cell Contact	PMID: 22353464
300	NPCs	NPCs	DLK1	NOTCH2	2.9456e-06	0.04	DLK1_NOTCH2	DLK1 - NOTCH2	NOTCH	Cell-Cell Contact	PMID: 22353464
301	Astrocytes	NPCs	DLK1	NOTCH2	1.17823e-05	0	DLK1_NOTCH2	DLK1 - NOTCH2	NOTCH	Cell-Cell Contact	PMID: 22353464
302	GluNeu	NPCs	DLK1	NOTCH2	8.83676e-06	0.04	DLK1_NOTCH2	DLK1 - NOTCH2	NOTCH	Cell-Cell Contact	PMID: 22353464
303	GABANeu	NPCs	DLK1	NOTCH2	8.83676e-06	0.02	DLK1_NOTCH2	DLK1 - NOTCH2	NOTCH	Cell-Cell Contact	PMID: 22353464
304	Unclassified	NPCs	DLK1	NOTCH2	9.57315e-06	0.02	DLK1_NOTCH2	DLK1 - NOTCH2	NOTCH	Cell-Cell Contact	PMID: 22353464
305	NPCs	Astrocytes	DLK1	NOTCH2	2.9456e-06	0	DLK1_NOTCH2	DLK1 - NOTCH2	NOTCH	Cell-Cell Contact	PMID: 22353464
306	Astrocytes	Astrocytes	DLK1	NOTCH2	1.17823e-05	0	DLK1_NOTCH2	DLK1 - NOTCH2	NOTCH	Cell-Cell Contact	PMID: 22353464
307	GluNeu	Astrocytes	DLK1	NOTCH2	8.83676e-06	0	DLK1_NOTCH2	DLK1 - NOTCH2	NOTCH	Cell-Cell Contact	PMID: 22353464
308	GABANeu	Astrocytes	DLK1	NOTCH2	8.83676e-06	0	DLK1_NOTCH2	DLK1 - NOTCH2	NOTCH	Cell-Cell Contact	PMID: 22353464
309	Unclassified	Astrocytes	DLK1	NOTCH2	9.57315e-06	0	DLK1_NOTCH2	DLK1 - NOTCH2	NOTCH	Cell-Cell Contact	PMID: 22353464
310	NPCs	NPCs	DLL1	NOTCH1	8.83676e-06	0	DLL1_NOTCH1	DLL1 - NOTCH1	NOTCH	Cell-Cell Contact	PMID: 22353464
311	NPCs	Astrocytes	DLL1	NOTCH1	2.9456e-06	0	DLL1_NOTCH1	DLL1 - NOTCH1	NOTCH	Cell-Cell Contact	PMID: 22353464
312	Astrocytes	NPCs	JAG1	NOTCH1	8.83676e-06	0	JAG1_NOTCH1	JAG1 - NOTCH1	NOTCH	Cell-Cell Contact	PMID: 22353464
313	Astrocytes	Astrocytes	JAG1	NOTCH1	2.9456e-06	0	JAG1_NOTCH1	JAG1 - NOTCH1	NOTCH	Cell-Cell Contact	PMID: 22353464
314	Astrocytes	NPCs	JAG1	NOTCH2	2.9456e-06	0	JAG1_NOTCH2	JAG1 - NOTCH2	NOTCH	Cell-Cell Contact	PMID: 22353464
315	Astrocytes	Astrocytes	JAG1	NOTCH2	2.9456e-06	0	JAG1_NOTCH2	JAG1 - NOTCH2	NOTCH	Cell-Cell Contact	PMID: 22353464
316	NPCs	NPCs	DLL1	NOTCH2	2.9456e-06	0	DLL1_NOTCH2	DLL1 - NOTCH2	NOTCH	Cell-Cell Contact	PMID: 22353464
317	NPCs	Astrocytes	DLL1	NOTCH2	2.9456e-06	0	DLL1_NOTCH2	DLL1 - NOTCH2	NOTCH	Cell-Cell Contact	PMID: 22353464
318	GluNeu	GluNeu	NRXN1	NLGN1	0.0125077	0	NRXN1_NLGN1	NRXN1 - NLGN1	NRXN	Cell-Cell Contact	KEGG: hsa04514
319	GABANeu	GluNeu	NRXN1	NLGN1	0.00990711	0	NRXN1_NLGN1	NRXN1 - NLGN1	NRXN	Cell-Cell Contact	KEGG: hsa04514
320	GluNeu	GABANeu	NRXN1	NLGN1	0.00846992	0	NRXN1_NLGN1	NRXN1 - NLGN1	NRXN	Cell-Cell Contact	KEGG: hsa04514
321	GABANeu	GABANeu	NRXN1	NLGN1	0.00670316	0	NRXN1_NLGN1	NRXN1 - NLGN1	NRXN	Cell-Cell Contact	KEGG: hsa04514
322	GluNeu	GluNeu	NRXN2	NLGN1	0.000126645	0	NRXN2_NLGN1	NRXN2 - NLGN1	NRXN	Cell-Cell Contact	KEGG: hsa04514
323	GABANeu	GluNeu	NRXN2	NLGN1	0.000126645	0	NRXN2_NLGN1	NRXN2 - NLGN1	NRXN	Cell-Cell Contact	KEGG: hsa04514
324	GluNeu	GABANeu	NRXN2	NLGN1	8.54155e-05	0.04	NRXN2_NLGN1	NRXN2 - NLGN1	NRXN	Cell-Cell Contact	KEGG: hsa04514
325	GABANeu	GABANeu	NRXN2	NLGN1	8.54155e-05	0.04	NRXN2_NLGN1	NRXN2 - NLGN1	NRXN	Cell-Cell Contact	KEGG: hsa04514
326	GABANeu	NPCs	NRXN3	NLGN1	0.000382599	0.01	NRXN3_NLGN1	NRXN3 - NLGN1	NRXN	Cell-Cell Contact	KEGG: hsa04514
327	GABANeu	Astrocytes	NRXN3	NLGN1	0.00152864	0	NRXN3_NLGN1	NRXN3 - NLGN1	NRXN	Cell-Cell Contact	KEGG: hsa04514
328	GluNeu	GluNeu	NRXN3	NLGN1	0.000632906	0	NRXN3_NLGN1	NRXN3 - NLGN1	NRXN	Cell-Cell Contact	KEGG: hsa04514
329	GABANeu	GluNeu	NRXN3	NLGN1	0.00726158	0	NRXN3_NLGN1	NRXN3 - NLGN1	NRXN	Cell-Cell Contact	KEGG: hsa04514
330	GluNeu	GABANeu	NRXN3	NLGN1	0.000426931	0	NRXN3_NLGN1	NRXN3 - NLGN1	NRXN	Cell-Cell Contact	KEGG: hsa04514
331	GABANeu	GABANeu	NRXN3	NLGN1	0.00490895	0	NRXN3_NLGN1	NRXN3 - NLGN1	NRXN	Cell-Cell Contact	KEGG: hsa04514
332	Astrocytes	Astrocytes	PTPRM	PTPRM	0.000165663	0	PTPRM_PTPRM	PTPRM - PTPRM	PTPRM	Cell-Cell Contact	KEGG: hsa04514
333	GluNeu	Astrocytes	PTPRM	PTPRM	8.83606e-05	0	PTPRM_PTPRM	PTPRM - PTPRM	PTPRM	Cell-Cell Contact	KEGG: hsa04514
334	GABANeu	Astrocytes	PTPRM	PTPRM	0.000132535	0	PTPRM_PTPRM	PTPRM - PTPRM	PTPRM	Cell-Cell Contact	KEGG: hsa04514
335	Astrocytes	GluNeu	PTPRM	PTPRM	8.83606e-05	0	PTPRM_PTPRM	PTPRM - PTPRM	PTPRM	Cell-Cell Contact	KEGG: hsa04514
336	Astrocytes	GABANeu	PTPRM	PTPRM	0.000132535	0	PTPRM_PTPRM	PTPRM - PTPRM	PTPRM	Cell-Cell Contact	KEGG: hsa04514
337	GABANeu	GABANeu	PTPRM	PTPRM	0.000106031	0.04	PTPRM_PTPRM	PTPRM - PTPRM	PTPRM	Cell-Cell Contact	KEGG: hsa04514
338	GluNeu	GluNeu	SEMA5A	PLXNA1	2.9456e-06	0	SEMA5A_PLXNA1	SEMA5A - PLXNA1	SEMA5	Cell-Cell Contact	PMID: 27533782
339	GABANeu	GluNeu	SEMA5A	PLXNA1	2.9456e-06	0	SEMA5A_PLXNA1	SEMA5A - PLXNA1	SEMA5	Cell-Cell Contact	PMID: 27533782
340	NPCs	GluNeu	SEMA5B	PLXNA1	1.17823e-05	0	SEMA5B_PLXNA1	SEMA5B - PLXNA1	SEMA5	Cell-Cell Contact	PMID: 27533782
341	Astrocytes	GluNeu	SEMA5B	PLXNA1	2.9456e-06	0	SEMA5B_PLXNA1	SEMA5B - PLXNA1	SEMA5	Cell-Cell Contact	PMID: 27533782
342	NPCs	GluNeu	SEMA6D	PLXNA1	5.89119e-06	0	SEMA6D_PLXNA1	SEMA6D - PLXNA1	SEMA6	Cell-Cell Contact	PMID: 27533782
343	Astrocytes	GluNeu	SEMA6D	PLXNA1	1.17823e-05	0	SEMA6D_PLXNA1	SEMA6D - PLXNA1	SEMA6	Cell-Cell Contact	PMID: 27533782
344	GluNeu	GluNeu	SEMA6D	PLXNA1	6.1854e-05	0	SEMA6D_PLXNA1	SEMA6D - PLXNA1	SEMA6	Cell-Cell Contact	PMID: 27533782
345	GABANeu	GluNeu	SEMA6D	PLXNA1	3.82915e-05	0	SEMA6D_PLXNA1	SEMA6D - PLXNA1	SEMA6	Cell-Cell Contact	PMID: 27533782
346	Unclassified	GluNeu	SEMA6D	PLXNA1	2.9456e-06	0	SEMA6D_PLXNA1	SEMA6D - PLXNA1	SEMA6	Cell-Cell Contact	PMID: 27533782
347	Astrocytes	Astrocytes	SEMA6A	PLXNA2	5.89088e-05	0	SEMA6A_PLXNA2	SEMA6A - PLXNA2	SEMA6	Cell-Cell Contact	PMID: 27533782
348	GluNeu	Astrocytes	SEMA6A	PLXNA2	4.71276e-05	0.02	SEMA6A_PLXNA2	SEMA6A - PLXNA2	SEMA6	Cell-Cell Contact	PMID: 27533782
349	Astrocytes	GABANeu	SEMA6A	PLXNA2	5.89088e-05	0	SEMA6A_PLXNA2	SEMA6A - PLXNA2	SEMA6	Cell-Cell Contact	PMID: 27533782
350	GluNeu	GABANeu	SEMA6A	PLXNA2	4.71276e-05	0.02	SEMA6A_PLXNA2	SEMA6A - PLXNA2	SEMA6	Cell-Cell Contact	PMID: 27533782
351	NPCs	GluNeu	SEMA6A	PLXNA4	0.000191428	0	SEMA6A_PLXNA4	SEMA6A - PLXNA4	SEMA6	Cell-Cell Contact	PMID: 27533782
352	Astrocytes	GluNeu	SEMA6A	PLXNA4	0.000191428	0	SEMA6A_PLXNA4	SEMA6A - PLXNA4	SEMA6	Cell-Cell Contact	PMID: 27533782
353	GluNeu	GluNeu	SEMA6A	PLXNA4	0.000153148	0	SEMA6A_PLXNA4	SEMA6A - PLXNA4	SEMA6	Cell-Cell Contact	PMID: 27533782
354	GABANeu	GluNeu	SEMA6A	PLXNA4	0.000153148	0	SEMA6A_PLXNA4	SEMA6A - PLXNA4	SEMA6	Cell-Cell Contact	PMID: 27533782
355	NPCs	GABANeu	SEMA6A	PLXNA4	0.000103086	0.02	SEMA6A_PLXNA4	SEMA6A - PLXNA4	SEMA6	Cell-Cell Contact	PMID: 27533782
356	Astrocytes	GABANeu	SEMA6A	PLXNA4	0.000103086	0	SEMA6A_PLXNA4	SEMA6A - PLXNA4	SEMA6	Cell-Cell Contact	PMID: 27533782
357	GluNeu	GABANeu	SEMA6A	PLXNA4	8.24703e-05	0.01	SEMA6A_PLXNA4	SEMA6A - PLXNA4	SEMA6	Cell-Cell Contact	PMID: 27533782
